# Supplementary material for: Crystallographic and spectroscopic characterization of racemic Mosher’s Acid
Source: Acta Crystallogr E Crystallogr Commun. 2020 Jun 26;76(Pt 7):1143–5. doi: 10.1107/S2056989020008403 (PMC7336789; doi:10.1107/S2056989020008403)
Supplement: Supplementary file 1 [file e-76-01143-sup1.cif]

##############################################################################
#                                                                            #
# This CIF contains the data in a paper accepted for publication in          #
# Acta Crystallographica Section E. It conforms to the requirements of       #
# Notes for Authors for Acta Crystallographica Section E, and has been       #
# peer reviewed under the auspices of the IUCr Commission on Journals.       #
#                                                                            #
# Full details of the Crystallographic Information File format               #
# are given in the paper "The Crystallographic Information File (CIF):       #
# a New Standard Archive File for Crystallography" by S. R. Hall, F. H.      #
# Allen and I. D. Brown [Acta Cryst. (1991), A47, 655-685].                  #
#                                                                            #
# The current version of the core CIF dictionary is obtainable from          #
# ftp://ftp.iucr.org/pub/cif_core.dic.                                       #
#                                                                            #
# Software is freely available for graphical display of the structure(s)     #
# in this CIF. For information consult the CIF software page                 #
# http://www.iucr.org/resources/cif/software.                                #
#                                                                            #
# This file may be used for bona fide research purposes within the           #
# scientific community so long as proper attribution is given to the journal # 
# article from which it was obtained.                                        #
#                                                                            #
##############################################################################
data_global
_audit_creation_method     'APEX3 v2017.3-0'
_journal_date_recd_electronic     2020-06-17
_journal_date_accepted     2020-06-23
_journal_name_full     'Acta Crystallographica, Section E'
_journal_year     2020
_journal_volume     76
_journal_issue      7
_journal_page_first     1143
_journal_page_last     1145
_journal_paper_category     GO
_journal_paper_doi     10.1107/S2056989020008403
_journal_coeditor_code     PK2638
_publ_contact_author_name     'Joseph M. Tanski'
_publ_contact_author_address
;
Department of Chemistry
Vassar College
Poughkeepsie, NY 12604
USA
;
_publ_contact_author_email     'jotanski@vassar.edu'
_publ_contact_author_fax     '845-437-5747'
_publ_contact_author_phone     '845-437-5731'
_publ_section_title
;
Crystallographic and spectroscopic characterization of racemic Mosher's Acid
;
loop_
    _publ_author_name
    _publ_author_footnote
    _publ_author_address
    'Savich, Carolyn Z.' .
;
Department of Chemistry
Vassar College
Poughkeepsie, NY 12604
USA
;
    'Tanski, Joseph M.' .
;
Department of Chemistry
Vassar College
Poughkeepsie, NY 12604
USA
;
_publ_section_synopsis
;
Mosher's Acid (systematic name: 3,3,3-trifluoro-2-methoxy-2-phenylpropanoic
acid) is a carboxylic acid that when resolved can be employed as a chiral
derivatizing agent. The  two independent molecules in the asymmetric unit form
a non-centrosymmetric homochiral dimer <i>via</i> intermolecularly
hydrogen-bonded head-to-tail dimers with graph-set notation <i>R</i>~2~^2^(8).
;
data_I
_chemical_name_systematic
;
3,3,3-Trifluoro-2-methoxy-2-phenylpropanoic acid
;
_chemical_name_common
;
\a-ethoxy-\a-trifluoromethylphenylacetic acid'
;
_chemical_formula_moiety     'C10 H9 F3 O3'
_chemical_formula_sum     'C10 H9 F3 O3'
_chemical_formula_iupac     'C10 H9 F3 O3'
_chemical_formula_weight     234.17
_chemical_melting_point     ?
_space_group_crystal_system     monoclinic
_space_group_name_H-M_alt     'P 21/n'
_space_group_name_Hall     '-P 2yn'
loop_
    _space_group_symop_operation_xyz
    'x, y, z'
    '-x+1/2, y+1/2, -z+1/2'
    '-x, -y, -z'
    'x-1/2, -y-1/2, z-1/2'
_cell_length_a     10.5916(6)
_cell_length_b     9.2081(5)
_cell_length_c     20.9930(12)
_cell_angle_alpha     90
_cell_angle_beta     103.3040(10)
_cell_angle_gamma     90
_cell_volume     1992.47(19)
_cell_formula_units_Z     8
_cell_measurement_reflns_used     9803
_cell_measurement_theta_min     2.4093
_cell_measurement_theta_max     30.4891
_cell_measurement_temperature     125.(2)
_exptl_crystal_description     plate
_exptl_crystal_colour     colourless
_exptl_crystal_size_max     0.200
_exptl_crystal_size_mid     0.100
_exptl_crystal_size_min     0.040
_exptl_crystal_density_diffrn     1.561
_exptl_crystal_density_meas     ?
_exptl_crystal_density_method     'not measured'
_exptl_crystal_F_000     960
_exptl_absorpt_coefficient_mu     0.150
_exptl_absorpt_correction_type     multi-scan
_exptl_absorpt_process_details
;
(<i>SADABS</i>; Krause <i>et al.</i>,  2015)
;
_exptl_absorpt_correction_T_min     0.92
_exptl_absorpt_correction_T_max     0.99
_exptl_special_details
;
;
_diffrn_ambient_temperature     125.(2)
_diffrn_radiation_type     MoK\a
_diffrn_radiation_wavelength     0.71073
_diffrn_radiation_source     'fine-focus sealed tube'
_diffrn_radiation_monochromator     graphite
_diffrn_measurement_device_type     'Bruker APEXII CCD'
_diffrn_measurement_method     '\f and \w scans'
_diffrn_detector_area_resol_mean     8.3333
_diffrn_reflns_number     48631
_diffrn_reflns_av_R_equivalents     0.0393
_diffrn_reflns_av_unetI/netI     0.0240
_diffrn_reflns_theta_min     1.99
_diffrn_reflns_theta_max     30.53
_diffrn_reflns_theta_full     30.53
_diffrn_measured_fraction_theta_max     0.998
_diffrn_measured_fraction_theta_full     0.998
_diffrn_reflns_limit_h_min     -14
_diffrn_reflns_limit_h_max     15
_diffrn_reflns_limit_k_min     -13
_diffrn_reflns_limit_k_max     13
_diffrn_reflns_limit_l_min     -29
_diffrn_reflns_limit_l_max     29
_refine_special_details
;
;
_reflns_number_total     6071
_reflns_number_gt     4730
_reflns_threshold_expression     'I > 2\s(I)'
_refine_ls_structure_factor_coef     Fsqd
_refine_ls_matrix_type     full
_refine_ls_R_factor_all     0.0560
_refine_ls_R_factor_gt     0.0398
_refine_ls_wR_factor_gt     0.1043
_refine_ls_wR_factor_ref     0.1152
_refine_ls_goodness_of_fit_ref     1.023
_refine_ls_restrained_S_all     1.023
_refine_ls_number_reflns     6071
_refine_ls_number_parameters     295
_refine_ls_number_restraints     2
_refine_ls_number_constraints     ?
_refine_ls_hydrogen_treatment     mixed
_refine_ls_weighting_scheme     calc
_refine_ls_weighting_details
              'w=1/[\s^2^(Fo^2^)+(0.0566P)^2^+0.9577P] where P=(Fo^2^+2Fc^2^)/3'
_atom_sites_solution_hydrogens     mixed
_atom_sites_solution_primary     dual
_atom_sites_solution_secondary     difmap
_refine_ls_shift/su_max     0.001
_refine_ls_shift/su_mean     0.000
_refine_diff_density_max     0.524
_refine_diff_density_min     -0.377
_refine_ls_extinction_method     none
_refine_ls_extinction_coef     ?
loop_
    _atom_type_symbol
    _atom_type_description
    _atom_type_scat_dispersion_real
    _atom_type_scat_dispersion_imag
    _atom_type_scat_source
    C C 0.0033 0.0016 'International Tables Vol C Tables 4.2.6.8 and 6.1.1.4'
    H H 0.0000 0.0000 'International Tables Vol C Tables 4.2.6.8 and 6.1.1.4'
    F F 0.0171 0.0103 'International Tables Vol C Tables 4.2.6.8 and 6.1.1.4'
    O O 0.0106 0.0060 'International Tables Vol C Tables 4.2.6.8 and 6.1.1.4'
_computing_data_collection
;
APEX2 (Bruker, 2017)
;
_computing_cell_refinement
;
SAINT (Bruker, 2017)
;
_computing_data_reduction
;
SAINT (Bruker, 2017)
;
_computing_structure_solution
;
<i>SHELXT2014/5</i> (Sheldrick, 2015a)
;
_computing_structure_refinement
;
<i>SHELXL2016/6</i> (Sheldrick, 2015b)
;
_computing_molecular_graphics
;
SHELXTL2014 (Sheldrick, 2008)
;
_computing_publication_material
;
SHELXTL2014 (Sheldrick, 2008), <i>OLEX2</i> (Dolomanov <i>et al.</i>,
2009), and
Mercury
(Macrae et al., 2020)
;
loop_
    _atom_site_type_symbol
    _atom_site_label
    _atom_site_fract_x
    _atom_site_fract_y
    _atom_site_fract_z
    _atom_site_U_iso_or_equiv
    _atom_site_adp_type
    _atom_site_calc_flag
    _atom_site_occupancy
    _atom_site_disorder_assembly
    _atom_site_disorder_group
    F F1 0.66861(9) 0.65463(11) 0.90225(4) 0.0310(2) Uani d 1 . .
    F F2 0.78633(9) 0.79358(9) 0.85702(4) 0.02649(19) Uani d 1 . .
    F F3 0.77343(8) 0.56483(9) 0.83505(4) 0.02457(18) Uani d 1 . .
    F F4 0.67911(9) 0.90363(10) 0.39138(4) 0.02474(19) Uani d 1 . .
    F F5 0.64920(9) 1.02517(9) 0.47416(4) 0.02539(19) Uani d 1 . .
    F F6 0.53035(8) 0.83795(9) 0.43956(4) 0.02290(18) Uani d 1 . .
    O O1 0.73476(9) 0.72153(11) 0.71987(4) 0.0206(2) Uani d 1 . .
    O O2 0.53551(10) 0.81547(11) 0.68469(5) 0.0228(2) Uani d 1 . .
    H H2 0.5616(18) 0.826(2) 0.6504(8) 0.027 Uiso d 1 . .
    O O3 0.50381(10) 0.81283(10) 0.80889(5) 0.0220(2) Uani d 1 . .
    O O4 0.61388(9) 0.82629(11) 0.57308(4) 0.0203(2) Uani d 1 . .
    O O5 0.82345(10) 0.77145(12) 0.61218(4) 0.0223(2) Uani d 1 . .
    H H5 0.7946(17) 0.768(2) 0.6476(8) 0.027 Uiso d 1 . .
    O O6 0.86887(9) 0.86103(11) 0.49365(5) 0.02027(19) Uani d 1 . .
    C C11 0.58366(12) 0.70712(14) 0.79025(6) 0.0156(2) Uani d 1 . .
    C C12 0.62748(12) 0.75076(14) 0.72772(6) 0.0160(2) Uani d 1 . .
    C C13 0.70474(14) 0.67975(15) 0.84652(6) 0.0200(3) Uani d 1 . .
    C C14 0.55428(17) 0.95805(16) 0.81927(9) 0.0327(4) Uani d 1 . .
    H H14A 0.48967 1.021062 0.831998 0.049 Uiso calc 1 . .
    H H14B 0.633739 0.957455 0.854131 0.049 Uiso calc 1 . .
    H H14C 0.573821 0.994618 0.778763 0.049 Uiso calc 1 . .
    C C15 0.50551(12) 0.56621(14) 0.77695(6) 0.0162(2) Uani d 1 . .
    C C16 0.53654(13) 0.46020(15) 0.73582(6) 0.0201(3) Uani d 1 . .
    H H16A 0.606416 0.475458 0.715198 0.024 Uiso calc 1 . .
    C C17 0.46551(14) 0.33204(15) 0.72487(7) 0.0233(3) Uani d 1 . .
    H H17A 0.487688 0.259446 0.697185 0.028 Uiso calc 1 . .
    C C18 0.36257(14) 0.30976(16) 0.75412(7) 0.0242(3) Uani d 1 . .
    H H18A 0.313193 0.222815 0.745973 0.029 Uiso calc 1 . .
    C C19 0.33183(14) 0.41489(16) 0.79538(7) 0.0252(3) Uani d 1 . .
    H H19A 0.261129 0.399788 0.815431 0.03 Uiso calc 1 . .
    C C21 0.75080(12) 0.79338(13) 0.49629(6) 0.0151(2) Uani d 1 . .
    C C22 0.72168(12) 0.80054(13) 0.56506(6) 0.0156(2) Uani d 1 . .
    C C23 0.65022(13) 0.89092(14) 0.45034(6) 0.0179(2) Uani d 1 . .
    C C24 0.98907(14) 0.78807(18) 0.52184(7) 0.0269(3) Uani d 1 . .
    H H24A 1.062021 0.848282 0.5162 0.04 Uiso calc 1 . .
    H H24B 0.995428 0.771765 0.5686 0.04 Uiso calc 1 . .
    H H24C 0.991539 0.694539 0.499883 0.04 Uiso calc 1 . .
    C C25 0.73698(12) 0.63648(13) 0.47147(6) 0.0153(2) Uani d 1 . .
    C C26 0.67573(13) 0.53083(14) 0.50129(6) 0.0196(3) Uani d 1 . .
    H H26A 0.644077 0.555168 0.538757 0.023 Uiso calc 1 . .
    C C27 0.66064(14) 0.39003(15) 0.47659(7) 0.0222(3) Uani d 1 . .
    H H27A 0.619756 0.318353 0.497469 0.027 Uiso calc 1 . .
    C C28 0.70527(14) 0.35458(15) 0.42156(7) 0.0219(3) Uani d 1 . .
    H H28A 0.694419 0.258779 0.404374 0.026 Uiso calc 1 . .
    C C29 0.76578(15) 0.45913(16) 0.39162(7) 0.0247(3) Uani d 1 . .
    H H29A 0.795872 0.434781 0.353697 0.03 Uiso calc 1 . .
    C C110 0.40383(14) 0.54225(15) 0.80757(7) 0.0215(3) Uani d 1 . .
    H H11A 0.383727 0.612817 0.836736 0.026 Uiso calc 1 . .
    C C210 0.78286(14) 0.59938(15) 0.41660(6) 0.0214(3) Uani d 1 . .
    H H21A 0.825871 0.669937 0.396217 0.026 Uiso calc 1 . .
loop_
    _atom_site_aniso_label
    _atom_site_aniso_U_11
    _atom_site_aniso_U_22
    _atom_site_aniso_U_33
    _atom_site_aniso_U_12
    _atom_site_aniso_U_13
    _atom_site_aniso_U_23
    F1 0.0344(5) 0.0445(6) 0.0150(4) -0.0067(4) 0.0075(3) 0.0032(4)
    F2 0.0266(4) 0.0270(4) 0.0238(4) -0.0092(3) 0.0017(3) -0.0027(3)
    F3 0.0221(4) 0.0232(4) 0.0259(4) 0.0044(3) 0.0003(3) 0.0043(3)
    F4 0.0308(5) 0.0269(4) 0.0178(4) 0.0027(3) 0.0083(3) 0.0078(3)
    F5 0.0328(5) 0.0140(4) 0.0289(4) 0.0045(3) 0.0061(3) 0.0008(3)
    F6 0.0177(4) 0.0272(4) 0.0223(4) 0.0008(3) 0.0016(3) 0.0033(3)
    O1 0.0169(4) 0.0271(5) 0.0185(4) 0.0023(4) 0.0056(3) 0.0041(4)
    O2 0.0204(5) 0.0294(5) 0.0193(4) 0.0058(4) 0.0057(4) 0.0072(4)
    O3 0.0250(5) 0.0146(4) 0.0304(5) 0.0009(4) 0.0148(4) -0.0024(4)
    O4 0.0195(5) 0.0246(5) 0.0174(4) 0.0030(4) 0.0054(3) 0.0005(3)
    O5 0.0193(5) 0.0323(5) 0.0151(4) 0.0048(4) 0.0036(3) 0.0025(4)
    O6 0.0173(4) 0.0193(5) 0.0251(5) -0.0033(4) 0.0065(4) 0.0023(4)
    C11 0.0163(6) 0.0154(5) 0.0162(5) 0.0012(4) 0.0062(4) 0.0000(4)
    C12 0.0168(6) 0.0147(5) 0.0167(5) -0.0004(4) 0.0045(4) 0.0005(4)
    C13 0.0230(6) 0.0206(6) 0.0165(5) -0.0035(5) 0.0048(5) 0.0000(5)
    C14 0.0373(9) 0.0156(7) 0.0504(10) -0.0018(6) 0.0212(7) -0.0051(6)
    C15 0.0161(6) 0.0148(6) 0.0174(5) 0.0006(4) 0.0031(4) 0.0019(4)
    C16 0.0195(6) 0.0203(6) 0.0213(6) -0.0008(5) 0.0065(5) -0.0026(5)
    C17 0.0258(7) 0.0191(6) 0.0237(6) -0.0009(5) 0.0031(5) -0.0043(5)
    C18 0.0239(7) 0.0192(6) 0.0269(7) -0.0045(5) 0.0010(5) 0.0025(5)
    C19 0.0242(7) 0.0240(7) 0.0295(7) -0.0037(5) 0.0107(5) 0.0045(5)
    C21 0.0154(6) 0.0145(5) 0.0160(5) -0.0006(4) 0.0047(4) 0.0011(4)
    C22 0.0189(6) 0.0123(5) 0.0156(5) -0.0012(4) 0.0038(4) -0.0001(4)
    C23 0.0217(6) 0.0155(6) 0.0169(5) 0.0003(5) 0.0055(5) 0.0019(4)
    C24 0.0164(6) 0.0348(8) 0.0296(7) -0.0006(6) 0.0052(5) 0.0022(6)
    C25 0.0157(5) 0.0145(5) 0.0160(5) 0.0008(4) 0.0039(4) 0.0008(4)
    C26 0.0231(6) 0.0170(6) 0.0207(6) -0.0015(5) 0.0094(5) -0.0002(5)
    C27 0.0251(7) 0.0162(6) 0.0267(6) -0.0037(5) 0.0085(5) 0.0002(5)
    C28 0.0235(7) 0.0166(6) 0.0245(6) 0.0008(5) 0.0033(5) -0.0035(5)
    C29 0.0333(8) 0.0216(7) 0.0216(6) 0.0020(6) 0.0110(6) -0.0031(5)
    C110 0.0235(7) 0.0184(6) 0.0250(6) 0.0001(5) 0.0109(5) 0.0016(5)
    C210 0.0281(7) 0.0187(6) 0.0199(6) -0.0002(5) 0.0108(5) 0.0018(5)
_geom_special_details
;
All esds (except the esd in the dihedral angle between two l.s. planes)
are estimated using the full covariance matrix.  The cell esds are taken
into account individually in the estimation of esds in distances, angles
and torsion angles; correlations between esds in cell parameters are only
used when they are defined by crystal symmetry.  An approximate (isotropic)
treatment of cell esds is used for estimating esds involving l.s. planes.
;
loop_
    _geom_bond_atom_site_label_1
    _geom_bond_atom_site_label_2
    _geom_bond_site_symmetry_2
    _geom_bond_distance
    _geom_bond_publ_flag
    F1 C13 . 1.3323(15) ?
    F2 C13 . 1.3440(16) ?
    F3 C13 . 1.3370(16) ?
    F4 C23 . 1.3467(14) ?
    F5 C23 . 1.3345(15) ?
    F6 C23 . 1.3300(16) ?
    O1 C12 . 1.2152(16) ?
    O2 C12 . 1.3095(15) ?
    O2 H2 . 0.834(14) ?
    O3 C11 . 1.4029(15) ?
    O3 C14 . 1.4380(18) ?
    O4 C22 . 1.2152(16) ?
    O5 C22 . 1.3120(15) ?
    O5 H5 . 0.866(14) ?
    O6 C21 . 1.4096(15) ?
    O6 C24 . 1.4407(17) ?
    C11 C15 . 1.5298(18) ?
    C11 C12 . 1.5430(17) ?
    C11 C13 . 1.5511(19) ?
    C14 H14A . 0.98 ?
    C14 H14B . 0.98 ?
    C14 H14C . 0.98 ?
    C15 C16 . 1.3918(18) ?
    C15 C110 . 1.3929(18) ?
    C16 C17 . 1.3899(19) ?
    C16 H16A . 0.95 ?
    C17 C18 . 1.384(2) ?
    C17 H17A . 0.95 ?
    C18 C19 . 1.387(2) ?
    C18 H18A . 0.95 ?
    C19 C110 . 1.390(2) ?
    C19 H19A . 0.95 ?
    C21 C25 . 1.5313(17) ?
    C21 C22 . 1.5456(17) ?
    C21 C23 . 1.5489(18) ?
    C24 H24A . 0.98 ?
    C24 H24B . 0.98 ?
    C24 H24C . 0.98 ?
    C25 C210 . 1.3920(17) ?
    C25 C26 . 1.3951(17) ?
    C26 C27 . 1.3918(19) ?
    C26 H26A . 0.95 ?
    C27 C28 . 1.3842(19) ?
    C27 H27A . 0.95 ?
    C28 C29 . 1.385(2) ?
    C28 H28A . 0.95 ?
    C29 C210 . 1.3899(19) ?
    C29 H29A . 0.95 ?
    C110 H11A . 0.95 ?
    C210 H21A . 0.95 ?
loop_
    _geom_angle_atom_site_label_1
    _geom_angle_atom_site_label_2
    _geom_angle_atom_site_label_3
    _geom_angle_site_symmetry_1
    _geom_angle_site_symmetry_3
    _geom_angle
    _geom_angle_publ_flag
    C12 O2 H2 . . 107.7(13) ?
    C11 O3 C14 . . 117.42(11) ?
    C22 O5 H5 . . 105.2(12) ?
    C21 O6 C24 . . 119.07(10) ?
    O3 C11 C15 . . 107.68(10) ?
    O3 C11 C12 . . 112.04(10) ?
    C15 C11 C12 . . 108.76(10) ?
    O3 C11 C13 . . 110.26(10) ?
    C15 C11 C13 . . 108.60(10) ?
    C12 C11 C13 . . 109.41(10) ?
    O1 C12 O2 . . 125.28(11) ?
    O1 C12 C11 . . 122.09(11) ?
    O2 C12 C11 . . 112.57(11) ?
    F1 C13 F3 . . 107.39(11) ?
    F1 C13 F2 . . 107.16(10) ?
    F3 C13 F2 . . 106.91(11) ?
    F1 C13 C11 . . 110.04(11) ?
    F3 C13 C11 . . 112.35(10) ?
    F2 C13 C11 . . 112.70(11) ?
    O3 C14 H14A . . 109.5 ?
    O3 C14 H14B . . 109.5 ?
    H14A C14 H14B . . 109.5 ?
    O3 C14 H14C . . 109.5 ?
    H14A C14 H14C . . 109.5 ?
    H14B C14 H14C . . 109.5 ?
    C16 C15 C110 . . 119.55(12) ?
    C16 C15 C11 . . 120.87(11) ?
    C110 C15 C11 . . 119.57(11) ?
    C17 C16 C15 . . 120.14(12) ?
    C17 C16 H16A . . 119.9 ?
    C15 C16 H16A . . 119.9 ?
    C18 C17 C16 . . 120.26(13) ?
    C18 C17 H17A . . 119.9 ?
    C16 C17 H17A . . 119.9 ?
    C17 C18 C19 . . 119.71(13) ?
    C17 C18 H18A . . 120.1 ?
    C19 C18 H18A . . 120.1 ?
    C18 C19 C110 . . 120.41(13) ?
    C18 C19 H19A . . 119.8 ?
    C110 C19 H19A . . 119.8 ?
    O6 C21 C25 . . 114.82(10) ?
    O6 C21 C22 . . 112.79(10) ?
    C25 C21 C22 . . 109.51(10) ?
    O6 C21 C23 . . 102.04(10) ?
    C25 C21 C23 . . 109.69(10) ?
    C22 C21 C23 . . 107.49(10) ?
    O4 C22 O5 . . 124.79(11) ?
    O4 C22 C21 . . 122.24(11) ?
    O5 C22 C21 . . 112.93(11) ?
    F6 C23 F5 . . 108.29(11) ?
    F6 C23 F4 . . 106.58(10) ?
    F5 C23 F4 . . 106.68(10) ?
    F6 C23 C21 . . 112.71(10) ?
    F5 C23 C21 . . 111.56(10) ?
    F4 C23 C21 . . 110.71(10) ?
    O6 C24 H24A . . 109.5 ?
    O6 C24 H24B . . 109.5 ?
    H24A C24 H24B . . 109.5 ?
    O6 C24 H24C . . 109.5 ?
    H24A C24 H24C . . 109.5 ?
    H24B C24 H24C . . 109.5 ?
    C210 C25 C26 . . 119.15(12) ?
    C210 C25 C21 . . 119.27(11) ?
    C26 C25 C21 . . 121.55(11) ?
    C27 C26 C25 . . 120.52(12) ?
    C27 C26 H26A . . 119.7 ?
    C25 C26 H26A . . 119.7 ?
    C28 C27 C26 . . 119.91(13) ?
    C28 C27 H27A . . 120.0 ?
    C26 C27 H27A . . 120.0 ?
    C27 C28 C29 . . 119.83(13) ?
    C27 C28 H28A . . 120.1 ?
    C29 C28 H28A . . 120.1 ?
    C28 C29 C210 . . 120.55(12) ?
    C28 C29 H29A . . 119.7 ?
    C210 C29 H29A . . 119.7 ?
    C19 C110 C15 . . 119.89(13) ?
    C19 C110 H11A . . 120.1 ?
    C15 C110 H11A . . 120.1 ?
    C29 C210 C25 . . 120.03(12) ?
    C29 C210 H21A . . 120.0 ?
    C25 C210 H21A . . 120.0 ?
loop_
    _geom_torsion_atom_site_label_1
    _geom_torsion_atom_site_label_2
    _geom_torsion_atom_site_label_3
    _geom_torsion_atom_site_label_4
    _geom_torsion_site_symmetry_1
    _geom_torsion_site_symmetry_2
    _geom_torsion_site_symmetry_3
    _geom_torsion_site_symmetry_4
    _geom_torsion
    _geom_torsion_publ_flag
    C14 O3 C11 C15 . . . . -175.55(12) ?
    C14 O3 C11 C12 . . . . -55.99(16) ?
    C14 O3 C11 C13 . . . . 66.12(15) ?
    O3 C11 C12 O1 . . . . 143.91(12) ?
    C15 C11 C12 O1 . . . . -97.17(14) ?
    C13 C11 C12 O1 . . . . 21.32(17) ?
    O3 C11 C12 O2 . . . . -38.72(15) ?
    C15 C11 C12 O2 . . . . 80.20(13) ?
    C13 C11 C12 O2 . . . . -161.31(11) ?
    O3 C11 C13 F1 . . . . 50.84(14) ?
    C15 C11 C13 F1 . . . . -66.92(13) ?
    C12 C11 C13 F1 . . . . 174.49(10) ?
    O3 C11 C13 F3 . . . . 170.44(10) ?
    C15 C11 C13 F3 . . . . 52.68(13) ?
    C12 C11 C13 F3 . . . . -65.90(13) ?
    O3 C11 C13 F2 . . . . -68.70(13) ?
    C15 C11 C13 F2 . . . . 173.53(10) ?
    C12 C11 C13 F2 . . . . 54.95(14) ?
    O3 C11 C15 C16 . . . . 156.05(12) ?
    C12 C11 C15 C16 . . . . 34.43(16) ?
    C13 C11 C15 C16 . . . . -84.56(14) ?
    O3 C11 C15 C110 . . . . -25.42(16) ?
    C12 C11 C15 C110 . . . . -147.04(12) ?
    C13 C11 C15 C110 . . . . 93.96(14) ?
    C110 C15 C16 C17 . . . . 0.7(2) ?
    C11 C15 C16 C17 . . . . 179.24(12) ?
    C15 C16 C17 C18 . . . . 0.8(2) ?
    C16 C17 C18 C19 . . . . -1.1(2) ?
    C17 C18 C19 C110 . . . . -0.1(2) ?
    C24 O6 C21 C25 . . . . -51.12(15) ?
    C24 O6 C21 C22 . . . . 75.29(14) ?
    C24 O6 C21 C23 . . . . -169.69(11) ?
    O6 C21 C22 O4 . . . . 138.38(12) ?
    C25 C21 C22 O4 . . . . -92.42(14) ?
    C23 C21 C22 O4 . . . . 26.69(16) ?
    O6 C21 C22 O5 . . . . -43.73(14) ?
    C25 C21 C22 O5 . . . . 85.47(13) ?
    C23 C21 C22 O5 . . . . -155.42(11) ?
    O6 C21 C23 F6 . . . . 173.14(10) ?
    C25 C21 C23 F6 . . . . 50.98(13) ?
    C22 C21 C23 F6 . . . . -68.02(13) ?
    O6 C21 C23 F5 . . . . -64.78(12) ?
    C25 C21 C23 F5 . . . . 173.06(10) ?
    C22 C21 C23 F5 . . . . 54.07(13) ?
    O6 C21 C23 F4 . . . . 53.86(12) ?
    C25 C21 C23 F4 . . . . -68.29(13) ?
    C22 C21 C23 F4 . . . . 172.71(10) ?
    O6 C21 C25 C210 . . . . -39.48(16) ?
    C22 C21 C25 C210 . . . . -167.56(12) ?
    C23 C21 C25 C210 . . . . 74.70(15) ?
    O6 C21 C25 C26 . . . . 142.61(12) ?
    C22 C21 C25 C26 . . . . 14.53(16) ?
    C23 C21 C25 C26 . . . . -103.21(13) ?
    C210 C25 C26 C27 . . . . 0.0(2) ?
    C21 C25 C26 C27 . . . . 177.94(12) ?
    C25 C26 C27 C28 . . . . -0.8(2) ?
    C26 C27 C28 C29 . . . . 0.5(2) ?
    C27 C28 C29 C210 . . . . 0.4(2) ?
    C18 C19 C110 C15 . . . . 1.6(2) ?
    C16 C15 C110 C19 . . . . -1.9(2) ?
    C11 C15 C110 C19 . . . . 179.57(12) ?
    C28 C29 C210 C25 . . . . -1.1(2) ?
    C26 C25 C210 C29 . . . . 0.9(2) ?
    C21 C25 C210 C29 . . . . -177.05(13) ?
loop_
    _geom_hbond_atom_site_label_D
    _geom_hbond_atom_site_label_H
    _geom_hbond_atom_site_label_A
    _geom_hbond_site_symmetry_A
    _geom_hbond_distance_DH
    _geom_hbond_distance_HA
    _geom_hbond_distance_DA
    _geom_hbond_angle_DHA
    _geom_hbond_publ_flag
    O2 H2 O4 . 0.834(14) 1.832(14) 2.6616(13) 173.4(19) y
    O5 H5 O1 . 0.866(14) 1.825(14) 2.6801(13) 168.6(18) y
    C14 H14B F2 . 0.98 2.2 2.840(2) 121.6 ?
    C14 H14C O2 . 0.98 2.53 3.080(2) 115.1 ?
    C24 H24B O5 . 0.98 2.22 2.8685(18) 122.7 ?
_shelx_hkl_file
;
   1   0   0    2.30    0.60
   1   0   0    0.80    0.40
   1   0   0    0.70    0.30
  -1   0   0    1.20    0.30
  -1   0   0    1.40    0.40
  -1   0   0    1.70    0.40
  -1   0   0    1.30    0.40
   2   0   0 4355.16   77.59
   2   0   0 4135.39   77.59
  -2   0   0 3999.40   77.59
  -2   0   0 4219.88   77.69
   2   0   0 4237.68   77.39
  -2   0   0 4230.78   78.39
  -2   0   0 4525.85   80.89
  -3   0   0    0.90    0.90
  -3   0   0    2.10    1.40
   3   0   0   -2.20    0.90
  -3   0   0    1.10    0.80
   3   0   0   -0.20    1.10
   3   0   0   -1.60    1.00
  -3   0   0    2.00    1.30
   4   0   0 1390.86   29.40
   4   0   0 1448.96   29.90
  -4   0   0 1399.36   30.00
   4   0   0 1415.56   29.90
  -4   0   0 1402.46   28.50
  -4   0   0 1454.65   30.20
  -4   0   0 1432.96   28.10
   5   0   0   -1.40    1.40
   5   0   0   -1.40    1.40
  -5   0   0    1.50    1.20
  -5   0   0   -0.60    1.00
  -5   0   0   -0.50    1.30
   5   0   0   -1.50    1.30
  -5   0   0   -0.10    1.60
   6   0   0 1212.18   28.30
  -6   0   0 1212.68   25.70
   6   0   0 1196.18   28.50
   6   0   0 1184.58   27.60
  -6   0   0 1178.18   26.20
  -6   0   0 1217.18   28.50
  -6   0   0 1226.58   28.50
  -7   0   0    0.50    2.00
   7   0   0   -0.70    1.70
  -7   0   0    1.10    1.30
   7   0   0    0.10    1.90
  -7   0   0    0.90    1.40
  -7   0   0   -2.30    1.50
   7   0   0    0.70    2.00
   8   0   0  272.97   11.90
  -8   0   0  265.67   11.70
  -8   0   0  233.68    9.40
  -8   0   0  256.07    9.00
   8   0   0  245.38   11.30
   8   0   0  254.67   10.90
  -8   0   0  263.57   11.60
  -9   0   0    2.30    2.60
   9   0   0    0.20    2.30
  -9   0   0   -0.40    1.90
   9   0   0   -2.90    2.20
 -10   0   0   30.60    5.70
  10   0   0   32.50    5.90
  10   0   0   34.50    5.60
  11   0   0   -0.10    3.70
 -11   0   0   -2.10    2.70
  11   0   0   -3.70    2.80
 -12   0   0   -2.60    3.40
  12   0   0    1.90    3.80
  12   0   0   -1.70    3.60
  13   0   0    3.80    4.20
 -13   0   0   -0.50    3.60
  13   0   0   -0.30    5.40
 -14   0   0    2.30    4.90
  14   0   0    1.10    4.50
   0  -1   0    0.70    0.40
   0  -1   0    1.20    0.40
   0  -1   0    0.60    0.40
   0   1   0    0.50    0.40
   0   1   0    0.90    0.40
   0   1   0    1.40    0.40
   0   1   0    1.30    0.50
  -1  -1   0   97.09    2.70
   1  -1   0   96.79    3.30
  -1  -1   0   94.09    3.30
   1  -1   0  100.89    3.00
  -1  -1   0  101.19    3.20
  -1  -1   0  102.59    3.10
   1  -1   0   97.19    2.70
   1  -1   0   97.29    3.30
  -1   1   0   98.19    3.20
   1   1   0  100.99    2.70
   1   1   0  104.99    3.40
  -1   1   0  101.29    3.00
  -1   1   0   99.59    3.20
   1   1   0  101.09    3.20
   1   1   0  106.79    2.90
   2  -1   0 2428.76   45.60
   2  -1   0 2408.86   44.50
  -2  -1   0 2397.36   45.40
  -2  -1   0 2324.77   44.80
  -2  -1   0 2436.16   45.60
   2  -1   0 2463.35   45.80
   2  -1   0 2435.86   44.50
  -2   1   0 2429.96   45.20
   2   1   0 2344.67   44.60
  -2   1   0 2395.46   45.50
   2   1   0 2381.56   44.40
   2   1   0 2375.76   45.40
  -2   1   0 2425.06   45.20
   2   1   0 2448.85   45.70
   3  -1   0   57.19    2.90
   3  -1   0   54.09    3.50
  -3  -1   0   53.59    3.50
  -3  -1   0   55.29    2.90
   3  -1   0   56.29    3.50
  -3  -1   0   58.39    3.40
   3   1   0   60.09    3.10
  -3   1   0   51.19    2.60
  -3   1   0   47.80    3.00
   3   1   0   51.89    3.30
  -3   1   0   59.89    3.50
  -3   1   0   47.20    3.00
   3   1   0   54.79    3.30
   3   1   0   50.89    2.60
   4  -1   0  662.13   15.30
  -4  -1   0  619.54   16.20
   4  -1   0  657.83   16.40
   4  -1   0  658.03   16.60
  -4  -1   0  654.13   16.40
  -4  -1   0  668.33   15.00
   4   1   0  651.83   16.30
   4   1   0  660.23   14.70
   4   1   0  664.33   16.30
  -4   1   0  667.73   16.20
  -4   1   0  671.03   14.60
  -4   1   0  676.53   15.60
  -4   1   0  670.53   16.40
   4   1   0  668.13   15.70
  -5  -1   0   18.70    3.10
   5  -1   0   23.00    2.80
  -5  -1   0   24.80    3.20
  -5  -1   0   24.00    2.70
  -5  -1   0   21.90    2.30
   5  -1   0   31.40    3.40
   5  -1   0   20.10    3.20
   5   1   0   19.20    2.80
   5   1   0   23.00    3.00
  -5   1   0   32.70    3.50
  -5   1   0   23.70    2.70
   5   1   0   25.40    3.40
  -5   1   0   20.60    2.90
  -5   1   0   24.60    2.40
  -6  -1   0   46.10    4.50
  -6  -1   0   48.30    4.50
   6  -1   0   52.59    4.10
  -6  -1   0   51.59    3.50
   6  -1   0   53.59    4.70
   6  -1   0   48.00    4.40
  -6  -1   0   48.40    3.60
   6   1   0   64.89    4.90
  -6   1   0   45.50    3.30
  -6   1   0   53.29    4.00
  -6   1   0   54.89    4.70
  -6   1   0   55.49    4.80
   6   1   0   54.49    4.30
   6   1   0   47.60    4.30
   7  -1   0   51.39    4.40
  -7  -1   0   43.10    3.70
  -7  -1   0   52.19    3.80
   7  -1   0   45.80    5.20
  -7  -1   0   43.70    4.60
   7  -1   0   33.00    4.50
  -7  -1   0   48.80    4.90
  -7   1   0   51.19    4.30
  -7   1   0   38.60    4.60
   7   1   0   47.00    4.90
  -7   1   0   33.40    4.40
   7   1   0   44.80    4.60
   7   1   0   43.60    4.70
  -7   1   0   45.10    3.60
  -8  -1   0  155.28    8.90
  -8  -1   0  150.98    7.10
   8  -1   0  146.69    7.90
  -8  -1   0  147.09    6.90
   8  -1   0  162.88    9.40
   8  -1   0  159.78    9.20
  -8  -1   0  155.78    9.00
   8   1   0  159.68    9.00
  -8   1   0  151.08    8.80
   8   1   0  143.89    8.60
   8   1   0  159.68    8.70
  -8   1   0  160.08    6.80
  -8   1   0  154.48    8.80
  -8   1   0  163.58    7.90
  -9  -1   0   12.00    3.20
  -9  -1   0    7.70    2.60
   9  -1   0    3.90    3.00
   9  -1   0    9.40    3.20
  -9  -1   0    9.90    3.50
  -9   1   0   13.30    3.30
   9   1   0    9.50    3.40
  -9   1   0   14.00    3.80
   9   1   0   12.70    3.70
 -10  -1   0   61.29    6.90
  10  -1   0   75.89    6.90
  10  -1   0   82.79    8.20
  10   1   0   73.99    7.20
  10   1   0   72.29    7.40
 -10   1   0   82.19    7.40
 -10   1   0   71.59    6.10
 -11  -1   0  116.09    9.40
  11  -1   0   98.29    9.50
  11  -1   0   96.09    8.10
  11   1   0  101.99    8.90
  11   1   0  111.19    9.20
 -11   1   0  111.59    9.50
 -12  -1   0   -5.50    2.40
  12  -1   0    3.00    3.60
 -12   1   0    0.30    3.60
  12   1   0   -0.20    3.60
  12   1   0   -4.20    3.10
 -13  -1   0    1.50    3.80
  13  -1   0   -1.10    4.40
  13   1   0   -0.80    4.30
 -13   1   0   -3.00    3.00
  13   1   0   -3.20    3.90
 -14  -1   0   14.50    5.90
  14  -1   0   21.90    7.40
  14   1   0   14.10    6.20
 -14   1   0   13.90    5.40
   0  -2   0 3703.43   68.19
   0  -2   0 3661.93   68.29
   0  -2   0 3735.13   67.39
   0   2   0 3585.64   67.59
   0   2   0 3825.42   68.19
   0   2   0 3627.74   67.09
   1  -2   0  272.67    7.20
  -1  -2   0  274.57    7.40
  -1  -2   0  263.07    6.20
   1  -2   0  235.08    7.10
  -1  -2   0  258.77    7.40
  -1  -2   0  249.97    6.60
   1  -2   0  259.47    7.10
   1   2   0  262.67    7.20
  -1   2   0  263.17    7.20
  -1   2   0  258.57    6.40
   1   2   0  258.17    6.80
  -1   2   0  262.37    7.30
   1   2   0  247.38    7.10
  -1   2   0  262.47    6.40
  -2  -2   0    5.10    1.60
   2  -2   0    5.60    1.50
   2  -2   0    4.40    1.00
  -2  -2   0    3.80    1.30
  -2  -2   0    3.20    1.10
   2  -2   0    4.00    1.40
   2  -2   0    5.10    1.60
   2   2   0    2.20    1.10
  -2   2   0    4.50    1.50
  -2   2   0    4.10    1.40
   2   2   0    4.90    1.10
   2   2   0    3.10    1.50
   2   2   0    5.00    1.10
  -2   2   0    5.80    1.30
  -3  -2   0 1374.56   29.00
   3  -2   0 1321.77   27.40
  -3  -2   0 1368.46   28.60
  -3  -2   0 1372.26   28.30
   3  -2   0 1401.16   29.10
   3  -2   0 1398.56   29.30
   3  -2   0 1371.96   27.20
   3   2   0 1364.96   27.40
   3   2   0 1376.16   27.40
  -3   2   0 1369.96   28.70
  -3   2   0 1377.76   28.30
  -3   2   0 1423.86   29.00
   3   2   0 1401.86   29.20
   3   2   0 1393.66   28.90
   4  -2   0  656.83   16.90
  -4  -2   0  642.94   16.50
  -4  -2   0  672.33   17.00
   4  -2   0  683.33   15.20
   4  -2   0  636.84   17.10
   4  -2   0  681.33   15.30
  -4  -2   0  658.13   15.80
  -4   2   0  679.23   16.50
   4   2   0  649.83   15.50
   4   2   0  663.63   17.10
  -4   2   0  649.74   16.30
  -4   2   0  652.73   16.80
   4   2   0  668.73   15.00
   4   2   0  691.03   16.90
   5  -2   0   -0.10    1.60
  -5  -2   0    2.20    1.40
  -5  -2   0    4.90    2.10
  -5  -2   0    0.90    1.50
   5  -2   0    3.00    1.30
   5  -2   0    3.00    1.50
   5  -2   0    2.50    2.00
   5   2   0    0.70    1.40
   5   2   0    3.70    1.40
   5   2   0    5.30    1.90
  -5   2   0    2.60    1.80
   5   2   0    3.20    1.90
  -5   2   0    2.90    1.70
  -5   2   0    3.60    2.00
   6  -2   0    1.30    2.00
  -6  -2   0   -0.50    1.70
   6  -2   0    1.50    1.60
   6  -2   0    1.80    1.40
  -6  -2   0    2.00    1.50
   6  -2   0    1.10    1.80
  -6  -2   0    1.70    1.80
  -6   2   0    1.60    1.80
  -6   2   0    1.40    1.60
   6   2   0    1.70    1.30
   6   2   0    1.20    1.60
   6   2   0    1.30    2.20
   6   2   0    2.80    1.90
  -6   2   0    0.80    1.80
  -7  -2   0   66.49    5.80
   7  -2   0   68.39    4.90
  -7  -2   0   71.19    4.40
  -7  -2   0   68.69    6.00
  -7  -2   0   62.39    4.70
   7  -2   0   63.59    5.80
   7  -2   0   63.79    5.80
   7  -2   0   65.39    4.30
   7   2   0   62.09    5.10
   7   2   0   74.69    6.00
  -7   2   0   68.59    5.20
  -7   2   0   68.49    5.80
  -7   2   0   67.29    5.70
   7   2   0   68.89    5.90
  -8  -2   0  104.39    5.80
  -8  -2   0   96.09    6.00
  -8  -2   0   96.79    7.20
  -8  -2   0  116.89    8.00
   8  -2   0  102.49    7.70
   8  -2   0   95.59    6.30
   8  -2   0   99.29    5.50
   8  -2   0  112.49    8.00
  -8   2   0  100.59    7.30
  -8   2   0   98.99    7.20
  -8   2   0   97.99    6.50
   8   2   0  110.59    7.60
   8   2   0   97.59    7.10
   8   2   0  104.59    7.00
  -9  -2   0   42.00    4.60
   9  -2   0   58.79    7.10
   9  -2   0   56.29    5.70
  -9  -2   0   54.99    6.10
   9   2   0   33.90    5.30
  -9   2   0   43.30    5.00
   9   2   0   45.80    5.60
  -9   2   0   41.80    5.50
 -10  -2   0   49.50    6.30
  10  -2   0   51.79    7.20
  10  -2   0   44.00    5.50
  10   2   0   42.70    5.90
 -10   2   0   35.70    5.50
  10   2   0   32.10    6.00
 -10   2   0   37.60    5.70
  11  -2   0   75.29    8.70
 -11  -2   0   74.29    8.30
  11   2   0   85.79    8.80
  11   2   0   70.09    7.50
 -11   2   0   75.29    8.20
 -12  -2   0   18.20    5.20
  12  -2   0   16.80    5.60
  12   2   0   25.70    6.00
 -12   2   0   11.40    4.50
  12   2   0   17.50    5.20
 -13  -2   0    8.30    4.80
  13  -2   0    6.90    4.80
  13   2   0    2.80    4.50
 -13   2   0   -1.30    3.60
  14  -2   0    0.50    4.50
 -14  -2   0   -1.10    4.40
  14   2   0   -2.00    4.80
 -14   2   0   -1.10    4.30
   0  -3   0    1.10    1.10
   0  -3   0   -0.70    1.10
   0  -3   0    0.20    0.90
   0   3   0    0.10    1.10
   0   3   0    0.90    1.20
   0   3   0    0.30    0.80
   0   3   0    0.50    1.10
   1  -3   0    6.50    1.60
   1  -3   0    3.60    1.50
  -1  -3   0    3.20    1.50
   1  -3   0    4.30    1.50
  -1  -3   0    4.90    1.20
  -1  -3   0    4.10    1.20
  -1  -3   0    4.90    1.50
  -1   3   0    4.80    1.50
   1   3   0    4.10    1.40
  -1   3   0    6.50    1.30
   1   3   0    5.60    1.50
  -1   3   0    3.50    1.50
   1   3   0    5.40    1.60
  -1   3   0    5.40    1.30
   2  -3   0   38.20    2.90
   2  -3   0   46.70    3.50
  -2  -3   0   49.50    3.50
  -2  -3   0   47.10    3.40
   2  -3   0   47.90    3.60
  -2  -3   0   45.10    2.60
  -2  -3   0   49.70    3.10
  -2   3   0   51.39    3.00
  -2   3   0   42.40    2.50
   2   3   0   48.20    3.10
  -2   3   0   42.50    3.30
   2   3   0   51.39    3.50
   2   3   0   45.20    3.30
  -2   3   0   41.30    3.30
   3  -3   0 3942.61   73.79
   3  -3   0 3822.22   72.09
  -3  -3   0 3776.52   73.39
  -3  -3   0 3712.73   72.39
   3  -3   0 3850.11   70.79
   3  -3   0 3879.81   73.59
  -3  -3   0 3878.11   72.99
  -3   3   0 3806.42   71.89
  -3   3   0 3880.81   73.39
   3   3   0 3716.23   70.69
   3   3   0 3828.62   71.59
   3   3   0 3747.43   73.49
  -3   3   0 3712.03   73.09
   3   3   0 3867.01   73.29
  -4  -3   0  424.76   12.70
   4  -3   0  454.75   13.80
   4  -3   0  439.76   13.30
   4  -3   0  445.26   11.90
   4  -3   0  446.26   11.20
  -4  -3   0  441.26   13.30
  -4  -3   0  422.86   12.50
  -4   3   0  445.06   13.10
   4   3   0  457.15   11.70
   4   3   0  445.36   13.10
  -4   3   0  433.16   12.20
  -4   3   0  429.66   13.10
   4   3   0  435.76   13.40
   4   3   0  437.06   11.40
   5  -3   0   52.29    3.70
  -5  -3   0   52.09    4.10
  -5  -3   0   38.80    3.80
   5  -3   0   48.60    3.50
   5  -3   0   42.30    4.40
   5  -3   0   47.80    4.60
  -5  -3   0   40.80    4.00
  -5   3   0   47.30    4.10
   5   3   0   43.60    3.20
   5   3   0   49.50    3.60
  -5   3   0   46.80    4.00
   5   3   0   41.70    4.20
   5   3   0   44.40    4.40
  -5   3   0   48.90    4.40
  -6  -3   0  112.99    6.00
   6  -3   0   99.09    7.00
  -6  -3   0  102.69    6.50
  -6  -3   0   96.99    6.60
   6  -3   0   97.19    5.20
   6  -3   0   98.89    6.60
   6  -3   0  106.59    5.40
  -6   3   0  106.39    6.70
   6   3   0   98.89    5.50
   6   3   0   99.99    6.90
  -6   3   0   96.69    6.20
   6   3   0  108.19    5.20
  -6   3   0  109.09    6.40
   6   3   0  106.19    6.60
  -7  -3   0   60.69    5.90
  -7  -3   0   65.39    5.00
  -7  -3   0   67.49    6.00
   7  -3   0   68.89    4.70
   7  -3   0   79.29    5.10
   7  -3   0   79.39    6.50
   7  -3   0   75.89    6.80
   7   3   0   75.89    4.80
  -7   3   0   78.99    5.90
   7   3   0   60.99    5.50
   7   3   0   80.69    6.70
  -7   3   0   70.69    5.80
  -7   3   0   75.19    6.20
   7   3   0   67.29    5.30
  -8  -3   0  225.28    8.80
   8  -3   0  236.08    9.50
   8  -3   0  232.68   11.80
  -8  -3   0  230.98    9.70
  -8  -3   0  222.38   11.10
   8  -3   0  227.38    8.80
   8  -3   0  214.68   11.60
  -8   3   0  236.78   11.50
  -8   3   0  227.88   11.00
  -8   3   0  222.58   10.50
   8   3   0  211.68   11.20
   8   3   0  237.28   10.20
   8   3   0  242.08   11.50
  -9  -3   0    3.30    2.40
   9  -3   0   -1.30    2.10
  -9  -3   0   -1.00    2.20
   9  -3   0   -2.80    2.30
  -9   3   0   -0.20    2.30
   9   3   0   -0.30    2.70
   9   3   0    1.50    2.60
  -9   3   0   -2.20    1.90
  10  -3   0  293.57   15.00
 -10  -3   0  301.37   14.70
  10   3   0  307.37   13.30
  10   3   0  315.07   15.00
 -10   3   0  299.27   13.40
 -10   3   0  279.37   13.80
 -11  -3   0   63.69    7.60
  11  -3   0   84.19    9.10
  11   3   0   58.49    6.90
 -11   3   0   63.79    7.80
 -11   3   0   46.70    6.30
  11   3   0   65.19    8.50
 -12  -3   0   66.39    8.30
  12  -3   0   65.29    8.70
 -12   3   0   43.00    7.00
  12   3   0   60.89    8.50
 -13  -3   0   90.89   10.30
  13  -3   0   63.99    9.40
  13   3   0   81.69   10.20
 -13   3   0   59.89    8.70
  14  -3   0    6.10    5.40
 -14  -3   0   -3.60    3.60
  14   3   0    4.40    5.00
 -14   3   0    4.80    4.90
   0  -4   0   19.10    2.90
   0  -4   0   22.50    2.40
   0  -4   0   20.80    2.80
   0   4   0   20.30    2.70
   0   4   0   24.70    3.00
   0   4   0   20.00    2.60
   0   4   0   23.60    2.20
  -1  -4   0  454.75   11.20
  -1  -4   0  465.95   11.60
   1  -4   0  458.45   12.20
   1  -4   0  436.76   13.00
   1  -4   0  464.15   12.80
  -1  -4   0  466.55   13.20
  -1  -4   0  483.75   13.30
   1   4   0  453.25   12.60
  -1   4   0  466.75   11.80
   1   4   0  447.76   12.40
  -1   4   0  453.25   12.90
  -1   4   0  455.35   11.30
  -1   4   0  472.95   13.10
   1   4   0  471.55   13.00
   2  -4   0   20.60    3.00
   2  -4   0   27.40    3.20
  -2  -4   0   25.00    3.10
  -2  -4   0   23.60    2.60
  -2  -4   0   18.80    2.10
  -2  -4   0   28.10    3.50
   2  -4   0   18.20    2.80
  -2   4   0   25.00    3.10
   2   4   0   25.60    3.20
  -2   4   0   27.50    2.40
  -2   4   0   25.10    2.40
   2   4   0   25.30    3.40
  -2   4   0   20.70    2.90
   2   4   0   18.50    2.60
   3  -4   0  331.87   11.30
   3  -4   0  329.67   11.00
  -3  -4   0  327.57   10.20
   3  -4   0  330.07   10.50
  -3  -4   0  345.17   11.20
   3   4   0  325.57   11.00
   3   4   0  342.37    9.00
  -3   4   0  341.67    9.90
   3   4   0  338.67   10.10
  -3   4   0  350.66   11.40
   3   4   0  309.37   11.00
  -3   4   0  328.97   11.00
  -3   4   0  324.27    9.00
  -4  -4   0   44.80    4.40
  -4  -4   0   39.90    4.00
  -4  -4   0   49.10    4.10
   4  -4   0   45.60    3.80
   4  -4   0   44.70    4.40
   4  -4   0   39.20    4.20
   4  -4   0   53.29    3.30
   4   4   0   44.20    3.20
  -4   4   0   43.50    4.10
   4   4   0   51.79    4.60
  -4   4   0   47.10    3.70
  -4   4   0   48.60    4.50
   4   4   0   47.70    4.30
   4   4   0   38.00    3.40
  -5  -4   0   65.89    5.10
  -5  -4   0   62.79    5.30
   5  -4   0   55.69    4.30
  -5  -4   0   61.19    4.90
   5  -4   0   59.79    5.20
   5  -4   0   60.09    3.90
   5  -4   0   69.69    5.80
   5   4   0   62.29    4.20
  -5   4   0   55.19    5.00
  -5   4   0   60.89    5.20
   5   4   0   70.29    4.20
  -5   4   0   58.99    4.50
   5   4   0   65.49    5.20
   5   4   0   55.89    5.20
   6  -4   0  169.68    6.90
   6  -4   0  164.68    8.90
  -6  -4   0  183.28    9.10
   6  -4   0  154.88    7.20
   6  -4   0  164.58    9.10
  -6  -4   0  171.28    8.20
  -6  -4   0  166.98    8.60
   6   4   0  170.98    9.40
   6   4   0  164.48    7.20
   6   4   0  169.68    8.90
  -6   4   0  163.78    8.80
   6   4   0  164.28    7.00
  -6   4   0  152.68    8.30
  -6   4   0  168.18    8.10
  -7  -4   0    3.70    2.80
   7  -4   0    4.90    2.00
  -7  -4   0    2.40    2.20
   7  -4   0    3.60    2.10
  -7  -4   0    3.40    2.40
   7  -4   0    3.20    2.60
   7  -4   0    3.10    2.80
  -7   4   0    3.00    2.50
   7   4   0    0.60    2.10
   7   4   0    5.30    2.20
   7   4   0   -1.40    1.50
   7   4   0    3.90    3.10
  -7   4   0   -0.40    2.20
  -7   4   0    4.90    2.50
  -8  -4   0   15.20    3.50
   8  -4   0   17.10    3.80
   8  -4   0   18.00    3.40
  -8  -4   0   13.90    3.80
   8  -4   0   14.00    4.20
   8   4   0    6.50    3.50
   8   4   0   14.00    3.70
   8   4   0   19.50    3.80
  -8   4   0   14.50    3.90
  -8   4   0   18.70    4.20
   8   4   0   16.00    3.10
  -9  -4   0   65.39    7.20
  -9  -4   0   56.79    5.60
   9  -4   0   64.89    7.40
   9   4   0   57.79    7.00
  -9   4   0   57.09    6.30
   9   4   0   57.99    5.90
  -9   4   0   55.09    6.30
  10  -4   0    5.70    4.00
 -10  -4   0    4.00    3.40
  10   4   0    5.50    3.80
 -10   4   0    5.70    3.40
 -10   4   0    4.10    3.40
  11  -4   0   81.49    9.80
 -11  -4   0  102.69    9.80
 -11   4   0  104.49    8.80
 -11   4   0  109.09    9.50
  11   4   0   90.59    9.40
 -12  -4   0   18.90    6.20
  12  -4   0   14.60    5.70
 -12   4   0   14.90    5.20
  12   4   0   11.10    5.50
 -13  -4   0   -1.20    4.10
  13  -4   0    3.00    5.40
  13   4   0    2.90    5.10
 -13   4   0    8.80    4.40
  14   4   0    7.00    5.60
 -14   4   0    1.80    4.70
   0  -5   0    0.90    1.60
   0  -5   0   -0.70    1.50
   0  -5   0   -0.10    1.30
   0   5   0    0.60    1.50
   0   5   0   -0.40    1.50
   0   5   0    2.50    1.60
   0   5   0    0.60    1.10
  -1  -5   0   40.10    3.10
  -1  -5   0   51.59    4.40
   1  -5   0   40.10    3.90
  -1  -5   0   40.80    4.00
   1  -5   0   48.70    4.40
   1  -5   0   38.00    3.50
  -1  -5   0   41.00    3.20
  -1   5   0   39.80    3.90
   1   5   0   37.50    3.70
  -1   5   0   36.80    3.80
   1   5   0   43.10    3.90
  -1   5   0   42.40    3.40
   1   5   0   39.70    3.60
  -1   5   0   39.80    3.00
  -2  -5   0  277.17    9.00
  -2  -5   0  259.77   10.20
  -2  -5   0  285.27   10.60
  -2  -5   0  285.17    8.30
   2  -5   0  282.97   10.60
   2  -5   0  295.87   10.40
   2  -5   0  272.87    9.80
  -2   5   0  263.57   10.20
  -2   5   0  248.08    9.90
  -2   5   0  272.57    8.60
   2   5   0  274.37   10.20
   2   5   0  285.07    9.80
  -2   5   0  265.77    8.50
   2   5   0  268.97   10.10
  -3  -5   0  706.83   19.30
   3  -5   0  673.33   18.30
  -3  -5   0  689.43   16.20
   3  -5   0  680.73   19.30
   3  -5   0  695.33   19.00
  -3  -5   0  709.83   17.80
  -3  -5   0  689.03   19.30
   3   5   0  686.33   17.90
  -3   5   0  703.23   19.30
  -3   5   0  672.33   16.40
   3   5   0  678.93   19.20
  -3   5   0  711.33   19.50
  -3   5   0  708.43   17.20
   3   5   0  717.63   19.20
  -4  -5   0    9.20    2.90
  -4  -5   0   11.50    3.20
   4  -5   0    9.40    2.80
  -4  -5   0   11.20    2.80
   4  -5   0    7.00    2.40
   4  -5   0    9.00    2.70
   4   5   0    9.80    2.80
  -4   5   0   12.90    3.10
  -4   5   0   16.30    2.70
  -4   5   0   12.40    2.20
   4   5   0   14.30    3.20
  -4   5   0    5.30    2.60
   4   5   0   11.20    2.50
   4   5   0    9.60    2.00
   5  -5   0  116.69    7.70
  -5  -5   0  106.69    7.20
  -5  -5   0  104.29    6.80
  -5  -5   0  118.69    6.90
   5  -5   0  105.39    6.30
   5  -5   0   93.09    6.70
  -5   5   0  112.09    6.20
   5   5   0  126.39    7.90
  -5   5   0  110.59    7.30
  -5   5   0  109.79    5.30
  -5   5   0  106.19    7.20
   5   5   0  111.89    6.10
   5   5   0  102.29    5.20
   5   5   0  114.39    7.30
   6  -5   0  210.28   10.80
   6  -5   0  194.18    8.80
   6  -5   0  185.48   10.30
   6  -5   0  211.28    7.90
  -6  -5   0  214.28   10.10
  -6  -5   0  204.88   10.50
  -6  -5   0  199.38    9.80
  -6   5   0  203.68    9.10
  -6   5   0  212.08   10.40
  -6   5   0  221.38   10.70
   6   5   0  211.78   11.10
   6   5   0  221.58    8.80
   6   5   0  209.38    8.20
   6   5   0  211.48   10.30
   7  -5   0  301.77   14.00
  -7  -5   0  315.77   12.80
  -7  -5   0  329.57   13.50
   7  -5   0  315.87   11.80
  -7   5   0  317.17   12.50
  -7   5   0  314.67   14.90
   7   5   0  302.57   11.60
   7   5   0  310.47   11.20
   7   5   0  322.27   14.40
   7   5   0  330.07   13.90
  -7   5   0  301.27   13.20
  -8  -5   0   57.99    6.00
   8  -5   0   47.50    7.00
  -8  -5   0   57.09    6.30
   8  -5   0   58.59    8.10
  -8   5   0   58.29    5.90
  -8   5   0   59.19    6.50
   8   5   0   56.99    6.90
  -9  -5   0    0.70    3.20
   9  -5   0   -5.10    2.40
  -9  -5   0    0.10    2.50
  -9   5   0    1.30    2.80
  -9   5   0   -1.90    2.50
   9   5   0   -6.70    2.30
 -10  -5   0   29.80    6.30
  10  -5   0   16.20    5.60
  10   5   0   26.40    6.20
 -10   5   0   18.00    4.80
 -10   5   0   26.20    5.60
  11  -5   0   -5.70    3.10
 -11  -5   0    1.00    3.40
  11   5   0    0.80    4.50
 -11   5   0    1.10    3.50
 -11   5   0    3.10    3.70
  12  -5   0   23.20    6.80
 -12  -5   0   13.50    5.50
 -12   5   0   21.70    6.00
  12   5   0    7.30    5.10
 -13  -5   0    0.30    4.60
  13  -5   0   -0.40    4.70
  13   5   0    0.20    4.90
 -13   5   0   -2.00    3.90
   0  -6   0  323.87   10.00
   0  -6   0  350.46   10.70
   0  -6   0  313.07   12.00
   0  -6   0  329.67   12.30
   0   6   0  342.07   12.20
   0   6   0  340.47   11.40
   0   6   0  341.07   12.20
  -1  -6   0    1.10    1.50
  -1  -6   0    1.10    1.90
   1  -6   0    0.70    1.60
   1  -6   0    1.20    1.90
   1  -6   0    0.40    1.80
  -1  -6   0    4.40    2.50
  -1  -6   0    4.10    1.80
  -1   6   0    1.00    1.70
  -1   6   0   -0.10    1.20
   1   6   0    4.90    2.50
  -1   6   0    1.70    1.80
   1   6   0    4.60    2.20
   1   6   0    3.00    1.80
  -1   6   0    2.80    1.80
  -2  -6   0  659.83   16.20
   2  -6   0  671.43   19.60
  -2  -6   0  628.74   19.20
  -2  -6   0  680.43   19.60
  -2  -6   0  659.03   17.10
   2  -6   0  653.43   18.10
   2  -6   0  641.44   18.90
  -2   6   0  664.63   19.40
   2   6   0  659.13   18.40
   2   6   0  655.03   19.10
   2   6   0  679.03   19.10
  -2   6   0  671.93   19.10
  -2   6   0  663.23   16.90
  -2   6   0  662.33   16.60
  -3  -6   0   68.09    4.90
   3  -6   0   66.19    5.50
  -3  -6   0   65.49    5.90
   3  -6   0   63.99    5.80
   3  -6   0   62.49    5.50
  -3  -6   0   71.29    4.20
  -3  -6   0   68.89    5.90
   3   6   0   63.19    5.50
  -3   6   0   68.39    4.40
  -3   6   0   57.39    5.20
  -3   6   0   63.29    5.50
   3   6   0   61.19    5.00
   3   6   0   67.59    5.60
  -3   6   0   69.29    4.50
   4  -6   0   -1.00    1.80
  -4  -6   0    3.40    2.30
   4  -6   0   -0.70    2.10
  -4  -6   0    2.10    2.00
   4  -6   0   -0.70    1.80
  -4  -6   0    3.00    2.40
  -4   6   0    2.00    1.50
   4   6   0    2.80    1.50
  -4   6   0   -0.60    2.00
  -4   6   0    1.40    1.70
   4   6   0   -0.50    1.60
   4   6   0    1.50    2.30
   4   6   0   -1.30    1.60
  -4   6   0    1.00    2.00
   5  -6   0  882.41   25.20
  -5  -6   0  852.11   24.50
   5  -6   0  869.01   24.90
  -5  -6   0  889.51   23.60
   5  -6   0  905.11   23.50
   5   6   0  886.71   24.90
  -5   6   0  866.11   21.60
  -5   6   0  859.61   22.30
   5   6   0  842.22   25.10
   5   6   0  893.11   22.70
  -5   6   0  855.41   24.80
  -5   6   0  883.51   24.80
  -6  -6   0    0.40    2.40
   6  -6   0   -0.50    2.10
   6  -6   0   -2.20    2.40
  -6  -6   0    1.90    2.40
  -6   6   0    2.80    2.20
  -6   6   0    0.70    2.40
   6   6   0    4.40    3.60
  -6   6   0   -1.40    2.20
   6   6   0    6.30    3.10
   6   6   0   -0.80    2.00
  -7  -6   0    4.20    3.20
  -7  -6   0    0.50    2.50
   7  -6   0   -1.90    2.10
   7  -6   0    3.80    3.50
   7   6   0   -2.60    2.40
   7   6   0    5.00    2.40
  -7   6   0    3.50    2.50
  -7   6   0    1.20    2.60
  -8  -6   0   17.80    4.50
  -8  -6   0   17.20    4.40
   8  -6   0    7.80    3.90
  -8   6   0   10.00    3.70
   8   6   0   18.60    5.10
  -8   6   0    8.70    3.50
  -9  -6   0    2.00    2.80
   9  -6   0   -3.90    2.70
  -9  -6   0   -3.30    2.70
  -9   6   0    0.10    3.30
  -9   6   0    0.40    2.60
   9   6   0    1.10    3.30
 -10  -6   0   -1.60    3.40
  10  -6   0   -1.90    3.20
  10   6   0    2.20    4.20
 -10   6   0    4.70    3.40
 -10   6   0   -0.50    3.40
 -11  -6   0   23.90    6.30
  11  -6   0   25.80    6.60
 -11   6   0   24.20    5.90
  11   6   0   31.50    7.20
 -11   6   0   28.00    6.30
 -12  -6   0   74.19    9.60
  12  -6   0   90.89   11.40
 -12   6   0   46.60    8.20
  12   6   0   82.29   10.60
 -12   6   0   71.69    8.80
 -13  -6   0    7.50    5.90
 -13   6   0   20.10    5.90
  13   6   0   10.40    7.90
   0  -7   0   -0.20    2.30
   0  -7   0    0.50    1.50
   0  -7   0    1.80    1.80
   0  -7   0    1.90    2.20
   0   7   0   -0.30    1.90
   0   7   0   -1.60    1.70
   0   7   0    0.10    1.80
  -1  -7   0   58.09    5.70
  -1  -7   0   57.19    5.80
   1  -7   0   73.59    6.40
   1  -7   0   81.59    6.40
  -1  -7   0   61.79    4.60
  -1  -7   0   77.09    4.90
   1  -7   0   64.69    5.10
  -1   7   0   67.39    6.00
  -1   7   0   71.89    5.40
  -1   7   0   70.79    4.70
   1   7   0   71.99    5.90
  -1   7   0   58.79    5.60
   1   7   0   63.99    5.60
   1   7   0   72.99    6.20
   2  -7   0   40.20    4.70
   2  -7   0   55.19    5.60
   2  -7   0   54.19    5.50
  -2  -7   0   52.59    5.60
  -2  -7   0   52.99    4.30
  -2  -7   0   39.40    3.70
  -2  -7   0   48.90    5.80
   2   7   0   46.60    5.30
   2   7   0   50.89    5.00
   2   7   0   48.10    5.20
  -2   7   0   58.19    4.60
  -2   7   0   50.49    4.20
  -2   7   0   47.80    5.30
  -2   7   0   45.10    5.40
   3  -7   0   62.59    7.30
  -3  -7   0   70.49    5.40
   3  -7   0   59.09    5.70
  -3  -7   0   64.09    6.20
  -3  -7   0   62.39    5.10
   3  -7   0   70.29    6.10
  -3   7   0   68.89    6.40
   3   7   0   50.99    5.70
   3   7   0   59.69    6.10
  -3   7   0   68.69    4.80
  -3   7   0   62.29    4.70
   3   7   0   61.49    5.40
  -3   7   0   60.09    5.90
   4  -7   0   23.50    4.60
  -4  -7   0   22.40    3.80
   4  -7   0   20.50    4.30
  -4  -7   0   22.40    4.50
  -4   7   0   25.80    4.80
   4   7   0   32.60    5.20
  -4   7   0   28.20    5.00
  -4   7   0   21.40    3.50
   4   7   0   24.10    4.60
   4   7   0   27.90    4.30
  -5  -7   0    9.10    3.10
   5  -7   0    8.30    3.30
  -5  -7   0    4.90    3.30
   5  -7   0    7.90    3.30
   5   7   0    5.40    3.50
  -5   7   0   16.80    4.10
  -5   7   0   10.90    3.00
   5   7   0    9.20    3.80
   5   7   0   17.20    3.70
   6  -7   0  193.28   10.10
   6  -7   0  191.28   11.30
  -6  -7   0  176.88   10.60
  -6  -7   0  191.08   10.20
  -6   7   0  194.08    9.50
   6   7   0  198.78   11.90
  -6   7   0  189.98   11.10
   6   7   0  195.58    9.60
  -7  -7   0   40.40    6.20
   7  -7   0   46.00    5.60
   7  -7   0   46.00    7.00
  -7  -7   0   42.90    5.90
  -7   7   0   53.49    5.70
   7   7   0   42.50    6.60
  -7   7   0   52.19    6.90
  -8  -7   0    6.10    3.70
  -8  -7   0    5.10    3.30
   8  -7   0    6.20    4.00
  -8   7   0    0.60    3.30
   8   7   0    4.10    4.00
  -8   7   0    4.00    2.90
  -9  -7   0    3.50    3.50
  -9  -7   0    3.00    3.50
   9  -7   0   -0.30    3.40
  -9   7   0    0.00    2.80
   9   7   0    1.60    4.10
  -9   7   0    1.40    3.40
 -10  -7   0   14.40    4.90
  10  -7   0   24.90    7.00
 -10   7   0   19.00    5.80
  10   7   0    9.40    5.00
 -11  -7   0   55.09    8.80
  11  -7   0   44.00    9.20
 -11   7   0   42.00    7.90
  11   7   0   46.20    9.40
 -12  -7   0   13.60    6.20
  12  -7   0   14.30    7.10
  12   7   0    9.30    5.90
 -12   7   0   19.40    6.20
   0  -8   0  579.24   16.70
   0  -8   0  538.55   15.60
   0  -8   0  572.94   19.40
   0   8   0  562.14   19.00
   0   8   0  546.45   18.70
   0   8   0  552.34   17.50
   1  -8   0   76.19    5.30
   1  -8   0   81.59    7.50
  -1  -8   0   72.39    5.30
   1  -8   0   83.89    6.10
  -1  -8   0   76.29    7.30
  -1  -8   0   84.19    5.60
   1   8   0   74.29    6.60
  -1   8   0   92.99    7.40
   1   8   0   80.59    6.90
  -1   8   0   74.69    6.70
   1   8   0   68.39    6.50
  -1   8   0   81.59    6.20
   2  -8   0  136.49    8.10
  -2  -8   0  131.49    7.10
  -2  -8   0  133.59    9.10
   2  -8   0  131.39    9.10
   2   8   0  131.19    8.30
   2   8   0  124.29    8.10
  -2   8   0  134.49    7.00
  -2   8   0  129.69    8.80
  -2   8   0  128.69    7.50
   2   8   0  142.89    9.10
  -2   8   0  116.89    8.40
  -3  -8   0  146.89    9.90
  -3  -8   0  153.08    8.00
   3  -8   0  153.28    9.80
   3  -8   0  159.28    9.20
  -3   8   0  140.79    7.50
   3   8   0  164.08    9.30
   3   8   0  155.88    9.80
  -3   8   0  146.29    9.60
   4  -8   0  449.36   16.80
  -4  -8   0  463.85   15.30
  -4  -8   0  432.46   17.30
   4  -8   0  450.75   16.80
  -4   8   0  442.66   17.60
   4   8   0  408.56   15.40
   4   8   0  444.26   17.30
   5  -8   0  299.77   14.20
   5  -8   0  339.97   14.50
  -5  -8   0  341.17   15.20
  -5  -8   0  335.37   13.40
   5   8   0  311.47   13.20
   5   8   0  330.67   15.30
  -5   8   0  336.67   15.30
   6  -8   0   11.50    4.10
  -6  -8   0   15.80    4.80
   6  -8   0   13.50    4.10
  -6  -8   0   21.00    4.40
  -6   8   0   18.50    4.90
   6   8   0   10.40    4.40
   6   8   0   18.50    4.10
  -7  -8   0  141.99   10.20
  -7  -8   0  109.79    8.80
   7  -8   0  116.69    8.80
   7  -8   0  132.39   10.60
   7   8   0  113.29   10.00
  -7   8   0  146.29   10.90
   8  -8   0    0.90    4.20
  -8  -8   0    2.60    3.80
  -8  -8   0    7.40    4.00
   8   8   0   10.80    4.90
  -8   8   0   10.60    4.90
  -9  -8   0   -2.30    3.40
   9  -8   0   -4.50    3.20
  -9  -8   0    1.70    3.60
  -9   8   0    4.20    4.50
   9   8   0   -1.40    3.60
 -10  -8   0   38.40    7.10
  10  -8   0   55.19    9.20
 -10   8   0   53.19    8.10
  10   8   0   36.60    8.10
 -11  -8   0   60.69    9.30
  11  -8   0   52.89    9.60
 -11   8   0   54.99    9.60
  11   8   0   52.69   10.00
   0  -9   0   -4.70    2.30
   0   9   0   -1.20    2.20
   0   9   0    0.40    2.50
   1  -9   0   14.30    3.60
  -1  -9   0   12.80    4.10
   1  -9   0   11.70    4.20
   1   9   0   18.90    4.70
  -1   9   0   14.90    3.80
   1   9   0   10.20    3.50
  -1   9   0   18.10    4.50
   2  -9   0  193.88   11.40
   2  -9   0  180.18    9.80
  -2  -9   0  178.58   11.20
   2   9   0  183.08   10.70
  -2   9   0  174.08   10.90
   2   9   0  169.98   10.20
  -3  -9   0    7.70    4.10
   3  -9   0   10.60    3.80
   3  -9   0    8.90    4.10
   3   9   0    8.20    3.80
  -3   9   0    7.70    3.60
   3   9   0   11.10    3.70
   4  -9   0   -1.80    3.10
   4  -9   0    4.60    3.50
  -4  -9   0   -3.40    2.90
   4   9   0    3.10    2.90
   4   9   0   -1.90    2.70
  -4   9   0    0.70    2.60
  -5  -9   0   -2.60    3.20
  -5  -9   0    4.30    4.60
   5  -9   0    1.60    3.40
   5  -9   0    4.90    3.70
  -5   9   0   -1.40    2.80
   5   9   0    0.40    2.50
   5   9   0    2.40    3.40
  -6  -9   0   16.50    4.50
   6  -9   0   16.30    5.20
  -6  -9   0   10.20    4.50
   6  -9   0   12.90    4.50
  -6   9   0   16.80    5.30
   6   9   0   22.00    5.90
  -7  -9   0   10.40    4.60
   7  -9   0   11.50    5.20
  -7  -9   0    9.70    4.20
   7  -9   0    9.20    4.40
  -7   9   0    8.30    4.80
   7   9   0    1.80    4.50
   8  -9   0   37.00    7.30
  -8  -9   0   21.20    5.70
  -8  -9   0   27.90    6.10
  -8   9   0   18.10    5.70
   8   9   0   27.80    6.90
   9  -9   0    0.20    4.70
  -9  -9   0   14.30    5.20
  -9  -9   0    4.80    4.70
   9   9   0    5.00    5.10
  -9   9   0    3.30    4.80
  10  -9   0   -1.10    4.80
 -10  -9   0   -2.60    3.90
 -10   9   0    7.30    4.90
  10   9   0    2.10    5.20
   0 -10   0   -0.40    3.50
   0  10   0    4.10    3.40
  -1 -10   0   23.50    5.80
   1 -10   0   28.70    6.20
   1  10   0   25.20    5.30
  -1  10   0   24.90    5.60
   1  10   0   21.90    5.20
   2 -10   0   42.30    6.70
  -2 -10   0   30.40    6.70
   2  10   0   46.70    6.80
   2  10   0   47.10    6.50
  -2  10   0   60.69    7.30
   3 -10   0    2.90    3.30
  -3 -10   0    3.80    3.90
   3 -10   0    4.80    3.70
  -3  10   0    4.40    4.00
   3  10   0    4.20    3.40
   3  10   0    9.50    4.30
   4 -10   0   -2.70    3.10
   4 -10   0    4.90    3.80
  -4 -10   0    1.90    4.10
   4  10   0    1.10    3.40
   4  10   0    0.20    3.00
  -4  10   0    6.50    4.00
  -5 -10   0    4.60    4.30
   5 -10   0    5.30    4.10
   5 -10   0   -2.70    3.20
   5  10   0    0.20    4.10
   5  10   0    7.50    3.80
  -5  10   0    3.70    3.70
   6 -10   0   14.10    5.20
   6 -10   0    6.50    4.20
  -6 -10   0    6.50    4.70
  -6  10   0   16.00    5.30
   6  10   0   17.60    6.10
  -7 -10   0   22.40    6.30
   7 -10   0   21.30    6.20
  -7  10   0   21.90    6.10
   7  10   0   22.10    6.40
  -8 -10   0   -2.70    3.90
   8 -10   0    4.30    5.00
  -8  10   0   -5.60    3.00
   8  10   0   -5.10    4.00
   9 -10   0    6.10    5.50
  -9 -10   0    1.10    4.40
   9  10   0    5.10    5.30
  -9  10   0   -0.60    4.40
   0 -11   0   -0.10    4.00
   0  11   0    2.40    3.40
   1 -11   0  115.49   10.50
  -1 -11   0  100.09   10.30
   1  11   0  104.99    9.50
  -1  11   0  100.59    9.50
  -2 -11   0    6.60    4.80
   2 -11   0    7.20    4.80
  -2  11   0    4.90    3.80
   2  11   0    7.70    3.90
   2  11   0   19.60    5.50
  -3 -11   0    5.40    4.90
   3 -11   0    6.10    4.80
  -3  11   0    1.00    3.60
   3  11   0    2.70    3.60
   3  11   0    3.90    3.50
   4 -11   0    9.20    5.20
  -4 -11   0   -0.80    3.50
   4  11   0    3.50    3.90
  -4  11   0    2.00    4.50
   4  11   0    0.40    4.20
  -5 -11   0   26.50    6.60
   5 -11   0   25.90    6.50
  -5  11   0   28.50    6.90
   5  11   0   35.40    7.90
   6 -11   0   -1.40    4.00
  -6 -11   0   -2.80    3.80
   6 -11   0    2.70    4.60
   6  11   0    3.80    4.30
  -6  11   0    1.20    4.10
   7 -11   0   -0.10    4.40
  -7 -11   0   -5.20    4.00
  -7  11   0    0.70    4.00
   7  11   0   -2.50    4.70
  -8 -11   0   64.79   10.20
   8 -11   0   58.09   10.00
   8  11   0   73.39   10.80
   0 -12   0  106.59   11.40
   0  12   0   94.39   10.20
   1 -12   0   -1.80    4.40
  -1 -12   0    1.10    4.00
   1  12   0    1.70    4.60
  -1  12   0   -1.60    3.50
  -2 -12   0   34.70    7.90
   2 -12   0   39.80    8.30
   2  12   0   42.40    8.00
  -2  12   0   44.40    7.90
   3 -12   0    6.80    5.60
  -3 -12   0    7.40    5.20
  -3  12   0   10.60    4.90
   3  12   0    1.70    4.40
  -4 -12   0   14.00    6.00
   4 -12   0   22.90    6.80
   4  12   0   19.50    6.70
  -4  12   0   10.20    5.20
  -5 -12   0   42.40    9.10
   5 -12   0   38.30    8.10
   5  12   0   52.59    9.00
  -5  12   0   60.49    9.70
  -6 -12   0   46.80   12.50
   6 -12   0   52.39    9.50
   6  12   0   66.69   10.20
   0 -13   0   -3.10    6.40
   0  13   0   -3.50    4.00
   1 -13   0   -0.90    5.60
   1  13   0    9.50    5.70
  -1  13   0   14.10    6.20
   2 -13   0   42.90   10.70
   2  13   0   43.70    8.50
  14   0  -1   -6.00    4.50
 -14   0   1    2.40    4.30
 -13   0   1    0.40    3.60
  13   0  -1    4.80    4.50
  12   0  -1   -6.60    3.00
 -12   0   1   -1.30    3.50
  12   0  -1   -1.30    3.00
  11   0  -1   33.90    6.30
 -11   0   1   45.20    6.40
  11   0  -1   35.40    5.90
  10   0  -1    1.60    2.60
 -10   0   1    1.30    2.70
  10   0  -1    1.00    3.10
  -9   0   1    1.10    1.90
  -9   0   1    0.90    1.90
   9   0  -1    2.50    2.40
  -9   0   1   -1.00    2.10
  -9   0   1   -0.50    2.50
   9   0  -1   -0.90    2.60
  -8   0   1   -1.60    1.30
  -8   0   1   -1.50    1.90
   8   0  -1   -1.00    1.90
  -8   0   1   -1.30    1.80
   8   0  -1   -1.60    1.70
   8   0  -1    2.80    2.40
  -8   0   1   -1.40    1.40
  -7   0   1  110.39    7.00
   7   0  -1  106.49    6.90
  -7   0   1  115.89    5.70
  -7   0   1  113.99    5.60
   7   0  -1  105.49    6.30
   7   0  -1  117.99    7.00
  -6   0   1    0.60    1.50
  -6   0   1   -0.60    1.60
   6   0  -1   -0.80    1.30
   6   0  -1    1.60    1.70
  -6   0   1    0.50    1.30
   6   0  -1    1.90    1.80
  -6   0   1    0.70    1.10
  -5   0   1 2002.30   42.10
   5   0  -1 2041.20   42.20
  -5   0   1 2032.70   42.30
   5   0  -1 2044.20   42.10
  -5   0   1 2045.20   40.00
  -5   0   1 2076.89   40.40
   5   0  -1 2040.30   41.30
  -4   0   1    0.50    1.20
  -4   0   1   -0.40    1.10
   4   0  -1    0.90    1.30
  -4   0   1    0.00    0.90
   4   0  -1    1.20    1.30
  -4   0   1    0.90    0.90
   4   0  -1    0.10    1.30
  -3   0   1 1701.73   31.90
  -3   0   1 1684.33   32.40
   3   0  -1 1672.93   33.20
  -3   0   1 1694.23   33.40
  -3   0   1 1666.83   33.30
   3   0  -1 1692.73   33.30
   3   0  -1 1638.44   32.60
   2   0  -1    0.70    1.00
  -2   0   1    0.80    0.90
  -2   0   1    1.10    1.00
   2   0  -1   -0.70    0.90
  -2   0   1    0.20    0.60
   2   0  -1   -0.70    0.80
  -2   0   1   -0.50    0.70
  -1   0   1 2898.21   52.09
   1   0  -1 2945.91   53.49
  -1   0   1 2918.01   51.29
   1   0  -1 3019.60   52.19
  -1   0   1 2471.95   51.69
  -1   0   1 2468.55   52.19
   1   0  -1 2773.02   51.89
   1   0   1  385.26    8.00
  -1   0  -1  384.26    8.00
   1   0   1  378.76    8.20
   1   0   1  365.66    8.00
   1   0   1  387.26    8.00
  -1   0  -1  383.16    8.10
  -2   0  -1    1.90    1.20
  -2   0  -1    0.00    0.90
   2   0   1    2.70    1.20
  -2   0  -1   -0.10    0.60
   2   0   1   -0.70    1.10
   2   0   1   -0.50    1.10
  -2   0  -1    0.00    0.90
   3   0   1  924.41   19.70
  -3   0  -1  907.71   19.10
   3   0   1  881.41   19.70
  -3   0  -1  914.81   19.90
  -3   0  -1  922.31   18.00
   3   0   1  920.41   19.70
  -3   0  -1  906.51   19.80
  -4   0  -1   -1.30    0.70
  -4   0  -1    0.30    1.30
   4   0   1    2.00    1.40
  -4   0  -1    1.40    1.10
  -4   0  -1    0.50    1.30
   4   0   1   -1.30    1.20
   4   0   1   -1.10    1.30
   5   0   1  370.06   11.60
  -5   0  -1  377.56    9.60
  -5   0  -1  372.06   10.70
  -5   0  -1  388.76   11.90
  -5   0  -1  412.06   12.30
   5   0   1  366.26   11.70
   5   0   1  375.86   11.50
  -6   0  -1   -0.50    1.40
   6   0   1    0.20    1.50
   6   0   1   -1.00    1.40
   6   0   1    0.90    1.60
  -6   0  -1    1.70    1.50
  -6   0  -1    0.60    1.00
  -6   0  -1    1.30    1.60
  -7   0  -1    9.70    2.00
   7   0   1    7.50    2.60
   7   0   1    8.40    2.50
   7   0   1    9.20    3.00
  -7   0  -1   10.20    2.80
  -7   0  -1    5.70    2.10
  -7   0  -1    6.30    2.50
   8   0   1    1.60    2.30
   8   0   1   -2.30    2.00
  -8   0  -1    2.20    2.30
  -8   0  -1    2.60    2.30
   8   0   1    2.20    2.40
  -8   0  -1    2.30    1.70
  -8   0  -1   -1.40    1.50
  -9   0  -1    5.60    2.60
  -9   0  -1    6.30    3.20
   9   0   1    5.20    3.20
   9   0   1    8.00    3.50
   9   0   1    4.80    3.20
 -10   0  -1   -2.20    2.60
  10   0   1   -1.00    2.60
  10   0   1    1.50    2.90
 -10   0  -1    2.00    2.30
  11   0   1  264.97   13.90
 -11   0  -1  269.07   14.20
  11   0   1  253.87   13.20
 -12   0  -1    1.70    3.30
  12   0   1   -3.50    3.60
  12   0   1    1.70    4.00
  13   0   1    0.20    4.20
  13   0   1   -0.60    4.20
 -13   0  -1    4.70    4.70
 -14   0  -1   -2.50    3.30
  14   0   1   -2.90    4.30
  14  -1  -1   -5.50    4.40
 -14  -1   1    1.10    4.00
  14   1  -1    3.80    5.10
 -14   1   1   -0.30    4.60
  13  -1  -1   10.00    5.50
 -13  -1   1   11.20    5.20
 -13   1   1    7.40    4.20
  13   1  -1   12.90    5.40
  13   1  -1   15.50    5.50
 -12  -1   1    9.30    4.00
  12  -1  -1   12.40    4.90
 -12   1   1    1.80    3.90
  12   1  -1   -2.50    2.60
  12   1  -1    8.60    4.60
  11  -1  -1   -2.20    2.70
 -11  -1   1    2.60    3.50
  11  -1  -1    3.00    3.80
  11   1  -1    5.80    3.70
 -11   1   1    3.80    3.30
  11   1  -1   -4.30    2.80
  10  -1  -1   -0.20    2.70
  10  -1  -1    3.40    3.30
 -10  -1   1    4.80    3.10
  10   1  -1    6.20    3.70
  10   1  -1    0.50    3.00
 -10   1   1    5.60    2.90
 -10   1   1    5.40    3.20
   9  -1  -1   34.60    5.40
  -9  -1   1   41.30    4.40
  -9  -1   1   33.50    4.50
   9  -1  -1   45.90    5.20
  -9  -1   1   43.00    7.50
  -9  -1   1   25.60    4.80
   9   1  -1   41.00    5.20
  -9   1   1   39.20    5.60
  -9   1   1   41.40    5.30
  -9   1   1   40.70    4.40
  -9   1   1   31.40    3.90
   9   1  -1   39.70    5.50
  -8  -1   1   -1.30    2.00
   8  -1  -1   -0.70    2.00
  -8  -1   1    2.60    1.70
  -8  -1   1    1.10    2.00
  -8  -1   1   -0.30    1.50
   8  -1  -1    5.20    3.00
   8  -1  -1   -1.30    2.00
   8   1  -1   -0.60    2.20
   8   1  -1   -1.10    2.00
  -8   1   1    1.10    1.70
  -8   1   1    2.00    2.40
  -8   1   1   -2.70    1.60
  -8   1   1   -0.50    1.60
   8   1  -1   -1.60    2.00
  -7  -1   1   14.90    2.30
  -7  -1   1   15.40    3.40
  -7  -1   1   16.40    2.80
   7  -1  -1   12.40    2.60
   7  -1  -1   20.30    3.80
  -7  -1   1   14.10    3.20
   7  -1  -1   17.50    3.60
  -7   1   1   22.00    4.00
   7   1  -1   13.00    3.20
  -7   1   1   18.00    2.80
   7   1  -1   16.00    3.30
  -7   1   1   17.90    3.10
  -7   1   1   11.00    2.90
   7   1  -1   19.50    3.80
   6  -1  -1   92.89    5.10
   6  -1  -1  108.09    6.40
  -6  -1   1  102.49    6.20
  -6  -1   1  101.59    4.60
   6  -1  -1  107.09    6.30
  -6  -1   1   98.99    6.00
  -6  -1   1  100.09    5.20
  -6   1   1  107.49    6.30
   6   1  -1  105.09    6.00
   6   1  -1  106.79    5.90
  -6   1   1  115.29    6.40
   6   1  -1  100.49    6.00
  -6   1   1  100.89    5.30
  -6   1   1   98.59    5.00
  -5  -1   1  430.46   11.80
  -5  -1   1  436.66   10.90
  -5  -1   1  439.36   13.10
   5  -1  -1  447.96   13.30
   5  -1  -1  430.76   11.70
   5  -1  -1  462.65   13.20
  -5  -1   1  426.26   13.10
  -5   1   1  445.66   13.00
  -5   1   1  443.66   13.00
   5   1  -1  451.95   12.60
  -5   1   1  446.96   11.50
   5   1  -1  440.86   12.80
  -5   1   1  429.56   11.80
   5   1  -1  435.26   12.80
   4  -1  -1  151.98    5.30
   4  -1  -1  149.79    6.20
   4  -1  -1  144.59    6.30
  -4  -1   1  148.09    6.20
  -4  -1   1  142.99    5.40
  -4  -1   1  153.48    6.30
  -4  -1   1  150.08    4.80
  -4   1   1  145.09    5.40
   4   1  -1  149.09    6.10
   4   1  -1  143.99    6.10
  -4   1   1  142.19    5.30
  -4   1   1  161.58    6.30
   4   1  -1  143.79    5.80
  -4   1   1  144.99    6.00
  -3  -1   1    4.50    1.40
   3  -1  -1    0.80    1.30
  -3  -1   1    3.10    1.30
   3  -1  -1    2.90    1.10
   3  -1  -1    4.50    1.40
  -3  -1   1    5.90    1.60
  -3   1   1    3.30    1.40
  -3   1   1    5.10    1.50
   3   1  -1    3.30    0.80
   3   1  -1    4.80    1.50
   3   1  -1    4.00    1.30
  -3   1   1    4.10    1.20
   3   1  -1    3.00    1.20
  -3   1   1    3.60    1.20
  -2  -1   1  417.26    9.90
   2  -1  -1  445.76   10.30
  -2  -1   1  453.55   10.10
  -2  -1   1  419.76   10.20
   2  -1  -1  429.16    8.90
   2  -1  -1  445.76   10.50
   2  -1  -1  414.96    9.70
  -2   1   1  430.66   10.10
   2   1  -1  433.06   10.20
  -2   1   1  433.26   10.20
  -2   1   1  427.46    9.80
  -2   1   1  429.06    9.80
   2   1  -1  437.16   10.30
   2   1  -1  420.46    9.80
   2   1  -1  434.46    8.90
  -1  -1   1   63.69    2.50
  -1  -1   1   61.79    2.30
   1  -1  -1   62.69    2.40
  -1  -1   1   63.39    2.20
   1  -1  -1   62.99    2.40
   1  -1  -1   63.99    2.40
   1  -1  -1   61.99    1.50
  -1  -1   1   61.29    2.50
   1   1  -1   60.29    2.50
   1   1  -1   62.39    1.90
  -1   1   1   58.69    2.40
  -1   1   1   61.69    2.40
  -1   1   1   61.79    2.30
   1   1  -1   56.59    2.30
   0  -1  -1 1540.45   27.90
   0  -1   1 1435.86   27.80
   0  -1  -1 1476.55   27.00
   0  -1   1 1498.75   27.80
   0  -1   1 1510.65   27.90
   0  -1  -1 1443.16   27.70
   0   1   1 1544.25   28.00
   0   1  -1 1513.45   27.80
   0   1   1 1536.75   27.70
   0   1  -1 1496.75   27.80
   0   1   1 1524.55   27.50
   0   1   1 1430.26   27.70
   0   1  -1 1448.36   26.80
   0   1  -1 1447.06   27.80
  -1  -1  -1 3563.24   65.89
  -1  -1  -1 3539.45   67.29
   1  -1   1 3730.53   68.19
   1  -1   1 3782.22   68.79
  -1  -1  -1 3502.15   65.89
   1  -1   1 3666.43   68.59
   1  -1   1 3570.64   65.69
   1   1   1 3718.33   66.69
  -1   1  -1 3776.32   68.99
  -1   1  -1 3539.65   66.19
   1   1   1 3524.85   67.49
  -1   1  -1 3547.85   65.89
   1   1   1 3605.94   66.09
   1   1   1 3495.75   65.79
  -2  -1  -1   12.30    1.80
  -2  -1  -1   10.30    1.70
   2  -1   1   12.00    1.90
   2  -1   1    9.80    1.40
   2  -1   1   16.60    2.30
   2  -1   1    6.70    1.50
  -2  -1  -1   11.20    1.50
   2   1   1   10.10    1.70
  -2   1  -1    9.50    1.50
   2   1   1   10.00    1.50
   2   1   1   10.70    1.60
   2   1   1   13.80    2.10
  -2   1  -1    9.40    1.70
  -2   1  -1   14.20    1.90
   3  -1   1  739.83   14.50
   3  -1   1  703.23   16.70
   3  -1   1  734.73   15.90
  -3  -1  -1  667.73   16.30
   3  -1   1  713.63   16.50
  -3  -1  -1  702.13   15.10
  -3  -1  -1  714.33   16.40
  -3   1  -1  679.63   16.20
  -3   1  -1  710.13   16.10
  -3   1  -1  730.13   16.20
   3   1   1  717.13   15.60
   3   1   1  739.63   16.70
   3   1   1  709.73   15.40
   4  -1   1 1763.32   36.10
   4  -1   1 1738.33   36.20
  -4  -1  -1 1764.52   36.00
   4  -1   1 1633.54   34.80
  -4  -1  -1 1649.54   35.80
  -4  -1  -1 1762.22   34.00
   4   1   1 1697.33   35.80
  -4   1  -1 1768.92   33.30
  -4   1  -1 1738.73   35.20
   4   1   1 1752.52   35.00
   4   1   1 1758.02   34.40
  -4   1  -1 1735.93   35.90
   4   1   1 1763.22   36.10
  -4   1  -1 1746.03   35.60
  -5  -1  -1    0.70    1.10
   5  -1   1    0.50    1.50
  -5  -1  -1    1.20    1.10
  -5  -1  -1    1.60    1.70
  -5  -1  -1    0.70    1.60
   5  -1   1    0.90    1.60
   5  -1   1   -1.00    1.20
   5   1   1   -0.20    1.40
   5   1   1    1.40    1.60
  -5   1  -1    0.70    1.30
  -5   1  -1    1.50    1.50
   5   1   1   -0.60    1.40
  -5   1  -1    2.00    1.20
  -5   1  -1    0.70    1.60
  -6  -1  -1  429.06   12.10
   6  -1   1  406.76   12.80
  -6  -1  -1  443.16   11.60
   6  -1   1  424.66   13.80
  -6  -1  -1  407.06   13.60
  -6  -1  -1  437.56   14.00
   6  -1   1  405.46   13.80
  -6   1  -1  441.56   12.90
   6   1   1  425.96   13.70
   6   1   1  445.16   13.90
  -6   1  -1  423.26   13.70
  -6   1  -1  440.06   11.10
  -6   1  -1  422.86   13.50
   6   1   1  428.76   13.20
  -7  -1  -1   18.20    2.80
   7  -1   1   14.50    3.30
   7  -1   1   18.20    3.60
   7  -1   1   20.80    3.50
  -7  -1  -1   18.00    2.60
  -7  -1  -1   17.80    3.40
  -7  -1  -1   18.50    3.60
  -7   1  -1   14.00    3.10
   7   1   1   20.50    3.80
  -7   1  -1   15.80    2.90
   7   1   1   16.20    3.30
   7   1   1   16.80    3.40
  -7   1  -1   17.60    3.70
  -7   1  -1   24.50    2.80
  -8  -1  -1  122.29    8.00
   8  -1   1  116.89    8.20
  -8  -1  -1  122.59    6.00
  -8  -1  -1  126.19   12.50
   8  -1   1  119.79    7.20
   8  -1   1  116.19    8.10
  -8  -1  -1  117.59    6.50
   8   1   1  133.79    8.20
  -8   1  -1  125.09    7.90
   8   1   1  111.69    7.40
   8   1   1  136.09    8.20
  -8   1  -1  120.19    5.70
  -8   1  -1  102.79    7.50
  -8   1  -1  130.39    7.20
  -9  -1  -1  760.62   20.40
   9  -1   1  735.43   21.80
  -9  -1  -1  734.93   23.10
   9  -1   1  734.13   23.30
   9  -1   1  786.02   23.90
   9   1   1  761.22   23.00
   9   1   1  745.63   23.40
  -9   1  -1  749.33   21.20
   9   1   1  734.73   22.40
  -9   1  -1  710.73   22.70
  10  -1   1   21.10    4.50
 -10  -1  -1   22.00    5.20
  10  -1   1   29.60    5.80
  10   1   1   22.40    5.20
 -10   1  -1   23.30    5.40
  10   1   1   27.70    5.40
 -10   1  -1   22.90    4.40
  11  -1   1   26.50    5.40
  11  -1   1   19.80    5.30
 -11  -1  -1   22.30    5.40
 -11   1  -1   22.60    5.40
  11   1   1   16.00    4.90
  11   1   1   17.50    4.80
 -12  -1  -1    3.80    3.60
  12  -1   1    2.50    4.00
  12  -1   1    2.50    3.60
 -12   1  -1    3.70    3.90
  12   1   1    2.40    3.90
  12   1   1   -3.10    3.10
 -13  -1  -1   72.89    9.00
  13  -1   1   71.29    9.70
 -13   1  -1   71.29    9.40
  13   1   1   81.59    9.70
  13   1   1   65.89    9.10
 -14  -1  -1    2.00    4.50
  14  -1   1    1.20    5.10
  14   1   1    1.50    4.90
 -14   1  -1    2.30    4.10
 -14  -2   1   16.40    5.90
  14  -2  -1    9.50    5.80
 -14   2   1   -0.40    4.10
  14   2  -1    3.60    4.70
 -13  -2   1    3.30    3.90
  13  -2  -1   -0.10    4.80
  13   2  -1   -6.60    3.50
 -13   2   1    0.90    4.10
  13   2  -1    3.10    4.20
  12  -2  -1  109.69   10.70
 -12  -2   1  103.79    9.70
  12   2  -1  107.69    9.70
  12   2  -1  122.89   10.20
 -12   2   1  132.89   11.00
  11  -2  -1   80.99    9.00
 -11  -2   1   93.19    8.60
  11   2  -1   81.99    8.10
 -11   2   1   79.39    7.90
  11   2  -1   83.99    8.10
  10  -2  -1   10.30    4.00
  10  -2  -1    5.80    3.20
 -10  -2   1    5.40    3.30
  10   2  -1    8.40    4.30
 -10   2   1   10.50    3.70
 -10   2   1    5.70    3.20
  10   2  -1    7.70    3.60
  -9  -2   1   35.40    4.50
  -9  -2   1   35.20    5.70
   9  -2  -1   28.10    4.30
   9  -2  -1   37.50    6.20
   9   2  -1   36.80    5.60
  -9   2   1   59.89    9.80
  -9   2   1   32.80    4.50
   9   2  -1   44.80    5.50
  -9   2   1   42.00    5.40
   8  -2  -1   14.20    3.00
  -8  -2   1   12.10    2.30
  -8  -2   1    9.60    2.60
   8  -2  -1   11.50    3.80
   8  -2  -1    7.60    2.40
  -8  -2   1    6.60    2.90
  -8  -2   1    8.40    3.00
   8  -2  -1    7.10    3.10
  -8   2   1   10.50    2.90
   8   2  -1    9.40    3.10
   8   2  -1   10.10    3.10
  -8   2   1   11.40    3.30
   8   2  -1    9.60    3.20
  -8   2   1   12.80    3.40
  -7  -2   1  711.33   18.60
  -7  -2   1  669.73   20.10
   7  -2  -1  740.13   20.80
  -7  -2   1  723.23   20.60
   7  -2  -1  662.33   20.40
   7  -2  -1  697.33   18.10
   7  -2  -1  737.33   17.60
  -7  -2   1  692.83   16.90
  -7   2   1  697.73   18.80
   7   2  -1  704.33   20.20
   7   2  -1  699.53   20.20
   7   2  -1  701.93   19.30
  -7   2   1  685.13   19.90
  -7   2   1  701.93   20.30
  -6  -2   1  232.48    7.50
   6  -2  -1  248.28    8.20
  -6  -2   1  234.48    8.70
   6  -2  -1  242.28    8.30
  -6  -2   1  237.28    9.70
   6  -2  -1  227.98    9.90
  -6  -2   1  259.87   10.20
   6  -2  -1  237.08    9.80
  -6   2   1  235.98    8.90
  -6   2   1  235.88    9.60
   6   2  -1  241.18    9.70
  -6   2   1  239.98    9.80
   6   2  -1  241.28    9.10
   6   2  -1  216.58    9.40
  -5  -2   1  261.47    8.90
  -5  -2   1  276.97    9.80
  -5  -2   1  273.87   10.00
   5  -2  -1  274.27   10.10
   5  -2  -1  263.27    8.10
   5  -2  -1  256.37    8.20
   5  -2  -1  262.37    9.70
   5   2  -1  260.67    9.80
   5   2  -1  265.17    9.60
   5   2  -1  272.47    9.00
   5   2  -1  268.77    7.70
  -5   2   1  256.37    8.90
  -5   2   1  271.07    9.80
  -5   2   1  284.77    9.70
   4  -2  -1  485.15   11.40
   4  -2  -1  472.35   11.90
   4  -2  -1  472.95   13.20
  -4  -2   1  478.95   13.40
   4  -2  -1  479.45   13.60
  -4  -2   1  454.65   12.40
  -4  -2   1  465.75   12.90
  -4   2   1  489.15   13.30
   4   2  -1  480.05   11.20
  -4   2   1  480.95   12.90
  -4   2   1  480.85   12.70
   4   2  -1  498.55   12.40
   4   2  -1  474.65   13.10
   4   2  -1  465.75   13.30
  -3  -2   1  116.49    5.20
   3  -2  -1  123.49    5.50
  -3  -2   1  116.99    4.90
   3  -2  -1  122.19    4.70
   3  -2  -1  118.29    3.90
  -3  -2   1  118.49    5.00
   3  -2  -1  118.59    5.30
   3   2  -1  119.69    4.60
   3   2  -1  110.89    5.20
  -3   2   1  122.19    5.30
  -3   2   1  116.69    5.00
   3   2  -1  116.79    5.10
  -3   2   1  121.39    4.90
   3   2  -1  114.19    4.00
  -2  -2   1   10.80    1.70
   2  -2  -1   12.60    2.10
  -2  -2   1   11.30    1.90
   2  -2  -1   11.60    1.20
  -2  -2   1   15.00    2.20
  -2  -2   1   11.60    1.70
   2  -2  -1   13.00    2.00
   2  -2  -1   12.20    1.90
   2   2  -1   13.80    2.00
  -2   2   1   10.60    1.80
   2   2  -1   13.80    2.20
   2   2  -1   11.90    1.50
  -2   2   1   10.60    1.80
  -2   2   1   14.40    1.70
   1  -2  -1 1729.93   34.00
   1  -2  -1 1758.02   34.00
  -1  -2   1 1778.62   34.20
  -1  -2   1 1764.42   34.20
   1  -2  -1 1723.83   33.50
  -1  -2   1 1734.73   32.80
  -1  -2   1 1733.93   33.20
   1   2  -1 1673.93   33.90
   1   2  -1 1773.72   33.90
  -1   2   1 1766.32   32.50
  -1   2   1 1764.92   33.90
  -1   2   1 1748.53   34.00
   1   2  -1 1749.53   33.30
  -1   2   1 1775.82   33.40
   0  -2   1   16.40    2.10
   0  -2   1   19.40    2.10
   0  -2  -1   13.90    2.00
   0  -2  -1   16.70    1.50
   0  -2   1   16.50    2.00
   0  -2  -1   14.90    2.00
   0   2   1   14.90    1.90
   0   2  -1   11.60    1.70
   0   2   1   13.30    1.70
   0   2   1   18.00    1.80
   0   2  -1   16.60    1.90
   0   2  -1   13.90    1.20
   0   2  -1   14.00    2.00
   0   2   1   13.00    1.90
   1  -2   1 4436.46   79.79
  -1  -2  -1 4533.05   80.29
   1  -2   1 4208.88   80.09
  -1  -2  -1 4328.17   80.19
  -1  -2  -1 4443.56   79.89
   1  -2   1 4290.47   80.39
  -1  -2  -1 4323.47   80.19
  -1   2  -1 4604.34   80.49
   1   2   1 4462.75   79.99
  -1   2  -1 4259.67   80.09
  -1   2  -1 4223.98   78.69
  -1   2  -1 4126.19   79.39
   1   2   1 4340.67   80.19
   1   2   1 4324.37   80.09
   2  -2   1 4777.72   87.79
   2  -2   1 5009.00   89.29
  -2  -2  -1 4931.71   88.69
   2  -2   1 4609.64   89.09
  -2  -2  -1 4704.53   88.39
   2  -2   1 4895.91   87.79
  -2  -2  -1 4801.72   88.89
   2   2   1 4753.72   88.69
   2   2   1 4717.13   88.19
   2   2   1 4806.52   89.19
  -2   2  -1 4830.42   88.99
   2   2   1 4781.02   88.09
  -2   2  -1 4767.02   87.69
  -3  -2  -1 1479.45   29.20
  -3  -2  -1 1435.76   30.00
   3  -2   1 1408.86   28.70
   3  -2   1 1444.76   28.30
   3  -2   1 1443.56   30.50
  -3  -2  -1 1499.05   30.00
   3  -2   1 1399.26   30.20
   3   2   1 1438.96   30.00
   3   2   1 1373.46   30.20
  -3   2  -1 1443.06   29.20
   3   2   1 1441.26   28.20
  -3   2  -1 1434.56   29.90
  -3   2  -1 1425.96   30.00
   3   2   1 1417.76   28.80
   4  -2   1  236.88    7.60
  -4  -2  -1  238.68    7.60
   4  -2   1  236.68    9.00
   4  -2   1  232.18    6.90
  -4  -2  -1  250.77    8.80
  -4  -2  -1  235.78    8.60
   4  -2   1  251.87    8.90
   4   2   1  242.18    7.50
  -4   2  -1  241.18    8.60
  -4   2  -1  252.07    8.30
   4   2   1  232.58    7.30
   4   2   1  228.98    8.40
   4   2   1  246.08    8.90
  -4   2  -1  238.58    8.30
   5  -2   1   21.50    3.60
  -5  -2  -1   21.20    3.30
  -5  -2  -1   18.80    2.90
   5  -2   1   29.50    3.50
  -5  -2  -1   20.50    2.60
   5  -2   1   19.80    2.30
   5  -2   1   20.40    2.80
   5   2   1   23.40    3.20
  -5   2  -1   24.20    3.20
  -5   2  -1   23.80    3.40
   5   2   1   21.30    2.50
  -5   2  -1   21.40    3.00
   5   2   1   21.20    3.30
   5   2   1   19.00    2.80
   6  -2   1  473.65   12.00
   6  -2   1  468.15   13.60
  -6  -2  -1  478.45   13.00
   6  -2   1  475.45   15.20
  -6  -2  -1  454.65   14.90
  -6  -2  -1  472.75   14.90
   6  -2   1  459.25   15.30
  -6   2  -1  465.65   14.40
   6   2   1  462.35   12.90
   6   2   1  475.75   13.60
   6   2   1  481.65   14.90
  -6   2  -1  434.26   14.50
  -6   2  -1  479.25   14.30
   6   2   1  483.45   15.30
   7  -2   1  187.08    6.80
   7  -2   1  186.38    9.60
   7  -2   1  171.08    9.30
   7  -2   1  173.48    8.00
  -7  -2  -1  184.08    7.60
  -7  -2  -1  179.38    9.30
  -7  -2  -1  189.48    9.30
  -7  -2  -1  173.98    7.30
  -7   2  -1  184.78    8.90
   7   2   1  175.48    9.10
   7   2   1  179.98    8.30
  -7   2  -1  178.68    8.40
  -7   2  -1  183.48    9.20
   7   2   1  183.88    9.30
  -8  -2  -1   81.29    5.30
   8  -2   1   90.29    7.30
   8  -2   1   95.39    6.50
   8  -2   1   97.79    7.50
  -8  -2  -1   93.09    5.70
  -8  -2  -1   87.39    7.20
  -8   2  -1   78.59    5.90
   8   2   1   82.89    6.90
   8   2   1   80.59    6.20
  -8   2  -1   83.09    6.80
   8   2   1   82.19    7.00
  -9  -2  -1  346.17   15.00
   9  -2   1  389.66   16.00
  -9  -2  -1  357.66   12.50
   9  -2   1  373.16   13.90
   9   2   1  380.86   15.70
   9   2   1  345.17   13.90
  -9   2  -1  363.26   13.80
   9   2   1  362.26   15.20
  -9   2  -1  375.96   15.00
  10  -2   1   58.39    7.20
  10  -2   1   53.79    6.10
 -10  -2  -1   61.49    7.30
 -10   2  -1   66.09    7.30
 -10   2  -1   71.29    6.50
  10   2   1   60.09    7.50
  10   2   1   51.79    6.40
 -11  -2  -1   91.89    9.00
  11  -2   1   63.79    7.10
  11  -2   1  103.39    9.80
 -11   2  -1   82.99    8.20
  11   2   1   93.89    9.20
  11   2   1   88.59    8.30
 -11   2  -1   83.79    8.60
  12  -2   1    1.90    3.60
 -12  -2  -1    1.90    3.60
  12   2   1    1.70    3.80
  12   2   1    4.70    4.00
 -12   2  -1    0.90    3.20
  13  -2   1   48.60    9.00
 -13  -2  -1   33.30    7.50
  13   2   1   42.20    7.70
 -13   2  -1   31.20    7.00
 -14  -2  -1    3.60    4.40
  14  -2   1   -0.50    5.20
 -14   2  -1    2.40    4.70
  14   2   1    7.30    5.20
  14  -3  -1   96.09   12.00
 -14  -3   1   81.19   10.60
 -14   3   1   78.59    9.80
  14   3  -1   82.39   10.60
 -13  -3   1    6.30    4.90
  13  -3  -1    4.60    4.70
 -13   3   1    6.70    4.40
  13   3  -1    4.80    4.90
 -12  -3   1   -2.40    3.20
  12  -3  -1    2.10    4.70
  12   3  -1    1.40    3.90
 -12   3   1   -2.50    3.30
 -11  -3   1   21.50    5.70
  11  -3  -1   15.10    5.20
  11   3  -1   13.90    4.30
  11   3  -1   24.30    5.80
 -11   3   1   13.30    4.50
  10  -3  -1   43.60    6.70
 -10  -3   1   54.69    6.60
  10   3  -1   56.99    6.40
  10   3  -1   49.20    6.60
 -10   3   1   59.39    6.10
 -10   3   1   59.49    6.90
   9  -3  -1   20.40    5.20
  -9  -3   1   19.20    3.80
  -9  -3   1   24.10    4.80
   9  -3  -1   11.40    3.40
   9   3  -1   10.00    4.10
  -9   3   1   14.90    3.90
   9   3  -1   15.90    4.00
  -9   3   1   19.10    4.00
  -8  -3   1  215.48   11.00
  -8  -3   1  212.68    9.40
   8  -3  -1  195.88    8.50
   8  -3  -1  198.78   11.10
  -8  -3   1  199.68    8.00
  -8  -3   1  199.28   10.60
   8  -3  -1  198.18    8.40
   8   3  -1  205.88   10.70
  -8   3   1  212.78   10.30
   8   3  -1  205.18   10.70
   8   3  -1  204.08    9.60
  -8   3   1  190.28   10.20
  -8   3   1  204.18    9.70
   7  -3  -1    7.30    3.00
  -7  -3   1    9.80    2.90
  -7  -3   1    8.50    2.50
   7  -3  -1    8.10    2.30
   7  -3  -1   11.30    2.50
   7  -3  -1    9.70    3.10
  -7  -3   1   10.70    3.20
  -7   3   1   10.60    3.20
  -7   3   1    5.60    2.70
   7   3  -1    7.20    3.10
  -7   3   1   11.70    2.90
   7   3  -1    7.80    2.80
   7   3  -1    6.20    1.90
   7   3  -1    6.00    2.50
   6  -3  -1    4.20    1.70
   6  -3  -1   10.60    2.80
  -6  -3   1    5.90    2.20
  -6  -3   1    4.80    2.40
   6  -3  -1    7.50    2.00
   6  -3  -1    8.40    3.00
  -6  -3   1    4.70    2.40
   6   3  -1    8.50    2.70
   6   3  -1    5.60    1.60
  -6   3   1    1.30    1.90
   6   3  -1    8.20    2.50
  -6   3   1    4.40    2.10
  -6   3   1    6.90    2.30
   6   3  -1    6.20    2.10
   5  -3  -1   17.90    2.30
   5  -3  -1   25.60    3.70
  -5  -3   1   12.90    2.60
  -5  -3   1   25.50    3.90
  -5  -3   1   27.40    3.30
   5  -3  -1   21.50    2.90
   5  -3  -1   22.70    3.50
   5   3  -1   16.30    2.50
  -5   3   1   21.30    3.40
   5   3  -1   20.30    2.30
  -5   3   1   21.60    3.10
  -5   3   1   22.90    3.00
   5   3  -1   14.90    3.10
   5   3  -1   19.50    3.20
  -4  -3   1  168.48    6.90
  -4  -3   1  164.78    7.20
   4  -3  -1  168.48    7.50
   4  -3  -1  155.08    5.30
  -4  -3   1  149.39    6.70
   4  -3  -1  159.78    7.20
   4  -3  -1  163.88    6.50
   4   3  -1  141.29    6.70
  -4   3   1  160.68    7.10
   4   3  -1  162.58    7.40
   4   3  -1  162.68    5.80
  -4   3   1  154.98    6.90
   4   3  -1  167.98    6.10
  -4   3   1  166.08    6.70
  -3  -3   1    3.90    1.50
  -3  -3   1    3.60    1.80
   3  -3  -1    2.90    1.70
   3  -3  -1    3.30    1.00
  -3  -3   1    4.10    1.80
   3  -3  -1    5.10    1.60
   3  -3  -1    1.50    1.30
   3   3  -1    6.20    1.90
   3   3  -1    2.30    1.20
   3   3  -1    2.60    1.30
   3   3  -1    4.50    1.90
  -3   3   1    5.90    1.90
  -3   3   1    2.90    1.50
  -3   3   1    6.10    1.80
  -2  -3   1   79.99    3.70
  -2  -3   1   77.99    3.60
  -2  -3   1   84.49    4.50
   2  -3  -1   85.79    4.40
   2  -3  -1   82.69    4.20
  -2  -3   1   80.69    4.50
   2  -3  -1   77.19    4.40
   2   3  -1   72.39    3.60
  -2   3   1   74.59    4.30
  -2   3   1   71.39    3.70
  -2   3   1   76.69    4.30
  -2   3   1   76.69    3.10
   2   3  -1   73.09    4.10
   2   3  -1   82.99    4.40
   1  -3  -1    3.00    1.20
  -1  -3   1    3.40    1.10
   1  -3  -1    3.70    1.40
   1  -3  -1    4.30    1.50
  -1  -3   1    2.00    1.30
  -1  -3   1    0.90    1.30
  -1  -3   1    3.40    1.20
  -1   3   1    1.30    1.20
  -1   3   1    3.10    1.50
   1   3  -1    3.10    1.30
   1   3  -1    4.20    1.60
  -1   3   1    3.50    1.20
   1   3  -1    2.70    1.20
  -1   3   1    2.70    1.00
   0  -3  -1 2582.94   49.99
   0  -3  -1 2531.65   49.90
   0  -3   1 2571.64   50.19
   0  -3   1 2630.04   49.99
   0  -3  -1 2603.84   48.30
   0  -3   1 2620.24   49.20
   0   3  -1 2613.74   49.40
   0   3  -1 2582.64   49.80
   0   3   1 2563.04   49.80
   0   3   1 2582.94   49.90
   0   3  -1 2562.64   49.80
   0   3   1 2539.85   48.80
   0   3  -1 2552.14   47.90
   0   3   1 2615.84   49.00
  -1  -3  -1  224.58    6.80
  -1  -3  -1  231.68    7.60
   1  -3   1  237.28    7.70
   1  -3   1  246.68    7.40
   1  -3   1  228.28    7.30
  -1  -3  -1  235.58    7.60
  -1  -3  -1  227.08    5.80
   1   3   1  232.48    7.40
   1   3   1  227.48    7.50
  -1   3  -1  229.58    6.10
  -1   3  -1  238.68    7.60
  -1   3  -1  216.48    7.50
  -1   3  -1  233.28    6.90
  -2  -3  -1  387.96   11.00
   2  -3   1  402.56   11.20
   2  -3   1  384.06   10.20
  -2  -3  -1  379.96   10.80
  -2  -3  -1  366.66   10.20
   2  -3   1  356.26   10.70
   2  -3   1  362.16    9.60
  -2  -3  -1  376.06    8.70
  -2   3  -1  391.46   11.20
   2   3   1  374.46   10.20
   2   3   1  380.26   10.90
  -2   3  -1  395.86   10.90
   2   3   1  381.96   10.70
  -2   3  -1  378.56    9.40
  -2   3  -1  377.06    9.70
   3  -3   1  282.77    8.20
   3  -3   1  275.77    9.50
   3  -3   1  287.17    8.50
  -3  -3  -1  282.37    9.10
  -3  -3  -1  285.17    9.40
   3  -3   1  289.37    9.80
  -3  -3  -1  269.37    8.90
  -3   3  -1  292.47    9.60
   3   3   1  279.97    7.40
  -3   3  -1  284.57    8.40
  -3   3  -1  291.27    9.50
   3   3   1  294.47    9.60
   3   3   1  278.87    8.60
   3   3   1  292.47    9.80
   4  -3   1  679.83   18.00
  -4  -3  -1  650.83   17.40
   4  -3   1  627.34   15.50
  -4  -3  -1  634.04   16.50
  -4  -3  -1  656.83   17.10
   4  -3   1  664.83   15.70
   4  -3   1  662.53   17.70
  -4   3  -1  636.74   17.30
   4   3   1  658.73   15.10
  -4   3  -1  666.73   17.40
   4   3   1  634.24   17.20
  -4   3  -1  649.93   16.20
   4   3   1  671.93   17.90
   4   3   1  677.73   16.10
  -5  -3  -1  163.78    7.00
  -5  -3  -1  152.58    7.60
   5  -3   1  160.08    8.20
   5  -3   1  163.68    6.60
   5  -3   1  159.08    7.90
   5  -3   1  171.68    6.40
  -5  -3  -1  177.18    8.10
   5   3   1  166.98    6.70
  -5   3  -1  156.88    7.60
   5   3   1  181.68    8.10
   5   3   1  162.18    6.40
  -5   3  -1  162.68    7.20
  -5   3  -1  166.08    7.70
   5   3   1  169.08    8.30
   6  -3   1  152.28    8.30
  -6  -3  -1  153.78    8.10
   6  -3   1  154.18    6.90
   6  -3   1  150.88    8.50
  -6  -3  -1  148.09    7.80
  -6  -3  -1  140.19    6.80
   6  -3   1  143.69    6.20
   6   3   1  148.49    7.90
   6   3   1  142.99    6.60
  -6   3  -1  156.18    7.80
  -6   3  -1  156.38    7.60
   6   3   1  155.88    8.40
  -6   3  -1  141.79    7.80
   6   3   1  151.88    6.70
  -7  -3  -1   13.00    3.50
   7  -3   1   16.90    3.90
   7  -3   1   12.50    2.90
   7  -3   1   13.70    3.70
  -7  -3  -1   17.40    3.80
   7  -3   1   10.70    2.40
  -7  -3  -1    9.30    2.50
   7   3   1   12.10    3.40
  -7   3  -1    9.80    2.80
   7   3   1   11.40    2.60
   7   3   1   18.60    4.00
  -7   3  -1   14.30    3.40
  -7   3  -1   14.40    3.60
   7   3   1   10.40    2.70
  -8  -3  -1  140.89    7.20
   8  -3   1  163.88    8.20
   8  -3   1  155.88    9.80
  -8  -3  -1  155.18    7.70
  -8  -3  -1  148.09    9.30
   8  -3   1  159.78    9.80
  -8   3  -1  160.78    8.80
   8   3   1  143.49    8.00
   8   3   1  165.18    9.70
   8   3   1  142.59    9.30
  -8   3  -1  170.18    9.10
   9  -3   1   48.80    6.90
  -9  -3  -1   50.59    6.30
   9  -3   1   45.50    5.40
  -9   3  -1   51.79    5.80
   9   3   1   50.99    5.80
   9   3   1   56.79    7.00
  -9   3  -1   68.59    6.30
  10  -3   1  116.39    9.70
 -10  -3  -1   86.79    8.60
  10   3   1  109.79    8.00
 -10   3  -1  108.89    8.90
 -10   3  -1  124.99    8.80
  10   3   1  106.39    9.20
  11  -3   1   89.29    9.70
 -11  -3  -1   85.99    8.80
 -11   3  -1   95.19    8.30
 -11   3  -1   83.69    8.60
  11   3   1  110.89    9.90
 -12  -3  -1    7.30    4.40
  12  -3   1   13.30    5.90
  12   3   1    9.70    5.10
 -12   3  -1   10.30    4.80
 -13  -3  -1   17.40    5.80
  13  -3   1   44.80    9.10
  13   3   1   28.60    7.30
 -13   3  -1   21.20    5.90
  14  -3   1    1.70    5.40
 -14  -3  -1   -0.10    7.30
  14   3   1   11.80    6.50
 -14   3  -1   13.10    6.00
 -14  -4   1    2.20    5.30
  14  -4  -1   -3.70    5.30
  14   4  -1    1.20    5.10
 -14   4   1   -0.30    4.30
  13  -4  -1    4.60    5.30
 -13  -4   1   11.40    5.60
  13   4  -1    1.40    4.80
 -13   4   1    2.70    4.40
  12  -4  -1   -0.80    4.20
 -12  -4   1   -4.70    3.10
  12   4  -1    1.40    4.30
 -12   4   1    4.10    3.70
  11  -4  -1    3.90    4.00
 -11  -4   1    8.00    4.10
 -11   4   1    4.80    3.90
 -11   4   1   12.60    4.40
  11   4  -1   -0.40    4.00
 -10  -4   1    3.20    3.00
  10  -4  -1    0.90    3.90
 -10  -4   1    5.60    3.10
  10   4  -1    6.40    4.20
 -10   4   1    3.70    3.10
 -10   4   1    1.90    2.90
  10   4  -1    1.20    4.30
  -9  -4   1   19.80    4.10
  -9  -4   1   25.60    5.50
   9  -4  -1   14.20    4.50
   9   4  -1   13.70    4.40
  -9   4   1   28.10    4.90
   9   4  -1   18.10    4.10
  -9   4   1   18.10    4.20
   8  -4  -1  441.46   14.10
  -8  -4   1  446.86   15.30
   8  -4  -1  421.76   17.00
  -8  -4   1  421.66   16.20
  -8   4   1  419.66   16.20
   8   4  -1  426.46   16.80
   8   4  -1  429.96   14.60
  -8   4   1  459.05   16.00
  -8   4   1  447.56   15.90
   7  -4  -1   78.39    6.90
   7  -4  -1   73.59    5.50
  -7  -4   1   87.89    6.90
  -7  -4   1   99.19    7.30
  -7  -4   1   98.29    6.50
   7  -4  -1   81.99    7.00
   7  -4  -1   78.89    4.90
   7   4  -1   89.89    6.80
  -7   4   1   78.29    6.30
  -7   4   1   75.89    6.60
   7   4  -1   88.29    5.90
   7   4  -1   81.79    4.90
   7   4  -1   79.59    6.90
  -7   4   1   76.49    6.30
   6  -4  -1   18.80    3.70
  -6  -4   1   26.40    3.80
   6  -4  -1   32.30    4.50
   6  -4  -1   22.60    2.80
   6  -4  -1   23.90    3.40
  -6  -4   1   25.40    3.60
  -6  -4   1   26.80    4.30
   6   4  -1   21.70    2.90
  -6   4   1   28.10    4.20
   6   4  -1   23.70    4.00
  -6   4   1   23.90    3.90
  -6   4   1   22.90    4.00
   6   4  -1   18.90    4.00
   6   4  -1   24.60    3.20
  -5  -4   1   13.90    2.90
   5  -4  -1   14.60    3.30
   5  -4  -1   15.60    2.20
  -5  -4   1   16.40    3.40
  -5  -4   1   16.50    3.20
   5  -4  -1   10.00    2.80
   5  -4  -1   14.40    2.80
  -5   4   1   10.90    2.60
   5   4  -1   12.80    2.70
  -5   4   1   13.60    3.10
   5   4  -1   11.10    3.00
   5   4  -1   16.50    2.60
  -5   4   1   11.30    2.70
   5   4  -1   19.10    2.60
   4  -4  -1  318.27   11.30
   4  -4  -1  312.67   10.50
  -4  -4   1  316.37   11.40
   4  -4  -1  313.87   11.20
  -4  -4   1  306.67   10.40
   4  -4  -1  319.57    8.60
  -4  -4   1  320.07   11.10
   4   4  -1  324.57    9.40
  -4   4   1  306.17   11.00
  -4   4   1  317.37    8.60
  -4   4   1  317.17   10.20
   4   4  -1  309.07   11.50
   4   4  -1  337.47    9.80
  -4   4   1  315.37   11.20
   4   4  -1  308.37   11.00
   3  -4  -1  233.68    8.50
   3  -4  -1  240.38    8.90
  -3  -4   1  236.58    9.00
  -3  -4   1  221.68    7.40
  -3  -4   1  228.18    9.10
  -3  -4   1  229.48    8.00
   3  -4  -1  230.58    9.00
  -3   4   1  236.98    8.00
  -3   4   1  230.58    8.90
   3   4  -1  233.98    7.80
   3   4  -1  221.48    8.90
   3   4  -1  222.98    8.70
  -3   4   1  230.08    6.80
  -3   4   1  234.48    9.00
  -2  -4   1  397.16   12.20
   2  -4  -1  405.86   12.20
   2  -4  -1  412.36   11.80
  -2  -4   1  392.66   10.50
  -2  -4   1  407.26   12.30
   2  -4  -1  410.26   12.00
  -2  -4   1  412.36   10.80
   2   4  -1  395.66   11.20
  -2   4   1  408.96   11.00
  -2   4   1  404.46   10.10
   2   4  -1  400.76   12.20
   2   4  -1  410.86   12.10
  -2   4   1  397.16   12.20
  -2   4   1  419.06   12.30
  -1  -4   1  638.04   16.30
   1  -4  -1  601.74   15.90
  -1  -4   1  622.94   16.20
  -1  -4   1  617.54   14.60
   1  -4  -1  607.84   15.80
  -1  -4   1  622.34   14.10
   1  -4  -1  621.54   14.90
  -1   4   1  627.14   16.20
   1   4  -1  601.94   15.80
  -1   4   1  628.24   14.40
  -1   4   1  606.14   15.80
  -1   4   1  624.84   14.60
   1   4  -1  599.14   15.60
   1   4  -1  624.14   15.50
   0  -4   1 1489.55   30.20
   0  -4  -1 1456.25   31.40
   0  -4  -1 1467.25   31.40
   0  -4  -1 1416.46   29.20
   0  -4   1 1523.75   31.80
   0  -4   1 1432.96   31.30
   0   4  -1 1466.65   28.80
   0   4  -1 1503.65   31.30
   0   4   1 1472.95   30.20
   0   4   1 1411.66   31.00
   0   4  -1 1405.96   30.40
   0   4   1 1496.65   31.40
   0   4  -1 1502.45   31.30
   0   4   1 1450.85   29.80
   1  -4   1 1747.53   36.40
  -1  -4  -1 1749.92   36.20
   1  -4   1 1724.23   35.80
  -1  -4  -1 1718.43   33.20
   1  -4   1 1661.73   35.20
  -1  -4  -1 1668.53   34.50
  -1  -4  -1 1734.83   36.20
  -1   4  -1 1717.33   34.70
  -1   4  -1 1750.82   36.20
   1   4   1 1720.73   35.50
   1   4   1 1716.43   35.90
  -1   4  -1 1688.03   35.70
  -1   4  -1 1702.73   33.40
   1   4   1 1691.73   35.60
  -2  -4  -1 1158.58   25.90
  -2  -4  -1 1216.78   27.30
   2  -4   1 1162.28   26.30
   2  -4   1 1176.78   26.80
   2  -4   1 1190.88   27.40
  -2  -4  -1 1198.88   27.10
  -2  -4  -1 1203.48   23.90
   2   4   1 1226.38   27.20
  -2   4  -1 1198.98   25.40
  -2   4  -1 1198.58   24.80
  -2   4  -1 1228.18   27.10
   2   4   1 1211.98   27.10
   2   4   1 1227.08   26.50
  -2   4  -1 1226.48   27.40
  -3  -4  -1  101.59    5.60
   3  -4   1   94.09    5.70
   3  -4   1   92.29    5.10
  -3  -4  -1   91.69    5.20
   3  -4   1  108.19    6.20
  -3  -4  -1   85.59    5.40
  -3   4  -1  102.49    4.60
   3   4   1  105.89    5.90
   3   4   1   98.09    5.10
  -3   4  -1   93.49    4.60
  -3   4  -1   90.79    5.60
   3   4   1   95.79    5.70
   3   4   1   92.69    3.80
  -3   4  -1   96.49    5.60
   4  -4   1  237.18    9.80
  -4  -4  -1  241.88    9.20
   4  -4   1  219.88    7.70
  -4  -4  -1  235.38    9.40
   4  -4   1  227.78    9.60
   4  -4   1  225.18    8.30
  -4  -4  -1  232.58    9.10
  -4   4  -1  230.18    9.40
   4   4   1  227.88    7.10
  -4   4  -1  227.98    8.10
   4   4   1  222.18    8.30
   4   4   1  227.68    9.70
  -4   4  -1  237.38    9.50
   4   4   1  241.38    9.60
   5  -4   1  175.78    7.20
  -5  -4  -1  170.78    8.00
  -5  -4  -1  175.18    8.30
  -5  -4  -1  166.68    8.40
   5  -4   1  162.98    6.80
   5  -4   1  158.98    8.40
   5  -4   1  162.78    8.60
  -5   4  -1  190.38    8.80
   5   4   1  189.68    8.70
  -5   4  -1  160.18    7.30
   5   4   1  183.08    9.00
  -5   4  -1  157.18    8.10
   5   4   1  174.18    7.30
   5   4   1  173.28    6.50
   6  -4   1  352.86   13.60
  -6  -4  -1  332.67   11.90
   6  -4   1  348.27   11.10
  -6  -4  -1  353.26   13.30
   6  -4   1  350.46   13.80
  -6  -4  -1  334.37   12.80
   6  -4   1  340.97   11.00
   6   4   1  345.27   11.30
   6   4   1  343.17   13.50
  -6   4  -1  374.56   13.50
   6   4   1  348.57   13.30
  -6   4  -1  350.26   12.10
   6   4   1  342.67   10.70
  -6   4  -1  334.07   12.90
  -7  -4  -1    2.80    2.20
   7  -4   1    7.70    3.50
   7  -4   1    5.50    2.30
  -7  -4  -1    3.60    2.70
   7  -4   1    3.10    2.10
   7  -4   1    5.60    3.30
   7   4   1    0.30    2.40
  -7   4  -1    5.10    2.50
  -7   4  -1    2.10    2.30
   7   4   1    4.20    2.20
   7   4   1   10.20    3.30
   7   4   1    4.30    2.30
  -7   4  -1    3.00    2.70
   8  -4   1   52.69    5.10
   8  -4   1   54.19    6.60
  -8  -4  -1   54.49    5.20
  -8  -4  -1   47.80    5.90
  -8   4  -1   55.79    5.80
  -8   4  -1   54.09    6.10
   8   4   1   48.50    4.70
   8   4   1   50.79    4.90
   8   4   1   48.60    6.00
   8   4   1   63.49    6.90
   9  -4   1    1.70    3.30
  -9  -4  -1   -3.00    2.30
  -9  -4  -1    4.10    2.60
   9   4   1    3.60    3.70
  -9   4  -1    0.80    2.40
  -9   4  -1    8.70    3.40
  10  -4   1  166.48   11.80
 -10  -4  -1  164.88   11.20
 -10   4  -1  163.38   10.60
  10   4   1  166.78   11.60
 -10   4  -1  175.68   10.70
 -11  -4  -1   22.50    5.90
  11  -4   1   22.60    6.20
 -11   4  -1   20.20    5.20
 -11   4  -1   24.70    5.50
  11   4   1   22.70    6.40
  12  -4   1   -1.60    3.90
 -12  -4  -1    1.80    3.60
  12   4   1    7.40    5.40
 -12   4  -1    3.70    3.70
 -13  -4  -1   -1.10    3.70
  13  -4   1   -4.70    4.00
  13   4   1    1.00    4.60
 -13   4  -1   -3.10    3.80
  13  -5  -1    2.70    5.20
 -13  -5   1   -4.60    4.20
  13   5  -1    1.70    5.00
 -13   5   1    2.20    4.20
  12  -5  -1   12.00    5.40
 -12  -5   1    3.80    4.90
 -12   5   1   20.60    5.70
  12   5  -1    4.40    4.90
 -11  -5   1    3.60    3.90
  11  -5  -1    1.00    3.80
 -11   5   1   -1.40    3.20
  11   5  -1    3.20    4.40
 -11   5   1   -2.70    2.90
 -10  -5   1    2.60    3.10
 -10  -5   1    0.10    3.20
  10  -5  -1    4.20    3.70
 -10   5   1    0.70    2.70
 -10   5   1    2.30    2.90
  10   5  -1   -5.60    2.70
  -9  -5   1  294.77   13.20
   9  -5  -1  304.07   15.30
  -9  -5   1  341.07   15.20
   9   5  -1  307.07   15.20
  -9   5   1  301.27   13.80
  -9   5   1  301.77   13.60
   8  -5  -1  268.87   11.10
  -8  -5   1  242.18   11.60
  -8  -5   1  281.17   13.00
   8  -5  -1  291.47   14.10
  -8   5   1  283.67   13.00
  -8   5   1  290.37   12.50
   8   5  -1  283.37   13.80
   7  -5  -1    8.20    3.50
  -7  -5   1   16.40    4.00
   7  -5  -1    6.20    2.70
  -7  -5   1   11.60    3.50
   7   5  -1    9.10    3.60
   7   5  -1   13.70    2.80
  -7   5   1   14.10    4.00
   7   5  -1   13.70    3.10
  -7   5   1   11.70    3.20
  -7   5   1   14.10    3.80
   6  -5  -1  159.88    7.90
   6  -5  -1  142.99    6.10
   6  -5  -1  144.99    8.90
  -6  -5   1  144.69    8.40
   6  -5  -1  140.19    9.00
  -6  -5   1  146.39    8.10
  -6  -5   1  146.99    8.80
   6   5  -1  144.99    6.90
  -6   5   1  138.89    8.20
   6   5  -1  143.89    9.00
  -6   5   1  144.29    7.70
  -6   5   1  146.69    8.80
   6   5  -1  151.38    7.00
   6   5  -1  151.88    8.50
  -5  -5   1   54.69    5.40
  -5  -5   1   54.89    5.30
   5  -5  -1   56.09    5.50
   5  -5  -1   51.59    5.30
   5  -5  -1   54.09    4.90
  -5  -5   1   50.99    4.70
  -5   5   1   61.19    5.60
   5   5  -1   49.10    3.90
   5   5  -1   70.19    5.90
  -5   5   1   55.49    3.60
   5   5  -1   53.89    5.30
  -5   5   1   49.70    5.20
   5   5  -1   65.89    4.60
  -5   5   1   69.39    5.00
   4  -5  -1  320.47   12.00
   4  -5  -1  319.77   11.30
  -4  -5   1  317.37   12.00
  -4  -5   1  331.57   12.20
   4  -5  -1  306.87   11.70
  -4  -5   1  309.67   10.70
   4   5  -1  303.67   10.20
   4   5  -1  313.37    9.60
  -4   5   1  315.57    9.00
  -4   5   1  331.07   10.80
  -4   5   1  308.27   11.70
  -4   5   1  314.37   11.90
   4   5  -1  303.37   12.00
   4   5  -1  310.07   11.70
  -3  -5   1  641.64   16.30
   3  -5  -1  617.84   18.00
   3  -5  -1  631.04   17.50
  -3  -5   1  610.34   15.50
  -3  -5   1  642.64   18.30
  -3  -5   1  651.53   18.50
   3  -5  -1  620.14   17.50
   3   5  -1  629.64   17.80
  -3   5   1  668.23   15.20
  -3   5   1  653.33   18.30
  -3   5   1  618.54   16.20
   3   5  -1  653.23   16.70
  -3   5   1  628.44   18.10
   3   5  -1  631.74   18.20
  -2  -5   1    4.80    1.60
   2  -5  -1    4.50    2.00
  -2  -5   1    6.40    2.20
  -2  -5   1    7.30    2.60
   2  -5  -1    2.50    1.90
  -2  -5   1    4.30    1.70
   2  -5  -1    4.10    1.80
  -2   5   1    3.10    1.50
  -2   5   1    3.50    1.90
   2   5  -1    6.00    2.00
  -2   5   1    2.40    1.90
   2   5  -1    4.70    2.00
   2   5  -1    3.50    1.90
  -2   5   1    4.60    1.60
  -1  -5   1  162.78    6.50
   1  -5  -1  171.78    6.70
  -1  -5   1  163.98    7.80
  -1  -5   1  159.68    6.00
  -1  -5   1  166.78    7.70
   1  -5  -1  168.28    7.60
   1  -5  -1  167.28    7.80
   1   5  -1  171.08    7.70
  -1   5   1  167.78    6.50
  -1   5   1  176.68    6.70
   1   5  -1  165.48    7.40
   1   5  -1  166.68    7.20
  -1   5   1  163.88    7.50
  -1   5   1  164.38    7.60
   0  -5  -1  336.67   11.60
   0  -5   1  355.86    9.40
   0  -5   1  346.27   11.70
   0  -5   1  324.87   11.40
   0  -5  -1  340.77    9.70
   0  -5   1  345.27   10.50
   0  -5  -1  330.27   11.40
   0   5   1  345.87   10.60
   0   5  -1  350.06   11.50
   0   5   1  339.77   11.30
   0   5   1  341.17   11.40
   0   5  -1  348.17   11.40
   0   5  -1  340.87   10.80
   0   5   1  348.77   10.10
   1  -5   1   29.40    3.70
  -1  -5  -1   27.50    3.40
  -1  -5  -1   28.70    2.90
   1  -5   1   23.50    3.30
  -1  -5  -1   22.80    3.50
   1  -5   1   24.00    3.10
  -1  -5  -1   27.50    2.50
   1   5   1   19.90    3.00
  -1   5  -1   28.10    3.10
   1   5   1   31.50    3.40
  -1   5  -1   29.70    3.50
  -1   5  -1   26.80    2.40
   1   5   1   27.60    3.50
  -1   5  -1   31.30    3.60
  -2  -5  -1    2.60    1.50
   2  -5   1    3.40    2.10
  -2  -5  -1    5.10    2.20
   2  -5   1    3.20    2.10
  -2  -5  -1    6.60    1.50
  -2  -5  -1    4.30    2.00
   2  -5   1    5.40    2.30
  -2   5  -1    2.20    1.30
  -2   5  -1    6.00    1.80
   2   5   1   -1.10    1.30
  -2   5  -1    6.40    2.40
   2   5   1    1.60    1.90
  -2   5  -1    3.80    2.00
   2   5   1    5.80    2.20
   3  -5   1   11.70    2.90
   3  -5   1    8.80    2.50
  -3  -5  -1   11.00    2.90
   3  -5   1   10.40    2.90
  -3  -5  -1    8.90    2.30
  -3   5  -1    7.40    1.90
  -3   5  -1   11.00    2.80
   3   5   1    5.80    2.50
   3   5   1   10.10    2.40
   3   5   1    6.80    2.40
  -3   5  -1   10.90    2.20
   3   5   1    6.30    1.50
  -3   5  -1   11.80    2.90
   4  -5   1   79.39    6.00
   4  -5   1   64.09    5.70
  -4  -5  -1   74.09    5.10
   4  -5   1   68.69    5.00
  -4  -5  -1   70.49    5.80
  -4  -5  -1   68.89    5.50
   4   5   1   72.59    3.80
   4   5   1   80.29    6.20
   4   5   1   75.99    5.10
   4   5   1   71.69    5.50
  -4   5  -1   66.99    4.20
  -4   5  -1   67.79    5.60
  -4   5  -1   71.99    4.60
  -4   5  -1   74.59    5.60
   5  -5   1  739.43   21.60
   5  -5   1  745.93   19.40
  -5  -5  -1  730.13   21.20
   5  -5   1  728.03   18.20
   5  -5   1  721.73   21.60
  -5  -5  -1  739.23   20.70
  -5  -5  -1  742.83   20.60
  -5   5  -1  723.93   19.10
   5   5   1  734.93   21.90
  -5   5  -1  747.33   21.30
  -5   5  -1  732.53   21.40
   5   5   1  748.23   21.40
   5   5   1  721.63   19.30
   5   5   1  741.03   17.30
   6  -5   1    4.20    2.00
   6  -5   1    0.80    2.10
   6  -5   1    4.50    2.30
  -6  -5  -1    0.10    2.10
   6  -5   1    8.10    3.40
  -6  -5  -1    3.60    2.50
   6   5   1    5.40    2.90
   6   5   1    0.90    2.50
   6   5   1    4.00    1.80
   6   5   1    0.20    1.80
  -6   5  -1    2.60    1.90
  -6   5  -1    0.70    2.30
  -6   5  -1    1.30    2.20
  -7  -5  -1  256.87   11.90
   7  -5   1  254.77   12.80
  -7  -5  -1  252.77   11.10
   7  -5   1  270.77   10.20
   7  -5   1  246.38   10.10
   7   5   1  245.78   12.70
  -7   5  -1  240.78   11.80
  -7   5  -1  253.17   10.90
   7   5   1  251.57   12.20
   7   5   1  243.78   10.00
  -8  -5  -1   29.80    4.60
  -8  -5  -1   11.80    3.90
   8  -5   1   22.70    5.40
  -8   5  -1   12.10    3.60
   8   5   1   14.40    4.60
  -8   5  -1   24.60    5.00
  -9  -5  -1  187.48   11.50
  -9  -5  -1  144.09    9.00
   9  -5   1  172.78   11.60
   9   5   1  160.28   11.30
  -9   5  -1  154.28    9.80
  -9   5  -1  165.28   10.40
  10  -5   1   32.90    6.80
 -10  -5  -1   16.80    5.10
 -10   5  -1   29.20    6.10
  10   5   1   23.60    6.30
 -10   5  -1   20.40    4.90
  11  -5   1    6.30    5.00
 -11  -5  -1    1.80    3.80
 -11   5  -1    6.70    3.90
  11   5   1    8.30    5.00
 -11   5  -1    4.70    4.10
  12  -5   1    7.60    5.20
 -12  -5  -1    8.50    5.60
 -12   5  -1    8.90    4.70
  12   5   1    5.10    5.60
 -12   5  -1    1.80    4.00
 -13  -5  -1   36.60    8.30
  13  -5   1   29.80    8.20
 -13   5  -1   26.80    7.20
  13   5   1   18.50    7.20
 -13  -6   1    0.60    4.30
 -13   6   1    2.80    4.70
  13   6  -1    6.40    6.00
 -12  -6   1   36.00    7.50
  12  -6  -1   31.00    7.30
  12   6  -1   39.00    8.30
 -12   6   1   36.80    7.20
  11  -6  -1   18.60    6.60
 -11  -6   1    7.60    4.70
  11   6  -1   14.00    5.60
 -11   6   1   12.80    5.10
 -11   6   1   12.30    4.70
 -10  -6   1  141.29   10.00
  10  -6  -1  153.78   12.00
 -10  -6   1  136.99   10.80
  10   6  -1  116.19   10.70
 -10   6   1  136.09   10.10
 -10   6   1  121.09    9.40
  -9  -6   1   11.30    4.10
   9  -6  -1    6.10    4.40
  -9  -6   1    8.40    4.00
  -9   6   1   13.50    3.90
  -9   6   1   10.60    4.40
   9   6  -1    7.60    4.40
   8  -6  -1   36.30    6.50
   8  -6  -1   35.80    5.40
  -8  -6   1   25.40    4.90
  -8  -6   1   37.20    5.60
   8   6  -1   32.00    6.10
  -8   6   1   39.40    5.70
  -8   6   1   28.80    5.00
   7  -6  -1    8.50    3.30
  -7  -6   1    7.10    3.30
   7  -6  -1   11.10    4.10
  -7  -6   1   10.70    3.60
   7   6  -1   13.70    4.30
  -7   6   1    1.90    2.90
  -7   6   1    7.40    2.80
   6  -6  -1  395.06   14.50
   6  -6  -1  389.96   15.80
  -6  -6   1  425.96   15.10
  -6  -6   1  440.56   16.20
  -6   6   1  420.56   16.00
   6   6  -1  468.75   17.40
  -6   6   1  426.06   16.20
   6   6  -1  443.36   13.90
  -6   6   1  454.25   14.90
  -5  -6   1   36.90    4.40
   5  -6  -1   30.10    4.80
  -5  -6   1   30.20    5.10
  -5  -6   1   31.00    4.70
   5  -6  -1   27.60    4.50
  -5   6   1   31.90    4.90
   5   6  -1   25.20    3.30
   5   6  -1   31.30    4.80
   5   6  -1   31.50    3.90
  -5   6   1   38.10    5.20
   5   6  -1   35.70    5.00
  -5   6   1   28.00    3.90
  -4  -6   1  273.27   11.60
  -4  -6   1  257.97    9.90
   4  -6  -1  251.77   10.80
   4  -6  -1  259.67   11.50
   4  -6  -1  247.08   10.90
   4   6  -1  260.57    9.90
  -4   6   1  251.87   11.40
  -4   6   1  250.47    8.40
   4   6  -1  263.17    8.90
   4   6  -1  251.47   11.40
  -4   6   1  244.88   11.10
  -4   6   1  256.87    9.70
   4   6  -1  276.27   11.50
   3  -6  -1  100.79    6.40
  -3  -6   1  104.89    5.40
   3  -6  -1   95.79    6.70
  -3  -6   1   90.99    6.70
  -3  -6   1   80.69    6.50
   3  -6  -1   91.99    6.40
  -3  -6   1   92.59    5.40
   3   6  -1   80.69    5.60
  -3   6   1   80.39    6.20
   3   6  -1   90.69    6.40
  -3   6   1   95.39    4.90
  -3   6   1   87.19    6.30
  -3   6   1   95.49    5.50
   3   6  -1   94.09    6.40
  -2  -6   1  741.43   21.10
  -2  -6   1  762.82   18.40
  -2  -6   1  764.22   21.40
  -2  -6   1  785.32   18.50
   2  -6  -1  736.93   20.90
   2  -6  -1  729.03   20.50
   2  -6  -1  756.12   19.70
   2   6  -1  741.63   20.70
  -2   6   1  747.93   20.80
   2   6  -1  741.43   19.90
   2   6  -1  751.92   20.70
  -2   6   1  701.33   18.40
  -2   6   1  770.12   18.30
  -2   6   1  758.92   21.30
  -1  -6   1   87.39    5.10
  -1  -6   1   86.29    4.60
   1  -6  -1   92.19    5.30
  -1  -6   1   90.29    6.40
   1  -6  -1   86.39    6.00
  -1  -6   1   87.19    6.30
   1  -6  -1   91.09    6.20
   1   6  -1   79.79    5.60
  -1   6   1   85.29    5.10
   1   6  -1   81.89    5.60
  -1   6   1   83.19    5.80
  -1   6   1   89.39    5.00
  -1   6   1   92.89    6.30
   1   6  -1   78.29    5.80
   0  -6  -1  193.18    9.10
   0  -6   1  177.38    8.90
   0  -6  -1  188.08    7.40
   0  -6  -1  188.28    7.20
   0  -6   1  182.38    8.80
   0  -6  -1  200.48    9.10
   0  -6   1  186.98    7.80
   0  -6   1  179.58    6.70
   0   6   1  189.48    8.80
   0   6  -1  192.78    8.80
   0   6   1  190.08    7.90
   0   6  -1  196.88    8.40
   0   6   1  188.38    8.80
   0   6  -1  199.28    8.90
  -1  -6  -1   53.29    5.00
   1  -6   1   54.99    4.50
   1  -6   1   48.50    5.00
  -1  -6  -1   45.60    4.70
  -1  -6  -1   48.90    3.90
  -1  -6  -1   49.20    3.50
   1  -6   1   40.30    4.40
  -1   6  -1   48.40    3.40
   1   6   1   45.60    4.40
   1   6   1   49.20    4.60
   1   6   1   47.80    4.60
  -1   6  -1   47.20    4.10
  -1   6  -1   47.10    4.70
  -1   6  -1   54.69    4.90
  -2  -6  -1   15.90    3.50
   2  -6   1   17.60    3.30
   2  -6   1   16.40    3.50
   2  -6   1   15.60    3.40
  -2  -6  -1   24.70    4.00
  -2  -6  -1   16.10    2.30
  -2  -6  -1   17.70    3.00
  -2   6  -1   23.30    3.90
  -2   6  -1   13.40    3.20
   2   6   1   21.20    3.70
   2   6   1   18.70    3.60
  -2   6  -1   17.00    2.90
  -2   6  -1   20.30    2.60
   2   6   1   17.70    3.30
   3  -6   1   52.19    5.30
  -3  -6  -1   44.00    4.90
   3  -6   1   55.49    5.40
  -3  -6  -1   52.89    3.50
   3  -6   1   51.29    5.00
  -3  -6  -1   51.79    4.50
  -3  -6  -1   48.10    5.00
  -3   6  -1   55.19    4.20
  -3   6  -1   54.59    5.30
   3   6   1   51.89    5.30
   3   6   1   46.80    4.40
   3   6   1   47.80    4.70
  -3   6  -1   59.29    4.10
  -3   6  -1   45.70    5.10
  -4  -6  -1  114.89    7.60
   4  -6   1  115.89    7.00
   4  -6   1  100.59    7.10
  -4  -6  -1  106.69    6.60
   4  -6   1  110.09    7.60
  -4  -6  -1  107.69    7.60
   4   6   1  119.49    7.60
  -4   6  -1  125.79    7.80
  -4   6  -1  112.59    5.90
   4   6   1  103.19    7.30
   4   6   1   98.79    6.40
  -4   6  -1   98.79    7.10
  -4   6  -1  123.19    6.20
   5  -6   1   33.60    5.00
   5  -6   1   40.50    5.40
  -5  -6  -1   38.40    4.90
   5  -6   1   29.70    4.30
  -5  -6  -1   26.70    4.40
  -5   6  -1   36.30    5.10
   5   6   1   40.60    5.40
  -5   6  -1   28.70    3.50
  -5   6  -1   29.00    3.90
  -5   6  -1   39.00    5.30
   5   6   1   36.70    5.90
   5   6   1   32.20    4.20
  -6  -6  -1  230.28   11.00
   6  -6   1  209.38   11.40
  -6  -6  -1  229.28   11.00
   6  -6   1  207.58    9.60
   6   6   1  199.18    9.40
  -6   6  -1  192.88   10.80
   6   6   1  210.08   11.50
  -6   6  -1  218.18    9.70
   6   6   1  225.28   11.50
   7  -6   1   95.29    8.40
   7  -6   1   74.49    6.30
  -7  -6  -1   86.79    7.20
  -7  -6  -1   87.49    7.40
   7   6   1   80.59    7.90
  -7   6  -1   81.29    6.30
  -7   6  -1   74.69    7.10
   7   6   1   80.79    6.20
   8  -6   1  294.57   15.10
  -8  -6  -1  271.47   12.80
  -8  -6  -1  266.37   13.30
   8   6   1  268.47   14.50
  -8   6  -1  264.67   12.10
  -8   6  -1  297.27   14.00
   9  -6   1  109.39   10.00
  -9  -6  -1  102.49    8.90
  -9  -6  -1  124.49    8.80
  -9   6  -1  120.89    9.40
  -9   6  -1  106.09    8.20
   9   6   1  105.39    9.90
  10  -6   1   11.40    5.20
 -10  -6  -1   20.00    5.70
  10   6   1   32.50    7.50
 -10   6  -1   12.90    4.40
 -10   6  -1   24.60    5.20
  11  -6   1   -4.90    3.50
 -11  -6  -1    2.60    4.30
  11   6   1    0.40    4.10
 -11   6  -1    0.20    3.40
 -11   6  -1   -3.80    3.30
 -12  -6  -1   74.79    9.90
  12  -6   1   61.09   10.40
  12   6   1   66.79    9.90
 -12   6  -1   69.29    8.80
 -12   6  -1   87.49    9.80
 -12  -7   1   32.90    7.70
  12  -7  -1   39.40    8.70
  12   7  -1   29.50    7.90
 -12   7   1   31.80    7.30
  11  -7  -1   61.09   10.10
 -11  -7   1   49.40    7.90
 -11   7   1   50.49    7.40
 -11   7   1   41.30    8.00
  11   7  -1   42.30    8.80
  10  -7  -1   14.40    5.40
 -10  -7   1    3.30    4.20
 -10  -7   1   11.30    4.80
 -10   7   1    9.00    4.20
  10   7  -1    6.00    5.30
 -10   7   1    5.50    4.40
  -9  -7   1   10.60    4.50
   9  -7  -1   10.80    5.00
  -9  -7   1   12.40    4.50
  -9   7   1    3.20    3.70
  -9   7   1   16.50    4.30
   9   7  -1   13.10    5.30
  -8  -7   1   12.50    4.30
  -8  -7   1    9.20    3.90
   8  -7  -1    9.10    4.40
   8  -7  -1   25.50    5.00
   8   7  -1   14.50    5.20
  -8   7   1   18.00    4.80
  -8   7   1   20.80    4.50
   7  -7  -1    8.90    3.40
  -7  -7   1    2.10    2.70
  -7  -7   1    2.10    2.70
   7  -7  -1   -0.70    3.10
   7   7  -1    2.00    3.30
  -7   7   1    0.20    3.10
  -7   7   1   -2.00    2.00
  -6  -7   1   98.49    8.00
   6  -7  -1   94.99    7.50
   6  -7  -1  106.49    8.70
  -6  -7   1   99.99    7.30
   6   7  -1   98.89    6.70
  -6   7   1   97.09    6.80
  -6   7   1   92.99    7.90
   6   7  -1   94.29    8.30
  -5  -7   1    3.20    3.10
  -5  -7   1    0.30    2.00
   5  -7  -1    2.30    2.50
   5  -7  -1    4.00    2.90
  -5   7   1    5.60    2.60
  -5   7   1    1.70    2.80
  -5   7   1    1.60    2.60
   5   7  -1    5.60    3.30
   5   7  -1    4.50    2.60
  -4  -7   1  268.17   10.50
   4  -7  -1  253.87   11.60
  -4  -7   1  251.77   12.30
   4  -7  -1  246.58   11.50
  -4   7   1  260.27   12.30
  -4   7   1  266.27   12.20
   4   7  -1  256.67   10.70
   4   7  -1  257.47   12.00
  -4   7   1  228.58    9.80
   4   7  -1  258.27   12.20
  -3  -7   1  116.79    8.20
  -3  -7   1  128.49    8.60
   3  -7  -1  115.79    7.40
  -3  -7   1  124.79    6.70
   3  -7  -1  117.39    8.00
  -3  -7   1  114.09    6.00
  -3   7   1  105.19    7.60
  -3   7   1  116.29    6.00
  -3   7   1  109.89    7.90
   3   7  -1  109.29    6.90
  -3   7   1  107.99    6.20
   3   7  -1  118.39    7.80
   3   7  -1  130.49    8.10
  -2  -7   1  147.39    8.90
  -2  -7   1  153.38    7.00
   2  -7  -1  149.79    8.90
   2  -7  -1  144.19    7.70
  -2  -7   1  130.19    8.40
  -2  -7   1  136.59    6.60
  -2   7   1  147.49    7.00
   2   7  -1  132.79    8.00
   2   7  -1  137.09    8.30
  -2   7   1  151.28    7.20
  -2   7   1  146.59    8.60
  -2   7   1  141.99    8.50
   2   7  -1  140.09    8.00
  -1  -7   1  570.44   15.10
   1  -7  -1  589.94   18.80
  -1  -7   1  561.24   15.80
   1  -7  -1  534.05   18.00
   1  -7  -1  565.34   16.10
  -1  -7   1  580.84   18.70
  -1  -7   1  554.64   18.30
  -1   7   1  566.64   18.00
   1   7  -1  589.64   17.80
  -1   7   1  537.35   15.40
   1   7  -1  585.14   18.10
  -1   7   1  531.75   15.90
  -1   7   1  554.54   18.20
   1   7  -1  565.54   17.40
   0  -7  -1   14.20    3.80
   0  -7  -1   10.40    2.40
   0  -7   1   10.50    3.20
   0  -7   1    4.90    2.80
   0  -7  -1   10.30    3.20
   0  -7   1    8.20    2.10
   0  -7   1    8.30    2.60
   0  -7  -1    8.70    2.30
   0   7  -1   12.10    3.20
   0   7   1   10.00    2.80
   0   7   1    6.60    2.70
   0   7   1   12.50    3.30
   0   7  -1   11.90    3.40
   0   7  -1   12.00    3.30
   1  -7   1    3.00    2.70
   1  -7   1    9.10    3.30
  -1  -7  -1    3.90    1.90
  -1  -7  -1    4.10    2.10
   1  -7   1    9.20    2.60
  -1  -7  -1    4.70    3.10
  -1  -7  -1    6.00    2.70
   1   7   1    4.70    2.50
  -1   7  -1    4.40    2.50
  -1   7  -1    4.20    2.40
   1   7   1    6.40    2.70
   1   7   1    2.50    2.50
  -1   7  -1    6.70    2.70
  -1   7  -1    8.40    2.20
  -2  -7  -1   60.99    5.00
   2  -7   1   76.29    6.70
   2  -7   1   64.29    5.60
  -2  -7  -1   63.59    4.10
  -2  -7  -1   57.09    5.90
   2  -7   1   63.29    6.10
   2   7   1   58.09    5.80
  -2   7  -1   67.69    4.50
  -2   7  -1   66.69    6.10
  -2   7  -1   65.29    5.10
   2   7   1   62.09    5.60
   2   7   1   64.39    5.60
  -2   7  -1   53.59    5.50
   3  -7   1   44.20    5.40
   3  -7   1   54.59    6.00
  -3  -7  -1   53.79    5.70
  -3  -7  -1   42.30    4.50
   3  -7   1   48.90    5.40
  -3   7  -1   52.69    5.60
  -3   7  -1   42.10    5.40
  -3   7  -1   51.29    4.10
   3   7   1   49.70    5.00
   3   7   1   46.50    5.50
  -3   7  -1   41.40    4.40
   3   7   1   53.79    5.60
  -4  -7  -1  165.58    9.60
   4  -7   1  162.88    9.40
   4  -7   1  163.98    9.10
  -4  -7  -1  151.68    8.30
  -4   7  -1  159.98    7.50
   4   7   1  152.48    8.50
  -4   7  -1  144.39    7.30
  -4   7  -1  169.98    9.80
   4   7   1  173.08    9.80
   4   7   1  158.78    9.70
   5  -7   1  105.59    8.40
  -5  -7  -1   90.89    6.90
   5  -7   1  100.19    7.30
  -5  -7  -1  104.29    8.10
  -5   7  -1  106.59    6.40
   5   7   1   95.69    7.90
   5   7   1  108.19    7.10
  -5   7  -1   96.99    7.90
   5   7   1  101.39    8.60
   6  -7   1   -1.00    2.50
  -6  -7  -1   -1.80    2.40
   6  -7   1    2.20    2.80
  -6  -7  -1   -2.60    2.20
  -6   7  -1    2.90    3.00
   6   7   1    0.10    2.90
  -6   7  -1    0.70    2.10
   6   7   1   -1.40    2.10
  -7  -7  -1    1.50    3.10
   7  -7   1    0.40    2.60
   7  -7   1    4.70    3.60
  -7  -7  -1   -3.70    2.30
   7   7   1    1.20    2.40
  -7   7  -1   -2.40    2.10
   7   7   1    2.80    3.50
  -7   7  -1    0.00    2.80
  -8  -7  -1   33.80    6.10
  -8  -7  -1   30.00    6.00
   8  -7   1   52.09    7.90
  -8   7  -1   38.10    5.40
  -8   7  -1   32.60    6.20
   8   7   1   24.60    5.70
   9  -7   1    9.30    5.10
  -9  -7  -1    7.30    4.20
  -9  -7  -1    1.40    3.20
  -9   7  -1    6.40    4.60
   9   7   1    5.80    4.40
  10  -7   1    6.40    5.30
 -10  -7  -1    3.10    4.30
  10   7   1    0.00    4.60
 -10   7  -1    1.00    4.00
  11  -7   1  222.78   15.50
 -11  -7  -1  213.48   14.60
 -11   7  -1  195.28   14.00
  11   7   1  215.68   15.60
  12  -7   1   35.70    8.00
 -12  -7  -1   69.39   10.10
  12   7   1   53.19    9.80
 -12   7  -1   45.50    8.50
  11  -8  -1    3.90    5.40
 -11  -8   1   -3.30    4.10
 -11   8   1    1.20    4.90
  11   8  -1    0.00    5.50
  10  -8  -1   38.90    7.70
 -10  -8   1   48.00    8.00
 -10  -8   1   48.50    8.30
 -10   8   1   48.20    8.10
  10   8  -1   52.49    9.10
  -9  -8   1    0.80    3.80
  -9  -8   1    1.70    3.90
   9  -8  -1   -7.40    3.30
   9   8  -1   -7.10    3.60
  -9   8   1    5.00    4.10
  -8  -8   1    1.10    3.10
   8  -8  -1   -3.30    2.70
  -8  -8   1    1.70    3.40
   8   8  -1    3.60    4.30
  -8   8   1    1.30    3.50
  -7  -8   1   -2.70    2.50
  -7  -8   1    0.10    3.50
   7  -8  -1   -0.30    2.80
   7  -8  -1    2.50    3.30
   7   8  -1   -5.90    3.10
  -7   8   1   -0.30    2.80
   6  -8  -1   52.19    6.50
  -6  -8   1   51.29    7.00
  -6  -8   1   42.60    5.60
   6  -8  -1   48.10    6.90
   6   8  -1   51.89    6.40
  -6   8   1   52.89    5.60
  -6   8   1   50.29    6.70
   6   8  -1   46.30    7.20
   5  -8  -1   62.69    7.10
   5  -8  -1   71.39    7.20
  -5  -8   1   73.09    6.40
  -5  -8   1   86.69    8.30
   5   8  -1   73.49    7.50
   5   8  -1   76.19    6.50
  -5   8   1   75.59    6.20
  -5   8   1   66.49    7.20
  -4  -8   1  106.79    6.90
   4  -8  -1  123.59    8.50
   4  -8  -1  108.69    8.30
  -4  -8   1  126.19    9.50
  -4   8   1  123.69    7.30
   4   8  -1  128.69    9.20
  -4   8   1  117.89    9.10
   4   8  -1  122.49    7.90
  -3  -8   1   28.30    4.10
  -3  -8   1   27.20    5.30
   3  -8  -1   33.00    5.70
   3  -8  -1   30.30    4.70
  -3   8   1   39.10    4.40
  -3   8   1   26.10    4.90
   3   8  -1   41.80    5.50
   3   8  -1   38.70    4.90
  -3   8   1   30.30    5.40
   2  -8  -1  459.95   15.50
  -2  -8   1  472.65   17.60
   2  -8  -1  489.65   17.60
  -2  -8   1  469.85   14.20
  -2   8   1  490.55   14.70
  -2   8   1  467.25   17.20
   2   8  -1  468.95   16.90
   2   8  -1  456.75   16.40
  -2   8   1  449.95   17.20
  -2   8   1  443.96   14.50
   1  -8  -1   36.70    4.00
  -1  -8   1   38.90    4.10
  -1  -8   1   37.70    4.40
  -1  -8   1   33.80    5.30
   1  -8  -1   34.10    4.40
   1  -8  -1   39.20    5.60
  -1   8   1   44.00    4.60
   1   8  -1   39.20    5.20
  -1   8   1   36.10    5.20
  -1   8   1   40.80    5.30
   1   8  -1   40.20    5.30
  -1   8   1   38.10    4.30
   0  -8   1    3.00    2.90
   0  -8  -1   -0.30    2.60
   0  -8   1    3.20    2.50
   0  -8  -1    0.80    1.90
   0  -8  -1    3.30    2.20
   0   8   1    5.20    2.90
   0   8   1    1.70    2.50
   0   8  -1    4.00    2.70
   0   8  -1    5.60    3.20
   0   8   1    1.70    2.40
  -1  -8  -1   50.79    4.80
  -1  -8  -1   67.39    6.70
   1  -8   1   52.89    5.30
   1  -8   1   56.69    6.60
   1   8   1   61.49    5.80
  -1   8  -1   56.99    6.30
  -1   8  -1   63.69    5.70
   1   8   1   54.89    5.70
   1   8   1   50.99    5.90
  -2  -8  -1    6.90    2.60
  -2  -8  -1    6.50    3.30
   2  -8   1    4.70    2.90
   2  -8   1    0.30    2.90
   2   8   1    4.80    3.00
   2   8   1    6.60    3.20
  -2   8  -1    5.30    2.70
   2   8   1    3.70    3.10
  -2   8  -1    3.50    2.70
  -3  -8  -1   28.70    4.30
  -3  -8  -1   38.30    5.70
   3  -8   1   38.30    5.80
   3  -8   1   29.60    5.10
  -3   8  -1   31.20    5.60
   3   8   1   31.20    5.20
   3   8   1   34.10    5.50
  -3   8  -1   31.00    6.00
   3   8   1   32.60    5.00
   4  -8   1  138.69    9.30
  -4  -8  -1  154.18   10.20
   4  -8   1  130.19    9.10
  -4  -8  -1  152.78    8.60
   4   8   1  144.19    8.90
  -4   8  -1  144.49    9.90
   4   8   1  170.78   10.60
  -5  -8  -1  174.08    9.80
  -5  -8  -1  186.38   11.10
   5  -8   1  181.08   10.20
   5  -8   1  185.38   11.30
   5   8   1  182.98   11.40
   5   8   1  189.38   10.10
  -5   8  -1  185.68   11.50
  -6  -8  -1   -0.20    3.20
   6  -8   1    2.00    2.90
  -6  -8  -1    2.60    2.80
   6  -8   1    1.40    3.10
   6   8   1   -0.10    2.50
  -6   8  -1   -2.90    2.70
   6   8   1    4.10    3.70
  -7  -8  -1   33.30    6.50
  -7  -8  -1   24.70    5.40
   7  -8   1   26.30    6.10
   7  -8   1   48.40    7.80
   7   8   1   38.00    6.90
  -7   8  -1   45.40    7.30
  -8  -8  -1   -0.90    3.20
  -8  -8  -1    0.30    3.10
   8  -8   1   10.50    4.90
  -8   8  -1    3.00    3.80
   8   8   1    1.20    3.70
  -9  -8  -1   37.80    7.10
   9  -8   1   23.00    6.80
  -9  -8  -1   17.90    5.20
   9   8   1   27.90    6.90
  -9   8  -1   30.90    7.10
  10  -8   1   11.60    5.80
 -10  -8  -1   16.20    5.40
 -10   8  -1   17.50    5.80
  10   8   1    5.50    5.80
 -11  -8  -1   28.80    7.30
  11  -8   1   33.80    8.10
 -11   8  -1   31.30    7.30
  11   8   1   28.00    8.20
 -10  -9   1   16.70    6.30
  10  -9  -1   16.60    6.50
  10   9  -1   12.20    6.30
 -10   9   1   -4.30    3.60
  -9  -9   1    3.80    4.50
   9  -9  -1    0.60    4.60
  -9   9   1    0.00    3.90
   9   9  -1   -2.60    5.00
   8  -9  -1   28.90    6.60
  -8  -9   1   24.70    6.10
   8   9  -1   12.00    5.20
  -8   9   1   23.80    6.30
   7  -9  -1    1.00    3.70
  -7  -9   1    7.90    4.70
   7  -9  -1    3.10    3.90
  -7   9   1    2.00    4.20
   7   9  -1    2.60    4.50
  -6  -9   1    7.30    4.40
   6  -9  -1    0.60    3.40
   6  -9  -1   -1.10    3.30
   6   9  -1    4.70    4.00
  -6   9   1    5.70    3.70
  -5  -9   1    3.50    3.90
   5  -9  -1   19.50    5.30
   5  -9  -1   10.20    4.20
   5   9  -1    7.20    4.20
  -5   9   1    7.10    4.00
   5   9  -1    5.50    3.10
   4  -9  -1   -3.90    2.40
   4  -9  -1    1.20    3.10
  -4  -9   1   -2.00    3.00
  -4   9   1    1.70    3.10
   4   9  -1   -2.30    2.90
   4   9  -1    1.80    2.70
   3  -9  -1  327.17   15.20
  -3  -9   1  313.57   15.30
   3  -9  -1  337.07   13.90
   3   9  -1  337.47   15.30
  -3   9   1  369.76   16.30
   3   9  -1  330.87   14.40
  -2  -9   1  119.29    9.30
   2  -9  -1  109.59    7.60
   2  -9  -1  132.79    9.80
  -2   9   1  117.69    9.00
   2   9  -1  122.09    8.80
   2   9  -1  121.99    8.90
   1  -9  -1    4.20    3.40
  -1  -9   1    6.20    3.70
   1   9  -1    3.90    3.20
  -1   9   1   10.40    3.80
   1   9  -1    5.20    3.10
   0  -9  -1    5.70    3.70
   0  -9   1    7.20    3.70
   0  -9   1    5.60    3.30
   0   9   1   10.00    3.70
   0   9  -1    5.70    2.90
   0   9   1    3.10    2.80
   0   9  -1    6.80    3.30
   1  -9   1   35.70    4.90
   1  -9   1   38.10    6.50
  -1  -9  -1   40.20    6.60
   1   9   1   35.40    5.60
   1   9   1   35.30    5.30
  -1   9  -1   36.10    5.20
  -1   9  -1   39.60    5.70
   2  -9   1   71.49    7.70
  -2  -9  -1   83.49    8.30
   2  -9   1   79.59    7.00
  -2  -9  -1   84.99    7.40
   2   9   1  105.29    7.90
   2   9   1   72.09    7.40
  -2   9  -1   68.89    7.30
  -3  -9  -1  165.98    9.10
   3  -9   1  167.68   10.20
  -3  -9  -1  162.28   10.80
   3  -9   1  168.38   10.60
   3   9   1  163.28   10.20
  -3   9  -1  176.38   11.20
   3   9   1  152.88   10.20
  -4  -9  -1    1.00    3.30
  -4  -9  -1    0.90    2.30
   4  -9   1    2.50    3.30
   4  -9   1    1.20    3.30
   4   9   1    4.90    3.10
  -4   9  -1    1.70    3.00
   4   9   1    1.80    3.30
   5  -9   1   53.29    7.20
   5  -9   1   47.10    6.80
  -5  -9  -1   38.10    5.50
  -5  -9  -1   42.10    6.90
   5   9   1   40.40    7.30
  -5   9  -1   37.70    6.80
   5   9   1   48.20    6.20
  -6  -9  -1   36.30    7.10
   6  -9   1   37.50    6.40
   6  -9   1   38.90    7.00
  -6  -9  -1   32.60    5.70
   6   9   1   44.90    7.90
  -6   9  -1   36.00    7.10
   6   9   1   37.20    6.10
  -7  -9  -1    3.70    3.50
   7  -9   1   -0.90    3.10
  -7  -9  -1   -3.50    3.30
   7   9   1    4.30    4.60
  -7   9  -1    3.80    4.00
  -8  -9  -1   12.40    4.70
  -8  -9  -1    8.90    4.40
   8  -9   1    8.60    5.20
  -8   9  -1    3.60    4.00
   8   9   1    9.80    5.70
   9  -9   1   17.60    6.20
  -9  -9  -1   14.00    5.30
  -9  -9  -1    8.40    4.80
   9   9   1   14.00    6.60
  -9   9  -1   11.50    5.60
 -10  -9  -1    1.60    4.80
  10  -9   1   10.60    5.90
  10   9   1    6.80    5.50
 -10   9  -1    2.40    4.90
   9 -10  -1   62.39    9.30
  -9 -10   1   72.49    9.90
   9  10  -1   62.19   10.50
  -9  10   1   59.79    9.30
  -8 -10   1    5.10    4.90
   8 -10  -1    0.90    4.30
  -8  10   1    0.80    4.00
   8  10  -1   -5.40    4.10
   7 -10  -1    2.30    3.90
   7 -10  -1    5.70    4.20
  -7 -10   1   -3.60    3.30
  -7  10   1    1.20    4.20
   7  10  -1    0.60    4.40
  -6 -10   1    3.20    4.20
   6 -10  -1    4.30    4.20
   6 -10  -1    3.50    4.70
   6  10  -1    2.40    4.60
  -6  10   1    4.60    3.90
   5 -10  -1   26.40    6.40
   5 -10  -1   37.60    6.70
  -5 -10   1   26.90    6.70
   5  10  -1   31.30    6.90
  -5  10   1   25.00    6.00
  -4 -10   1   -0.50    3.70
   4 -10  -1   -3.60    2.70
   4 -10  -1   -2.70    3.50
  -4  10   1   -2.60    2.60
   4  10  -1    6.10    3.90
   4  10  -1    1.90    3.10
   3 -10  -1  114.69    9.80
  -3 -10   1  155.98   11.50
  -3  10   1  129.59   10.30
   3  10  -1  113.69    9.80
   3  10  -1  125.29    9.50
   2 -10  -1   69.29    8.00
  -2 -10   1   65.89    7.80
  -2  10   1   62.99    7.90
   2  10  -1   59.89    7.10
   2  10  -1   62.59    7.30
  -1 -10   1   -3.50    2.60
   1 -10  -1    2.90    4.10
   1  10  -1    0.70    2.80
  -1  10   1   -1.60    2.80
   1  10  -1    0.30    3.00
   0 -10   1    0.60    3.30
   0 -10  -1    6.50    3.90
   0  10  -1   -1.40    2.90
   0  10  -1    3.20    3.10
   0  10   1   10.50    4.30
   1 -10   1   13.50    5.00
  -1 -10  -1    9.20    4.20
  -1  10  -1   17.10    4.70
   1  10   1   17.40    4.50
   1  10   1   12.50    4.40
  -2 -10  -1  183.58   12.40
   2 -10   1  196.58   12.20
  -2  10  -1  166.98   11.70
   2  10   1  181.88   11.60
   2  10   1  173.18   10.70
  -3 -10  -1   43.20    7.40
   3 -10   1   46.10    6.90
   3 -10   1   31.50    5.80
   3  10   1   44.10    6.80
  -3  10  -1   39.80    6.90
   3  10   1   52.69    6.80
   4 -10   1   31.50    6.30
   4 -10   1   23.70    5.60
  -4 -10  -1   30.60    6.80
   4  10   1   12.90    4.60
   4  10   1   31.10    5.90
  -4  10  -1   29.40    6.20
   5 -10   1  100.39    9.10
   5 -10   1   86.79    9.10
  -5 -10  -1  100.49   10.10
   5  10   1  110.09   10.40
   5  10   1  110.39    9.10
  -5  10  -1   84.89    9.20
   6 -10   1    3.80    4.10
  -6 -10  -1    4.90    4.90
   6 -10   1   15.20    5.40
  -6  10  -1    3.50    4.20
   6  10   1   13.70    5.60
  -7 -10  -1   27.60    6.80
   7 -10   1   34.20    7.80
   7  10   1   23.80    6.70
  -7  10  -1   14.10    5.60
   8 -10   1   29.30    7.20
  -8 -10  -1   45.60    8.40
   8  10   1   32.50    8.00
  -8  10  -1   31.20    7.80
  -9 -10  -1    6.30    5.30
   9 -10   1    7.60    5.60
   9  10   1    6.90    5.70
  -9  10  -1    5.10    5.20
  -8 -11   1   10.00    5.80
   8 -11  -1   14.20    6.30
   8  11  -1   13.00    6.60
   7 -11  -1   22.60    6.90
  -7 -11   1   28.20    7.50
  -7  11   1   20.80    6.70
   7  11  -1   19.00    6.50
   6 -11  -1   -2.70    4.30
  -6 -11   1    2.60    4.90
  -6  11   1   12.40    5.80
   6  11  -1    4.40    5.60
   5 -11  -1    2.20    4.10
  -5 -11   1    1.60    4.40
   5  11  -1    8.00    5.50
  -5  11   1    8.00    5.10
  -4 -11   1   15.60    5.90
   4 -11  -1    5.10    5.00
  -4  11   1   24.60    6.20
   4  11  -1   13.80    4.60
   4  11  -1   23.20    6.10
  -3 -11   1  142.79   12.30
   3 -11  -1  153.08   12.20
  -3  11   1  146.09   11.70
   3  11  -1  160.78   11.40
   3  11  -1  151.58   11.50
  -2 -11   1    5.70    4.60
   2 -11  -1    7.60    4.70
   2  11  -1    7.80    4.40
  -2  11   1    8.50    4.50
   2  11  -1    8.40    4.20
  -1 -11   1   11.10    4.40
   1 -11  -1   12.70    5.70
  -1  11   1   14.90    5.00
   1  11  -1   20.20    5.40
   0 -11  -1   24.40    6.00
   0 -11   1   34.40    6.90
   0  11  -1   20.40    5.20
   0  11   1   26.70    5.90
  -1 -11  -1   21.00    6.20
   1 -11   1   19.50    5.80
  -1  11  -1   26.30    5.70
   1  11   1   24.00    5.80
  -2 -11  -1   55.79    8.50
   2 -11   1   55.29    8.70
   2  11   1   68.99    9.20
   2  11   1   53.59    7.90
  -2  11  -1   45.40    7.60
   3 -11   1   28.20    6.40
  -3 -11  -1   31.70    7.20
  -3  11  -1   29.70    6.70
   3  11   1   35.80    7.00
   3  11   1   33.20    6.30
   4 -11   1    4.60    4.40
  -4 -11  -1   -1.00    4.40
  -4  11  -1   12.30    5.00
   4  11   1    9.30    4.40
   4  11   1   10.50    5.70
   5 -11   1   13.60    5.40
   5 -11   1   10.50    5.40
  -5 -11  -1   11.20    5.60
  -5  11  -1   16.70    5.50
   5  11   1   12.40    5.40
  -6 -11  -1    4.40    4.70
   6 -11   1   13.20    6.10
   6 -11   1   18.50    6.20
   6  11   1    9.70    5.60
  -6  11  -1   12.00    5.70
   7 -11   1   35.60    7.90
  -7 -11  -1   52.69    9.30
   7  11   1   55.29    9.40
  -7  11  -1   45.60    8.70
  -6 -12   1   -4.80    5.70
   6 -12  -1    1.00    5.30
   6  12  -1    5.00    5.10
   5 -12  -1  105.19   11.60
  -5 -12   1  113.69   12.40
  -5  12   1  117.89   11.70
   5  12  -1  102.39   12.10
   4 -12  -1   79.09   10.50
  -4 -12   1   94.39   11.50
  -4  12   1   97.29   11.00
   4  12  -1   93.39   10.70
  -3 -12   1   34.40    7.90
   3 -12  -1   39.00    7.80
   3  12  -1   22.80    7.10
   3  12  -1   19.00    5.50
  -3  12   1   30.10    7.20
   2 -12  -1   -1.80    4.70
  -2 -12   1    1.00    4.30
  -2  12   1    6.20    4.50
   2  12  -1   -1.40    3.30
   1 -12  -1    4.20    4.40
  -1 -12   1   -3.50    3.50
  -1  12   1    9.40    4.90
   1  12  -1    2.80    3.70
   0 -12  -1  122.19   12.00
   0 -12   1  119.99   11.70
   0  12   1  130.29   11.20
   0  12  -1  113.19   10.80
   1 -12   1   31.40    7.60
  -1 -12  -1   27.10    7.20
  -1  12  -1   19.20    5.80
   1  12   1   19.50    6.10
   2 -12   1   46.90    8.50
  -2 -12  -1   56.99    9.40
  -2  12  -1   55.19    9.10
   2  12   1   47.50    8.40
   3 -12   1   56.39    8.80
  -3 -12  -1   58.89    9.70
  -3  12  -1   46.80    8.50
   3  12   1   53.19    7.60
  -4 -12  -1   12.40    6.30
   4 -12   1   18.20    6.60
  -4  12  -1   18.10    6.70
   4  12   1   18.80    5.90
   4  12   1   24.70    6.90
  -5 -12  -1    0.40    4.70
   5 -12   1    2.70    5.20
   5  12   1   -0.80    4.70
  -5  12  -1   -3.80    3.70
   2  13  -1    5.90    4.80
   1 -13  -1    5.50    6.20
   1  13  -1    4.00    4.90
  -1  13   1   -1.20    3.80
   0 -13  -1    1.80    7.90
   0 -13   1    4.70    6.00
   0  13  -1    7.40    5.30
   0  13   1    6.00    4.70
   1 -13   1    4.40    5.60
   1  13   1    5.90    4.80
  -1  13  -1    7.80    5.50
   2 -13   1    7.50    6.60
   2  13   1    8.80    5.50
 -14   0   2    0.10    4.00
  14   0  -2   -2.90    4.90
  13   0  -2    1.40    3.80
 -13   0   2   -2.90    3.10
  12   0  -2   23.90    5.30
  12   0  -2   30.80    6.90
 -12   0   2   24.30    5.70
  11   0  -2    1.40    3.00
  11   0  -2    2.50    3.20
 -11   0   2   -2.60    2.80
 -10   0   2  204.48   11.50
  10   0  -2  206.98   10.60
  10   0  -2  201.98   11.50
  -9   0   2    2.20    2.10
  -9   0   2   -2.30    2.00
   9   0  -2   -2.70    2.20
  -9   0   2    1.40    2.80
   9   0  -2    3.80    2.80
  -9   0   2   -1.00    1.70
   8   0  -2  942.91   25.00
  -8   0   2  891.01   22.00
   8   0  -2  868.91   24.50
   8   0  -2  901.61   23.50
  -8   0   2  876.81   24.70
  -8   0   2  903.71   21.40
  -8   0   2  876.91   24.60
   7   0  -2    0.30    1.60
  -7   0   2   -2.20    1.50
  -7   0   2    0.10    1.90
   7   0  -2   -1.70    1.50
   7   0  -2   -0.10    2.00
  -7   0   2   -0.40    1.40
  -7   0   2    0.60    1.20
  -6   0   2  295.07    8.70
  -6   0   2  290.17   10.70
   6   0  -2  278.57   10.40
   6   0  -2  291.87    9.80
  -6   0   2  294.07    9.50
  -6   0   2  304.37   10.90
   6   0  -2  297.27   10.70
   5   0  -2   -0.90    1.30
  -5   0   2    0.10    0.90
  -5   0   2    1.40    1.30
   5   0  -2   -0.30    1.60
  -5   0   2   -0.10    1.30
   5   0  -2   -0.90    1.20
  -5   0   2   -0.60    1.30
   4   0  -2  178.28    6.10
   4   0  -2  178.08    6.60
   4   0  -2  192.68    6.80
  -4   0   2  171.78    6.60
  -4   0   2  177.08    6.10
  -4   0   2  180.38    5.30
  -4   0   2  177.68    6.70
  -3   0   2    1.20    1.10
   3   0  -2    0.70    1.20
   3   0  -2    0.80    1.10
   3   0  -2    0.80    1.10
  -3   0   2    0.60    1.00
  -3   0   2   -0.10    0.90
  -3   0   2    1.20    0.70
  -2   0   2 7701.43  149.49
  -2   0   2 7891.01  142.59
  -2   0   2 7705.93  147.59
   2   0  -2 8017.30  146.39
   2   0  -2 7886.01  147.29
  -1   0   2    0.30    0.30
  -1   0   2    0.20    0.30
  -1   0   2    0.60    0.50
  -1   0   2    0.00    0.30
   1   0  -2    0.90    0.50
   1   0  -2    0.40    0.40
  -1   0   2    0.80    0.50
   0   0   2   58.09    1.80
   0   0   2   61.09    1.80
   0   0   2   60.39    1.90
   0   0   2   57.79    1.90
   0   0   2   56.89    1.90
   1   0   2    1.40    0.60
   1   0   2    1.80    0.70
   1   0   2    2.00    0.70
  -1   0  -2    1.10    0.60
   1   0   2    2.10    0.80
   1   0   2    3.80    0.90
  -2   0  -2 1699.03   31.50
  -2   0  -2 1735.13   33.60
   2   0   2 1755.72   33.90
   2   0   2 1712.53   33.40
   2   0   2 1743.43   33.60
  -2   0  -2 1760.62   33.60
  -2   0  -2 1766.62   33.50
  -3   0  -2    0.70    1.10
  -3   0  -2   -0.40    1.10
   3   0   2    0.20    1.10
   3   0   2    1.10    1.20
   3   0   2   -0.30    0.90
  -3   0  -2    0.50    1.00
  -3   0  -2    0.90    0.60
   4   0   2 1824.22   37.90
   4   0   2 1874.11   37.80
  -4   0  -2 1872.01   34.90
  -4   0  -2 1839.92   38.10
  -4   0  -2 1919.41   37.40
   4   0   2 1822.22   37.90
  -4   0  -2 1805.52   37.70
  -5   0  -2    0.10    1.40
   5   0   2    0.60    1.60
  -5   0  -2    0.20    0.90
  -5   0  -2   -1.30    1.10
  -5   0  -2    0.30    1.60
   5   0   2    2.20    1.70
   5   0   2   -0.10    1.40
  -6   0  -2  364.56   11.50
   6   0   2  368.06   12.30
  -6   0  -2  360.86    9.40
   6   0   2  369.86   12.70
   6   0   2  357.46   12.20
  -6   0  -2  362.76   12.50
  -6   0  -2  356.56   12.30
   7   0   2    0.40    1.70
  -7   0  -2   -1.60    1.30
  -7   0  -2   -0.40    1.80
   7   0   2    0.50    1.80
  -7   0  -2    1.50    1.30
  -7   0  -2   -0.40    1.60
   7   0   2    0.30    1.80
  -8   0  -2 1061.29   28.40
  -8   0  -2 1047.70   26.20
   8   0   2 1106.19   28.10
   8   0   2 1076.39   28.10
   8   0   2 1018.90   28.40
  -9   0  -2   -0.60    2.30
   9   0   2    3.10    3.00
   9   0   2   -0.70    2.70
   9   0   2   -2.80    2.00
  -9   0  -2   -1.40    1.90
  10   0   2  775.72   24.70
 -10   0  -2  799.52   25.20
  10   0   2  744.33   23.90
 -10   0  -2  784.62   22.50
  11   0   2    3.70    3.50
 -11   0  -2    0.50    3.10
  11   0   2   -1.40    3.30
  12   0   2  140.29   10.90
 -12   0  -2  120.99   10.40
  12   0   2  158.18   11.80
 -13   0  -2    3.30    4.30
  13   0   2    6.40    4.60
  13   0   2    3.70    4.60
  14   0   2    7.30    4.80
 -14   0  -2    0.10    4.00
 -14  -1   2   15.10    5.70
  14  -1  -2   19.90    7.20
 -14   1   2   20.40    6.60
  14   1  -2   15.80    6.20
  13  -1  -2    5.10    4.60
 -13  -1   2   -1.20    4.00
  13   1  -2   10.00    5.30
  13   1  -2    7.90    4.60
 -13   1   2    6.30    4.40
 -12  -1   2    6.40    3.90
  12  -1  -2    6.30    4.50
  12   1  -2    3.90    4.20
  12   1  -2   -0.80    3.50
 -12   1   2   -0.80    3.40
 -11  -1   2    7.20    3.80
  11  -1  -2    5.00    3.80
  11  -1  -2    5.30    3.10
 -11   1   2    9.90    4.30
  11   1  -2    7.00    4.00
  11   1  -2    4.50    3.80
  10  -1  -2   -0.10    2.50
  10  -1  -2    3.50    3.80
 -10  -1   2    2.40    2.80
 -10  -1   2    2.80    3.00
  10   1  -2    3.20    2.90
  10   1  -2    1.80    3.00
 -10   1   2    4.20    3.30
   9  -1  -2    1.30    2.50
   9  -1  -2    0.70    2.70
  -9  -1   2   -0.90    1.80
  -9  -1   2    1.80    2.60
  -9  -1   2    2.20    2.30
   9   1  -2   -2.40    2.30
  -9   1   2    1.20    2.70
   9   1  -2    3.10    2.90
  -9   1   2    0.60    2.10
  -9   1   2    3.90    2.20
  -9   1   2   -1.50    2.10
  -8  -1   2  126.29    5.90
  -8  -1   2  113.49    7.80
   8  -1  -2  123.59    8.10
  -8  -1   2  144.89    7.20
   8  -1  -2  133.69    8.20
  -8  -1   2  137.29    8.20
   8  -1  -2  134.69    7.10
   8   1  -2  128.59    7.60
  -8   1   2  128.09    8.10
   8   1  -2  144.19    8.50
   8   1  -2  130.79    7.80
  -8   1   2  138.29    6.90
  -8   1   2  142.79    8.30
  -8   1   2  139.49    6.80
   7  -1  -2   14.00    2.70
  -7  -1   2   19.20    2.90
  -7  -1   2   10.80    2.90
  -7  -1   2   11.80    2.90
   7  -1  -2   11.10    2.90
  -7  -1   2   14.30    2.30
   7  -1  -2   15.40    3.50
  -7   1   2   16.40    2.80
  -7   1   2   15.40    2.70
  -7   1   2   11.60    2.90
   7   1  -2   12.70    3.20
   7   1  -2   15.40    3.40
  -7   1   2   13.50    3.10
   7   1  -2   13.10    3.10
  -6  -1   2  128.89    6.10
  -6  -1   2  139.29    7.10
  -6  -1   2  117.79    6.60
   6  -1  -2  121.29    6.60
   6  -1  -2  125.99    5.80
  -6  -1   2  125.39    4.90
   6  -1  -2  123.79    6.90
   6   1  -2  132.89    6.70
   6   1  -2  127.19    6.70
   6   1  -2  131.49    6.70
  -6   1   2  116.39    6.70
  -6   1   2  126.09    5.60
  -6   1   2  118.39    6.50
  -6   1   2  122.89    5.70
  -5  -1   2  188.18    7.70
  -5  -1   2  178.18    6.80
   5  -1  -2  190.08    7.80
   5  -1  -2  190.98    7.60
   5  -1  -2  189.38    6.50
  -5  -1   2  181.68    7.60
  -5  -1   2  184.78    5.60
  -5   1   2  192.68    7.70
  -5   1   2  180.48    6.40
   5   1  -2  182.28    7.40
  -5   1   2  173.98    6.60
   5   1  -2  169.28    7.30
   5   1  -2  177.18    7.40
  -5   1   2  187.78    7.70
  -4  -1   2  244.78    6.20
   4  -1  -2  243.68    8.40
   4  -1  -2  246.88    8.20
  -4  -1   2  243.68    7.80
  -4  -1   2  263.37    8.40
   4  -1  -2  245.38    7.00
  -4  -1   2  241.68    8.30
  -4   1   2  241.58    8.20
  -4   1   2  251.37    7.60
   4   1  -2  245.08    7.90
   4   1  -2  249.48    8.10
  -4   1   2  259.87    8.40
   4   1  -2  254.07    8.20
  -4   1   2  242.78    7.20
  -3  -1   2 1181.38   24.50
   3  -1  -2 1167.58   24.50
   3  -1  -2 1184.48   23.00
   3  -1  -2 1192.48   25.00
  -3  -1   2 1171.98   24.80
  -3  -1   2 1200.18   24.60
   3   1  -2 1213.28   24.50
   3   1  -2 1173.88   22.30
  -3   1   2 1183.28   24.70
  -3   1   2 1166.18   23.70
   3   1  -2 1228.08   24.80
  -3   1   2 1186.78   24.30
   3   1  -2 1171.38   24.40
  -3   1   2 1197.78   24.80
   2  -1  -2 1655.53   31.60
  -2  -1   2 1580.44   31.70
  -2  -1   2 1655.43   31.50
  -2  -1   2 1638.64   31.90
   2  -1  -2 1663.33   32.00
   2  -1  -2 1650.93   30.00
   2   1  -2 1620.84   31.60
  -2   1   2 1640.54   31.70
   2   1  -2 1655.33   31.60
  -2   1   2 1645.54   31.20
   2   1  -2 1643.84   29.80
  -2   1   2 1596.24   31.70
  -2   1   2 1653.03   31.90
   2   1  -2 1664.23   32.00
   1  -1  -2 2395.16   44.90
   1  -1  -2 2498.35   45.30
  -1  -1   2 2485.55   45.10
  -1  -1   2 2384.16   45.60
  -1  -1   2 2417.86   45.30
  -1  -1   2 2424.86   45.40
  -1   1   2 2512.45   45.50
  -1   1   2 2420.66   45.00
   1   1  -2 2478.05   45.40
   1   1  -2 2469.35   44.20
   1   1  -2 2496.15   45.50
  -1   1   2 2350.96   44.80
  -1   1   2 2376.26   45.20
   0  -1   2  777.72   15.70
   0  -1   2  769.62   15.30
   0  -1  -2  775.32   14.30
   0  -1   2  755.62   15.60
   0  -1  -2  778.72   15.40
   0  -1   2  781.52   15.30
   0   1  -2  782.02   15.40
   0   1   2  759.62   15.50
   0   1  -2  820.42   15.70
   0   1   2  778.62   15.00
   0   1   2  795.42   15.10
   0   1   2  773.62   15.10
   1  -1   2   18.00    1.80
   1  -1   2   21.90    2.00
  -1  -1  -2   17.10    1.70
   1  -1   2   21.60    1.80
  -1  -1  -2   17.90    1.50
   1  -1   2   19.00    1.30
   1   1   2   17.90    1.70
  -1   1  -2   17.00    1.70
   1   1   2   18.90    1.00
   1   1   2   17.10    1.50
   1   1   2   24.60    2.00
  -1   1  -2   18.80    1.80
  -1   1  -2   19.00    1.30
  -2  -1  -2 1254.97   24.80
  -2  -1  -2 1232.48   23.70
   2  -1   2 1277.07   24.90
   2  -1   2 1221.78   25.30
   2  -1   2 1246.28   23.00
  -2  -1  -2 1207.58   25.00
   2  -1   2 1222.68   25.00
  -2   1  -2 1215.38   25.00
  -2   1  -2 1257.77   24.50
   2   1   2 1187.78   24.70
  -2   1  -2 1232.28   24.70
   2   1   2 1217.88   23.70
   2   1   2 1247.88   24.70
   3  -1   2 1395.86   28.80
   3  -1   2 1402.46   29.20
  -3  -1  -2 1410.76   29.00
  -3  -1  -2 1427.46   27.30
  -3  -1  -2 1430.56   29.30
   3  -1   2 1427.06   26.50
   3  -1   2 1380.36   29.40
   3   1   2 1380.96   29.00
   3   1   2 1394.46   29.40
  -3   1  -2 1445.76   28.90
  -3   1  -2 1379.76   28.90
  -3   1  -2 1434.46   29.00
   3   1   2 1418.16   28.50
   3   1   2 1419.16   28.10
  -4  -1  -2  301.77    9.70
   4  -1   2  305.97    9.40
  -4  -1  -2  308.47    7.90
   4  -1   2  299.37    9.90
   4  -1   2  304.07    7.20
  -4  -1  -2  303.17    9.60
   4  -1   2  306.47    9.90
  -4   1  -2  306.57    9.50
   4   1   2  305.07    8.90
   4   1   2  295.77    9.80
  -4   1  -2  284.17    9.40
  -4   1  -2  307.17    9.40
   4   1   2  303.87    9.70
   4   1   2  296.07    8.90
   5  -1   2  295.27   10.40
   5  -1   2  281.27   10.20
   5  -1   2  285.87    9.60
  -5  -1  -2  281.47   10.10
   5  -1   2  288.07    7.30
  -5  -1  -2  275.27    9.00
  -5  -1  -2  299.67    8.10
  -5  -1  -2  285.57   10.00
   5   1   2  275.27    9.30
   5   1   2  290.27   10.20
  -5   1  -2  266.57    9.70
   5   1   2  289.77   10.30
  -5   1  -2  262.87    9.70
  -5   1  -2  288.07    9.60
   6  -1   2    4.50    2.10
  -6  -1  -2    4.90    2.10
  -6  -1  -2    7.60    2.50
  -6  -1  -2    5.70    1.90
   6  -1   2    4.60    1.20
  -6  -1  -2    3.80    1.40
   6  -1   2    5.30    2.20
   6  -1   2    3.60    2.10
  -6   1  -2    2.70    1.90
   6   1   2    8.60    2.50
  -6   1  -2    8.30    2.60
   6   1   2    8.90    2.70
   6   1   2    3.70    2.10
  -6   1  -2    6.10    2.10
  -7  -1  -2  267.97    8.60
   7  -1   2  263.97    7.80
   7  -1   2  267.77   10.70
   7  -1   2  265.87   11.40
  -7  -1  -2  262.07    9.70
  -7  -1  -2  272.77   11.10
   7  -1   2  245.38   11.00
  -7  -1  -2  261.77   11.20
   7   1   2  280.47   11.40
   7   1   2  260.67   10.50
  -7   1  -2  269.57   11.10
  -7   1  -2  284.97   11.40
  -7   1  -2  270.27   10.40
   7   1   2  259.57   11.10
  -8  -1  -2   13.80    3.10
   8  -1   2    7.30    3.00
   8  -1   2   11.50    3.80
   8  -1   2   12.80    3.90
  -8  -1  -2   12.60    3.50
  -8  -1  -2   10.50    2.90
   8   1   2   15.40    3.90
   8   1   2   15.30    3.80
  -8   1  -2   10.30    3.00
   8   1   2   16.90    3.60
  -8   1  -2    8.50    3.10
  -9  -1  -2    4.10    2.70
  -9  -1  -2    3.90    2.50
   9  -1   2   -1.10    2.40
   9  -1   2    0.80    3.00
   9  -1   2   -1.90    2.30
   9   1   2   -3.00    2.50
  -9   1  -2    1.00    2.50
  -9   1  -2   -1.00    2.00
   9   1   2    4.50    3.00
   9   1   2   -0.20    2.80
 -10  -1  -2   45.10    6.20
  10  -1   2   44.00    6.90
 -10  -1  -2   59.49    6.70
  10  -1   2   51.49    6.40
  10   1   2   60.19    7.30
 -10   1  -2   63.09    6.90
 -10   1  -2   52.79    5.90
  10   1   2   64.49    6.90
 -11  -1  -2   -0.50    3.30
  11  -1   2   21.30    5.00
  11  -1   2    7.50    4.40
  11   1   2   16.90    4.80
 -11   1  -2   15.50    4.70
  11   1   2    2.60    3.80
  12  -1   2    2.00    4.00
 -12  -1  -2    2.00    3.60
  12  -1   2    1.00    3.80
  12   1   2    2.70    4.10
 -12   1  -2    2.30    4.00
  12   1   2    3.00    4.40
 -13  -1  -2    2.60    4.40
  13  -1   2    7.00    5.20
 -13   1  -2    3.90    4.10
  13   1   2    2.40    5.10
  13   1   2    6.20    5.10
 -14  -1  -2   14.90    5.80
  14  -1   2    7.00    5.70
  14   1   2   10.60    6.10
 -14   1  -2   14.40    6.00
  14  -2  -2   73.39   10.70
 -14  -2   2   62.79   10.00
  14   2  -2   61.09    9.60
 -14   2   2   59.99    9.30
 -13  -2   2   -0.50    3.50
  13  -2  -2   -0.90    3.90
 -13   2   2    3.80    4.40
  13   2  -2    4.60    4.40
  13   2  -2    4.90    4.20
  12  -2  -2    4.00    4.10
 -12  -2   2    4.80    4.00
  12   2  -2    4.50    4.10
 -12   2   2    5.90    4.00
  12   2  -2   10.90    4.80
  11  -2  -2   13.90    5.00
 -11  -2   2   11.50    4.50
  11   2  -2   11.80    4.70
  11   2  -2    7.60    4.40
 -11   2   2   17.20    5.10
  10  -2  -2  102.89    9.10
  10  -2  -2  114.49    8.30
 -10  -2   2  104.49    8.50
 -10  -2   2  101.99    7.00
  10   2  -2  100.29    8.50
  10   2  -2   95.19    7.70
 -10   2   2   96.49    6.90
 -10   2   2  103.39    8.50
  -9  -2   2   21.40    4.60
  -9  -2   2   22.30    3.90
   9  -2  -2   21.30    4.80
   9  -2  -2   31.10    3.90
  -9  -2   2   24.50    5.10
   9  -2  -2   22.90    3.90
  -9   2   2   29.60    5.50
   9   2  -2   24.40    5.10
  -9   2   2   19.50    4.70
   9   2  -2   29.60    5.00
  -9   2   2   22.60    3.90
   8  -2  -2    3.10    3.00
  -8  -2   2   -0.20    1.30
  -8  -2   2   -0.80    1.90
  -8  -2   2   -2.20    2.10
   8  -2  -2    2.40    2.00
  -8  -2   2    2.90    2.00
   8  -2  -2    2.00    2.00
  -8   2   2    1.40    1.80
  -8   2   2    1.00    2.00
   8   2  -2    1.10    2.10
  -8   2   2   -1.60    2.00
   8   2  -2   -4.30    1.90
   8   2  -2    3.00    2.50
   7  -2  -2    2.70    2.30
  -7  -2   2    0.60    1.80
  -7  -2   2    3.10    1.30
   7  -2  -2    1.60    1.50
  -7  -2   2    4.70    2.10
   7  -2  -2   -1.30    1.80
   7  -2  -2    4.50    1.80
  -7  -2   2    3.80    2.40
  -7   2   2    2.80    2.30
  -7   2   2   -2.20    1.40
   7   2  -2    0.20    1.50
   7   2  -2    3.30    2.60
   7   2  -2    3.30    2.10
  -7   2   2    2.20    1.90
   6  -2  -2  271.27   10.80
  -6  -2   2  262.67   10.20
   6  -2  -2  261.77    8.90
  -6  -2   2  262.07    7.70
   6  -2  -2  268.27    8.40
  -6  -2   2  267.77    9.50
  -6  -2   2  259.37   10.50
   6   2  -2  255.87    9.60
  -6   2   2  266.97    9.40
  -6   2   2  248.98   10.20
   6   2  -2  265.77   10.30
  -6   2   2  274.67   10.40
   6   2  -2  256.77   10.20
   5  -2  -2   68.79    3.60
  -5  -2   2   63.99    4.50
  -5  -2   2   79.09    4.70
  -5  -2   2   73.39    5.10
   5  -2  -2   61.09    4.00
   5  -2  -2   71.29    5.10
   5  -2  -2   68.49    4.80
   5   2  -2   75.09    4.70
   5   2  -2   65.89    4.80
  -5   2   2   71.99    4.40
  -5   2   2   73.29    4.70
   5   2  -2   70.19    3.20
   5   2  -2   70.79    4.50
  -5   2   2   67.89    4.80
   4  -2  -2  998.20   23.30
  -4  -2   2 1017.30   23.70
   4  -2  -2 1053.99   22.50
  -4  -2   2 1052.89   23.30
  -4  -2   2 1021.40   23.10
   4  -2  -2 1028.70   23.80
   4  -2  -2 1047.70   20.90
  -4   2   2 1041.40   23.30
   4   2  -2 1047.70   23.40
  -4   2   2 1050.39   22.80
  -4   2   2 1013.20   23.40
   4   2  -2 1044.00   22.80
   4   2  -2 1042.70   23.80
   4   2  -2 1049.99   20.70
   3  -2  -2   30.30    2.80
  -3  -2   2   30.70    2.80
   3  -2  -2   32.30    3.00
  -3  -2   2   32.50    3.10
   3  -2  -2   35.00    2.70
  -3  -2   2   33.00    2.70
   3  -2  -2   32.50    1.70
  -3   2   2   34.10    2.70
   3   2  -2   30.70    1.90
   3   2  -2   38.50    2.80
   3   2  -2   36.00    3.10
   3   2  -2   29.20    2.60
  -3   2   2   32.10    2.80
  -3   2   2   37.50    3.00
  -2  -2   2  317.87    8.00
   2  -2  -2  317.17    8.60
  -2  -2   2  306.87    8.80
  -2  -2   2  314.97    8.90
  -2  -2   2  311.67    8.30
   2  -2  -2  322.57    8.60
   2  -2  -2  321.87    8.60
  -2   2   2  322.67    8.60
   2   2  -2  311.87    8.50
  -2   2   2  318.37    8.50
   2   2  -2  311.77    8.90
  -2   2   2  318.77    8.60
   2   2  -2  306.07    7.40
  -2   2   2  319.67    6.50
  -1  -2   2 2131.69   40.00
   1  -2  -2 2087.59   40.30
  -1  -2   2 2097.19   38.70
   1  -2  -2 2117.89   40.00
  -1  -2   2 2060.99   40.30
   1  -2  -2 2117.79   39.50
  -1  -2   2 2059.19   40.40
  -1   2   2 2100.89   38.40
  -1   2   2 2065.79   40.00
  -1   2   2 2048.59   39.90
   1   2  -2 2084.59   39.40
  -1   2   2 2156.68   40.40
   1   2  -2 2108.89   40.50
   1   2  -2 2137.89   40.10
   0  -2  -2   97.99    4.20
   0  -2   2  103.89    4.20
   0  -2  -2   98.49    2.90
   0  -2   2  100.49    4.00
   0  -2   2   96.59    4.00
   0  -2  -2  101.79    3.90
   0   2  -2  101.09    2.50
   0   2  -2   94.99    3.80
   0   2   2   93.49    3.50
   0   2   2  102.59    3.90
   0   2  -2  100.99    3.90
   0   2  -2   95.09    3.90
   0   2   2  105.09    4.10
  -1  -2  -2 1553.74   30.00
   1  -2   2 1520.85   29.60
  -1  -2  -2 1613.14   30.20
   1  -2   2 1505.15   29.80
   1  -2   2 1542.85   30.50
   1  -2   2 1494.65   30.30
   1   2   2 1468.55   30.00
  -1   2  -2 1518.65   30.40
  -1   2  -2 1528.55   28.40
   1   2   2 1556.34   27.50
   1   2   2 1497.45   29.90
   1   2   2 1515.35   30.10
  -1   2  -2 1460.75   29.80
   2  -2   2  586.24   14.40
   2  -2   2  605.14   13.00
  -2  -2  -2  604.14   14.20
  -2  -2  -2  629.74   14.30
  -2  -2  -2  599.74   13.70
   2  -2   2  603.74   14.70
   2  -2   2  627.84   13.90
   2   2   2  596.44   12.00
  -2   2  -2  595.34   14.40
   2   2   2  586.24   14.40
   2   2   2  597.74   14.10
  -2   2  -2  610.04   14.20
   2   2   2  607.54   14.00
  -2   2  -2  596.54   13.10
   3  -2   2   97.79    5.00
   3  -2   2   90.89    5.00
  -3  -2  -2   87.79    4.60
  -3  -2  -2   93.59    4.70
  -3  -2  -2   87.29    4.00
   3  -2   2   90.79    4.30
   3  -2   2   90.79    3.60
   3   2   2   91.09    3.60
  -3   2  -2   92.39    4.10
  -3   2  -2   90.49    4.60
   3   2   2   90.59    4.30
   3   2   2   92.49    4.90
  -3   2  -2   88.89    4.70
   3   2   2   86.09    4.60
  -4  -2  -2  149.09    5.60
   4  -2   2  149.79    7.00
  -4  -2  -2  146.89    6.60
   4  -2   2  147.19    6.10
   4  -2   2  150.08    5.00
  -4  -2  -2  144.29    6.70
   4  -2   2  148.59    6.80
   4   2   2  150.38    6.00
  -4   2  -2  151.98    6.20
  -4   2  -2  164.98    6.80
   4   2   2  152.28    6.60
   4   2   2  152.28    5.50
   4   2   2  144.79    6.90
  -4   2  -2  143.89    6.50
  -5  -2  -2  917.51   22.80
   5  -2   2  923.31   23.40
   5  -2   2  973.20   23.50
  -5  -2  -2  903.41   22.80
   5  -2   2  944.21   21.90
   5  -2   2  911.21   19.50
  -5  -2  -2  915.11   20.70
   5   2   2  926.11   23.40
   5   2   2  919.71   21.30
   5   2   2  942.61   21.20
  -5   2  -2  955.70   22.30
   5   2   2  905.21   22.60
  -5   2  -2  906.71   22.60
  -5   2  -2  911.41   22.50
   6  -2   2    5.40    1.60
  -6  -2  -2    5.10    2.20
   6  -2   2    6.20    2.20
   6  -2   2    4.80    2.50
   6  -2   2    5.10    2.50
  -6  -2  -2    0.80    1.30
  -6  -2  -2    4.90    2.20
  -6   2  -2    3.20    1.90
   6   2   2    6.70    2.00
   6   2   2    3.60    1.70
   6   2   2    5.60    2.50
   6   2   2    4.00    2.10
  -6   2  -2    5.60    2.20
  -6   2  -2    7.20    2.40
   7  -2   2    9.20    2.70
   7  -2   2    8.00    3.10
   7  -2   2    7.80    3.00
  -7  -2  -2    7.80    2.10
  -7  -2  -2    7.60    2.30
   7  -2   2    5.80    1.70
  -7  -2  -2    8.80    2.90
  -7  -2  -2    9.30    2.80
   7   2   2    5.80    2.80
   7   2   2   10.60    2.70
  -7   2  -2    5.10    2.50
  -7   2  -2   12.80    3.10
  -7   2  -2   12.30    3.20
   7   2   2   13.00    3.50
   8  -2   2    1.10    2.30
  -8  -2  -2    0.20    1.70
   8  -2   2    0.00    2.60
  -8  -2  -2    3.40    1.90
   8  -2   2   -0.50    2.60
  -8  -2  -2   -1.10    2.40
  -8   2  -2   -1.30    2.10
  -8   2  -2    0.30    2.30
   8   2   2    3.20    2.90
   8   2   2   -2.20    2.00
   8   2   2    4.80    2.90
  -9  -2  -2  177.68   10.70
   9  -2   2  187.08    9.80
   9  -2   2  175.68   11.00
   9  -2   2  197.18   11.20
  -9  -2  -2  185.48    8.80
   9   2   2  189.78   11.00
  -9   2  -2  180.08    9.50
   9   2   2  174.98   10.60
  -9   2  -2  180.18   10.20
   9   2   2  164.18    9.40
  10  -2   2   -2.30    3.30
  10  -2   2    2.00    2.80
 -10  -2  -2    0.40    2.50
  10   2   2    0.80    3.10
 -10   2  -2   -1.80    2.60
  10   2   2    0.50    2.70
 -10   2  -2   -0.90    2.50
 -11  -2  -2    4.90    3.70
  11  -2   2    6.00    4.10
  11  -2   2    0.50    3.20
 -11   2  -2    1.80    3.00
  11   2   2    2.10    3.80
  11   2   2   -1.20    3.30
 -11   2  -2    2.30    3.40
 -12  -2  -2   13.60    5.40
  12  -2   2   14.80    5.60
  12   2   2   26.00    6.50
 -12   2  -2   21.60    5.70
 -13  -2  -2    4.80    4.70
  13  -2   2    6.00    5.60
 -13   2  -2    5.60    4.20
  13   2   2    1.20    4.50
 -14  -2  -2   -0.10    4.10
  14  -2   2   -6.90    4.00
  14   2   2   -8.00    4.60
 -14   2  -2   -6.40    3.80
 -14  -3   2   -4.40    3.80
  14  -3  -2    4.60    5.60
  14   3  -2    2.00    4.80
 -14   3   2   -1.80    4.00
 -13  -3   2    8.80    4.80
  13  -3  -2   10.50    5.70
 -13   3   2    6.80    4.80
  13   3  -2    3.20    4.80
  12  -3  -2    1.70    4.10
 -12  -3   2   -6.00    2.30
  12   3  -2    4.10    4.40
  12   3  -2    3.80    3.90
 -12   3   2    8.90    4.50
 -11  -3   2   -1.50    3.10
  11  -3  -2    2.40    3.70
 -11   3   2    3.60    3.20
  11   3  -2    0.70    3.60
  11   3  -2   -1.10    3.10
 -10  -3   2   19.30    4.20
 -10  -3   2   16.20    4.60
  10  -3  -2   21.00    5.20
 -10   3   2   18.20    4.10
  10   3  -2   14.30    4.00
 -10   3   2   13.70    3.90
  10   3  -2   11.30    4.30
  -9  -3   2   41.80    5.80
  -9  -3   2   46.80    5.30
   9  -3  -2   50.39    6.80
   9  -3  -2   45.50    4.90
  -9   3   2   43.10    6.00
  -9   3   2   49.99    5.30
   9   3  -2   43.20    5.50
   9   3  -2   52.99    6.30
  -9   3   2   38.10    5.30
   8  -3  -2   47.90    4.70
  -8  -3   2   48.20    5.50
   8  -3  -2   39.10    4.10
   8  -3  -2   48.00    5.90
  -8  -3   2   53.19    6.20
  -8  -3   2   69.29    5.80
  -8   3   2   47.00    5.10
   8   3  -2   56.29    6.00
   8   3  -2   47.10    5.10
  -8   3   2   47.90    4.90
  -8   3   2   52.89    5.90
   7  -3  -2  109.39    6.10
  -7  -3   2  106.49    7.20
   7  -3  -2  107.79    5.40
  -7  -3   2  105.59    6.50
   7  -3  -2  110.69    7.60
   7  -3  -2  120.59    7.60
  -7  -3   2   93.39    6.60
  -7   3   2  104.19    6.70
   7   3  -2  101.89    6.80
  -7   3   2  100.39    7.00
   7   3  -2   99.79    4.80
   7   3  -2   99.39    7.10
  -7   3   2  107.09    6.50
   7   3  -2  109.49    6.60
   6  -3  -2   90.49    6.40
  -6  -3   2   93.59    6.10
   6  -3  -2   99.39    4.70
  -6  -3   2   98.59    6.60
   6  -3  -2  102.89    5.60
   6  -3  -2   97.09    6.40
  -6  -3   2   90.29    5.70
   6   3  -2   93.99    4.40
  -6   3   2  104.79    6.60
  -6   3   2   90.79    5.80
   6   3  -2  107.69    5.80
  -6   3   2  101.99    6.10
   6   3  -2  100.19    6.60
   6   3  -2   97.39    6.20
  -5  -3   2  269.97    9.70
  -5  -3   2  253.87    9.50
   5  -3  -2  260.27    9.90
  -5  -3   2  263.67   10.10
   5  -3  -2  267.07   10.40
   5  -3  -2  260.17    7.40
   5  -3  -2  260.37    8.90
   5   3  -2  261.27    8.90
  -5   3   2  241.78    9.10
   5   3  -2  255.87    9.80
   5   3  -2  244.08    9.90
  -5   3   2  260.17    9.90
  -5   3   2  257.17    9.50
   5   3  -2  254.77    7.50
  -4  -3   2   94.39    5.00
   4  -3  -2   91.79    5.40
  -4  -3   2   88.19    5.20
   4  -3  -2   85.59    5.30
   4  -3  -2   77.69    4.60
  -4  -3   2   82.39    5.20
   4  -3  -2   89.29    3.40
  -4   3   2   90.29    5.20
   4   3  -2   88.49    3.90
  -4   3   2   82.39    4.70
  -4   3   2   83.69    5.00
   4   3  -2   76.39    5.20
   4   3  -2   79.49    4.40
   4   3  -2   92.19    5.10
  -3  -3   2  331.87    9.40
   3  -3  -2  321.77   10.10
  -3  -3   2  321.77   10.40
  -3  -3   2  333.97   10.40
   3  -3  -2  335.27   10.20
  -3  -3   2  331.87    9.40
   3  -3  -2  327.47    9.80
   3   3  -2  326.67   10.00
   3   3  -2  320.97    8.50
  -3   3   2  316.97   10.10
  -3   3   2  328.37    7.50
  -3   3   2  321.37    9.70
  -3   3   2  328.97   10.10
   3   3  -2  309.77   10.30
   2  -3  -2    2.90    1.60
  -2  -3   2    1.30    1.00
  -2  -3   2    0.70    1.30
   2  -3  -2    3.30    1.40
   2  -3  -2    1.60    1.20
  -2  -3   2    0.50    1.10
  -2  -3   2    0.50    1.20
  -2   3   2   -0.30    1.30
   2   3  -2    2.10    1.00
  -2   3   2    1.80    0.80
   2   3  -2    1.30    1.50
   2   3  -2    0.70    1.20
  -2   3   2    1.60    1.30
  -2   3   2   -0.30    1.10
   1  -3  -2  307.37    9.20
  -1  -3   2  311.27    9.40
   1  -3  -2  323.17    9.20
  -1  -3   2  323.87    7.60
  -1  -3   2  317.77    9.40
  -1  -3   2  326.67    8.80
   1  -3  -2  319.47    8.40
   1   3  -2  327.97    9.20
  -1   3   2  327.47    9.40
   1   3  -2  321.37    9.30
  -1   3   2  316.57    7.80
  -1   3   2  317.77    9.20
   1   3  -2  313.57    8.70
  -1   3   2  317.77    8.70
   0  -3  -2 2255.17   43.20
   0  -3   2 2171.38   42.50
   0  -3  -2 2210.08   42.80
   0  -3  -2 2253.07   40.80
   0  -3   2 2154.28   43.10
   0  -3   2 2168.88   42.80
   0   3   2 2203.18   43.00
   0   3  -2 2077.69   42.50
   0   3   2 2174.68   42.70
   0   3  -2 2208.08   42.80
   0   3   2 2203.48   42.30
   0   3  -2 2156.78   40.30
   0   3  -2 2177.58   42.70
   0   3   2 2140.69   41.70
  -1  -3  -2 1265.27   26.50
  -1  -3  -2 1267.77   27.00
   1  -3   2 1281.07   26.70
  -1  -3  -2 1296.97   27.00
   1  -3   2 1306.37   27.10
   1  -3   2 1263.57   27.30
  -1  -3  -2 1295.47   24.20
  -1   3  -2 1331.67   27.40
   1   3   2 1261.97   26.90
   1   3   2 1248.58   26.80
  -1   3  -2 1242.88   26.80
   1   3   2 1269.27   26.70
  -1   3  -2 1292.47   24.70
  -1   3  -2 1355.66   26.60
   2  -3   2  601.34   14.20
   2  -3   2  588.54   15.20
   2  -3   2  619.14   15.50
   2  -3   2  584.64   14.00
  -2  -3  -2  576.54   14.80
  -2  -3  -2  608.24   14.80
  -2  -3  -2  585.64   14.60
   2   3   2  596.14   14.90
  -2   3  -2  594.14   15.20
   2   3   2  591.24   12.00
  -2   3  -2  597.74   14.90
  -2   3  -2  587.14   13.10
   2   3   2  591.64   15.10
   2   3   2  595.24   14.60
   3  -3   2  498.65   14.20
   3  -3   2  504.65   12.60
   3  -3   2  510.45   14.50
  -3  -3  -2  511.65   13.50
  -3  -3  -2  500.55   13.90
   3  -3   2  513.15   13.00
  -3  -3  -2  503.95   13.80
  -3   3  -2  504.65   14.20
  -3   3  -2  494.05   12.50
   3   3   2  514.05   11.30
   3   3   2  520.65   13.30
   3   3   2  525.05   14.10
   3   3   2  524.55   14.50
  -3   3  -2  528.95   14.10
  -4  -3  -2   24.70    3.10
   4  -3   2   24.20    3.40
  -4  -3  -2   22.80    3.10
   4  -3   2   22.50    2.70
   4  -3   2   20.70    3.30
  -4  -3  -2   29.90    3.10
   4  -3   2   29.40    2.70
   4   3   2   21.80    3.30
   4   3   2   27.40    2.40
   4   3   2   25.60    2.90
  -4   3  -2   25.10    2.90
   4   3   2   24.20    3.20
  -4   3  -2   26.00    3.30
  -4   3  -2   30.50    3.50
  -5  -3  -2   75.49    4.70
  -5  -3  -2   67.79    5.20
   5  -3   2   73.89    4.70
   5  -3   2   69.99    3.90
  -5  -3  -2   70.89    5.20
   5  -3   2   79.79    5.80
   5  -3   2   69.29    5.40
   5   3   2   59.09    4.90
  -5   3  -2   73.19    5.30
   5   3   2   74.39    4.20
  -5   3  -2   60.99    5.00
   5   3   2   66.19    4.40
  -5   3  -2   76.79    4.90
   5   3   2   83.89    5.80
  -6  -3  -2   -1.20    1.20
   6  -3   2    2.30    1.90
  -6  -3  -2   -2.80    1.50
  -6  -3  -2   -0.80    1.60
   6  -3   2    5.60    2.60
   6  -3   2    2.30    2.30
   6  -3   2    2.80    1.50
   6   3   2   -0.30    1.40
  -6   3  -2   -1.30    1.50
   6   3   2    0.20    1.80
   6   3   2    0.80    1.60
  -6   3  -2    3.40    1.90
   6   3   2    2.40    2.30
  -6   3  -2    0.40    1.90
   7  -3   2  366.06   14.80
   7  -3   2  400.66   11.20
   7  -3   2  388.46   14.80
  -7  -3  -2  389.46   14.70
  -7  -3  -2  393.86   12.40
   7  -3   2  404.06   13.20
   7   3   2  410.76   14.90
   7   3   2  390.96   15.00
   7   3   2  390.36   12.70
  -7   3  -2  413.26   14.10
  -7   3  -2  379.06   13.90
  -7   3  -2  369.76   15.10
   7   3   2  381.66   12.50
  -8  -3  -2    2.00    2.90
   8  -3   2    2.80    3.10
   8  -3   2    2.00    2.30
   8  -3   2    5.90    3.20
  -8  -3  -2    5.00    2.20
  -8  -3  -2    2.70    2.10
   8   3   2    5.10    3.10
   8   3   2    6.40    3.50
   8   3   2    1.50    2.40
  -8   3  -2    2.00    2.20
  -8   3  -2    1.60    2.60
  -9  -3  -2   31.90    4.20
   9  -3   2   26.30    5.50
   9  -3   2   35.60    4.90
  -9  -3  -2   33.00    5.70
   9   3   2   11.90    4.10
   9   3   2   30.10    5.70
  -9   3  -2   30.90    4.80
   9   3   2   38.40    5.20
  -9   3  -2   31.10    5.40
  10  -3   2   42.40    5.60
  10  -3   2   36.10    6.90
 -10  -3  -2   42.60    7.30
 -10   3  -2   52.69    6.50
  10   3   2   37.10    6.90
 -10   3  -2   52.69    6.40
 -11  -3  -2   26.00    5.90
  11  -3   2   21.80    6.30
  11   3   2   23.20    6.20
 -11   3  -2   16.90    4.90
 -11   3  -2   18.30    5.00
  12  -3   2   -3.10    3.40
 -12  -3  -2    0.40    4.10
  12   3   2    2.50    4.50
 -12   3  -2    1.80    4.00
  13  -3   2    1.70    4.90
 -13  -3  -2    5.90    4.90
  13   3   2    1.70    4.80
 -13   3  -2    2.00    4.10
  14  -3   2   30.10    8.30
  14   3   2   22.20    7.30
 -14   3  -2   11.40    6.20
 -14  -4   2    2.10    5.20
  14  -4  -2    4.70    5.80
 -14   4   2   -2.40    4.40
  14   4  -2   -5.60    4.80
  13  -4  -2    7.60    5.50
 -13  -4   2    4.00    5.00
  13   4  -2   -1.10    4.90
 -13   4   2    5.40    4.80
 -12  -4   2   20.50    5.80
  12  -4  -2   26.70    7.10
 -12   4   2   27.40    6.50
  12   4  -2   31.70    6.80
  11  -4  -2  110.89   10.60
 -11  -4   2  110.99    9.90
  11   4  -2  123.19   10.40
 -11   4   2  106.39    9.80
 -11   4   2  111.59    9.60
 -10  -4   2   26.90    5.50
  10  -4  -2   29.70    6.20
 -10  -4   2   36.60    5.30
  10   4  -2   33.00    6.50
 -10   4   2   37.50    6.20
  10   4  -2   32.70    5.40
 -10   4   2   32.90    5.40
   9  -4  -2   33.40    4.70
   9  -4  -2   28.20    5.70
  -9  -4   2   23.30    4.50
  -9  -4   2   25.80    5.00
   9   4  -2   18.80    5.10
  -9   4   2   26.00    4.90
  -9   4   2   32.90    5.00
   9   4  -2   22.50    4.40
  -8  -4   2   46.20    6.10
   8  -4  -2   46.20    4.90
  -8  -4   2   45.80    5.20
  -8  -4   2   40.20    5.50
   8  -4  -2   42.80    6.40
   8   4  -2   47.00    6.00
  -8   4   2   47.50    5.40
   8   4  -2   39.20    4.70
  -8   4   2   38.90    5.50
  -8   4   2   40.40    5.10
  -7  -4   2  124.89    7.50
  -7  -4   2  116.89    7.50
   7  -4  -2  119.39    6.80
  -7  -4   2  138.99    8.70
   7  -4  -2  135.39    6.30
   7  -4  -2  122.19    8.50
   7   4  -2  132.19    8.10
   7   4  -2  135.69    5.90
  -7   4   2  130.79    7.80
   7   4  -2  127.19    7.10
   7   4  -2  118.69    8.50
  -7   4   2  131.59    8.30
  -7   4   2  121.49    7.50
   6  -4  -2  304.27    8.90
  -6  -4   2  313.97   11.90
  -6  -4   2  292.17   12.20
   6  -4  -2  335.57   12.60
   6  -4  -2  315.37   11.00
  -6  -4   2  322.57   11.90
   6  -4  -2  310.77   12.60
   6   4  -2  304.17    9.50
  -6   4   2  298.77   11.40
   6   4  -2  316.37   10.80
  -6   4   2  325.87   12.00
   6   4  -2  313.47   12.70
   6   4  -2  300.17   11.90
  -6   4   2  330.37   12.50
  -5  -4   2    0.60    1.50
   5  -4  -2   -0.40    0.90
   5  -4  -2    2.20    1.80
  -5  -4   2    0.80    1.70
  -5  -4   2   -0.20    1.60
   5  -4  -2   -0.90    1.40
   5  -4  -2   -1.20    1.60
   5   4  -2    2.70    1.80
   5   4  -2   -0.30    1.30
   5   4  -2   -0.40    1.80
  -5   4   2    1.80    1.50
  -5   4   2    1.70    1.80
  -5   4   2   -0.80    1.40
   5   4  -2    0.10    1.20
   4  -4  -2   28.00    3.60
  -4  -4   2   28.20    3.20
  -4  -4   2   32.40    3.90
   4  -4  -2   29.80    3.90
   4  -4  -2   22.50    3.30
  -4  -4   2   28.40    3.50
  -4   4   2   32.20    3.80
  -4   4   2   30.70    3.30
  -4   4   2   27.70    2.10
   4   4  -2   28.60    3.70
   4   4  -2   30.90    2.80
  -4   4   2   28.70    3.50
   4   4  -2   30.40    3.60
   4   4  -2   24.30    2.90
  -3  -4   2 2648.03   53.39
   3  -4  -2 2877.41   55.69
  -3  -4   2 2838.42   53.69
  -3  -4   2 2667.63   55.49
   3  -4  -2 2722.53   54.99
  -3  -4   2 2761.42   55.89
   3  -4  -2 2697.73   54.89
  -3   4   2 2765.62   54.19
   3   4  -2 2779.52   55.99
  -3   4   2 2727.93   55.39
   3   4  -2 2715.73   53.29
  -3   4   2 2751.52   55.49
  -3   4   2 2802.22   51.49
   3   4  -2 2784.32   55.19
  -2  -4   2  224.28    8.60
   2  -4  -2  231.38    8.00
  -2  -4   2  229.78    7.60
  -2  -4   2  226.58    8.80
  -2  -4   2  227.38    7.00
   2  -4  -2  221.98    8.40
   2  -4  -2  227.48    8.50
  -2   4   2  227.08    7.70
  -2   4   2  227.38    6.50
   2   4  -2  233.28    8.40
  -2   4   2  222.68    8.40
  -2   4   2  215.58    8.40
   2   4  -2  243.08    8.80
   2   4  -2  232.08    7.70
  -1  -4   2  386.46   11.70
   1  -4  -2  372.66   10.10
  -1  -4   2  385.26   10.60
  -1  -4   2  393.16   11.80
   1  -4  -2  369.66   11.30
   1  -4  -2  373.56   11.30
  -1  -4   2  375.26    9.30
  -1   4   2  375.26    9.70
  -1   4   2  382.36   10.50
   1   4  -2  368.36   10.80
   1   4  -2  378.16   11.30
  -1   4   2  371.36   11.30
  -1   4   2  374.56   11.40
   1   4  -2  374.56   11.10
   0  -4   2 1677.63   32.50
   0  -4  -2 1710.73   33.10
   0  -4   2 1660.03   35.80
   0  -4  -2 1743.83   35.60
   0  -4   2 1661.53   34.80
   0  -4   2 1687.93   35.50
   0  -4  -2 1701.43   35.70
   0   4  -2 1680.03   35.30
   0   4  -2 1705.43   35.40
   0   4   2 1695.03   34.50
   0   4  -2 1734.63   35.20
   0   4   2 1689.13   34.20
   0   4   2 1719.73   35.50
   0   4   2 1689.63   35.50
  -1  -4  -2 1742.33   35.60
  -1  -4  -2 1675.93   32.00
   1  -4   2 1654.73   35.00
   1  -4   2 1654.63   35.00
   1  -4   2 1632.24   35.60
  -1  -4  -2 1721.33   34.40
  -1  -4  -2 1664.93   35.20
   1   4   2 1653.33   35.10
  -1   4  -2 1692.03   34.40
   1   4   2 1661.93   34.70
  -1   4  -2 1651.43   32.30
  -1   4  -2 1723.93   35.30
  -1   4  -2 1703.63   35.60
   1   4   2 1649.04   35.20
   2  -4   2    8.00    2.20
  -2  -4  -2    6.70    2.00
   2  -4   2    6.30    2.00
  -2  -4  -2    5.40    1.70
  -2  -4  -2    6.70    1.20
   2  -4   2    1.30    1.70
  -2  -4  -2    6.70    1.90
   2   4   2    3.00    1.60
  -2   4  -2    8.30    2.30
  -2   4  -2    9.90    2.30
   2   4   2    7.60    2.00
  -2   4  -2    7.70    1.60
   2   4   2    6.30    2.00
  -2   4  -2    2.60    1.40
   3  -4   2  184.78    7.00
  -3  -4  -2  185.58    7.60
   3  -4   2  191.48    7.30
  -3  -4  -2  201.48    8.10
  -3  -4  -2  190.48    8.10
   3  -4   2  182.08    8.10
   3  -4   2  179.38    8.10
  -3   4  -2  191.38    8.20
   3   4   2  189.88    8.10
   3   4   2  191.08    5.40
  -3   4  -2  196.08    8.00
   3   4   2  196.08    7.70
  -3   4  -2  186.98    6.50
   3   4   2  188.08    8.30
  -4  -4  -2  285.87   10.20
  -4  -4  -2  270.37   10.10
   4  -4   2  284.07   10.90
  -4  -4  -2  277.17   10.50
   4  -4   2  302.97   11.40
   4  -4   2  300.07    9.50
   4  -4   2  291.87    9.30
   4   4   2  297.47   11.30
   4   4   2  264.37   10.50
   4   4   2  275.37    9.70
   4   4   2  281.17    7.80
  -4   4  -2  280.87    9.20
  -4   4  -2  281.67   10.60
  -4   4  -2  297.97   11.10
   5  -4   2  184.38    9.10
   5  -4   2  190.48    7.60
  -5  -4  -2  196.18    8.40
  -5  -4  -2  182.78    8.70
  -5  -4  -2  176.28    8.60
   5  -4   2  191.88    7.40
   5  -4   2  184.18    9.20
  -5   4  -2  186.68    8.90
   5   4   2  197.18    9.10
  -5   4  -2  183.38    8.80
   5   4   2  175.98    7.70
   5   4   2  197.58    9.40
   5   4   2  186.88    6.60
  -5   4  -2  171.08    7.50
  -6  -4  -2    2.50    2.00
   6  -4   2    1.80    2.50
   6  -4   2    5.30    2.90
   6  -4   2    4.20    2.00
  -6  -4  -2    1.20    1.80
   6  -4   2    2.20    2.00
  -6   4  -2    1.50    2.10
   6   4   2    2.50    1.80
  -6   4  -2    2.70    2.30
   6   4   2    4.80    1.80
   6   4   2    2.30    2.20
  -6   4  -2    1.40    1.90
   6   4   2    2.40    2.60
   7  -4   2  441.66   17.00
  -7  -4  -2  465.75   14.80
  -7  -4  -2  467.75   16.60
   7  -4   2  467.05   17.00
   7  -4   2  451.05   13.30
   7  -4   2  462.15   14.60
   7   4   2  461.55   13.80
   7   4   2  484.95   14.70
   7   4   2  434.76   16.90
  -7   4  -2  428.36   15.90
   7   4   2  492.45   17.00
  -7   4  -2  468.35   15.40
   8  -4   2   45.30    6.60
   8  -4   2   47.60    6.60
  -8  -4  -2   43.20    5.70
   8  -4   2   42.70    4.90
  -8  -4  -2   45.30    4.70
   8   4   2   50.79    6.30
  -8   4  -2   42.80    5.70
   8   4   2   42.80    6.00
   8   4   2   51.29    5.00
  -8   4  -2   41.00    5.30
  -9  -4  -2   45.00    6.20
   9  -4   2   47.40    6.80
  -9   4  -2   54.29    6.20
  -9   4  -2   37.10    5.60
   9   4   2   48.10    6.70
 -10  -4  -2    0.20    3.40
  10  -4   2   -3.60    2.90
 -10   4  -2    0.20    3.00
  10   4   2    2.50    3.70
 -10   4  -2   -5.70    2.70
 -11  -4  -2    7.10    4.70
  11  -4   2   19.80    5.90
  11   4   2   11.00    5.20
 -11   4  -2   11.30    4.50
 -11   4  -2   15.90    4.90
 -12  -4  -2   21.70    6.10
  12  -4   2   27.50    7.20
 -12   4  -2   33.40    6.70
  12   4   2   25.20    6.80
 -13  -4  -2   -3.10    4.30
  13  -4   2    5.60    5.20
 -13   4  -2    6.50    4.70
  13   4   2    5.40    5.10
 -13  -5   2   24.70    7.00
  13  -5  -2   23.30    7.20
 -13   5   2   21.60    6.40
  13   5  -2   25.10    7.30
 -12  -5   2   11.90    5.10
  12  -5  -2    3.80    4.90
 -12   5   2    4.30    4.30
  12   5  -2    4.90    4.90
  11  -5  -2  155.08   12.20
 -11  -5   2  178.48   11.90
 -11   5   2  169.28   11.60
 -11   5   2  134.59   10.30
  11   5  -2  157.58   12.20
 -10  -5   2   13.50    4.30
 -10  -5   2   11.20    4.20
  10  -5  -2   15.40    5.20
 -10   5   2   14.30    4.30
 -10   5   2   14.60    4.40
  10   5  -2   33.60    6.80
   9  -5  -2   -0.60    3.50
  -9  -5   2    0.70    2.50
  -9  -5   2    2.00    3.20
   9   5  -2    0.30    3.20
  -9   5   2    5.90    3.40
  -9   5   2   -1.10    2.70
   8  -5  -2    6.50    3.00
  -8  -5   2   -1.70    2.10
   8  -5  -2    7.20    3.80
  -8  -5   2    2.80    2.50
  -8   5   2    8.50    3.60
  -8   5   2   12.00    3.70
   8   5  -2    5.80    2.70
  -8   5   2    2.90    2.50
   8   5  -2    3.10    3.20
  -7  -5   2    3.90    2.80
  -7  -5   2    1.60    2.20
   7  -5  -2    2.20    2.90
   7  -5  -2   -2.60    1.80
  -7  -5   2   -4.10    1.70
  -7   5   2    1.00    2.20
  -7   5   2    1.00    2.30
  -7   5   2    0.90    2.20
   7   5  -2    1.60    2.50
   7   5  -2   -3.80    2.10
   7   5  -2   -1.50    1.80
  -6  -5   2  129.29    7.60
  -6  -5   2  141.59    8.60
  -6  -5   2  121.79    7.70
   6  -5  -2  144.19    7.80
   6  -5  -2  120.49    8.10
  -6   5   2  137.19    8.00
  -6   5   2  135.49    8.40
   6   5  -2  136.69    8.10
  -6   5   2  132.69    7.50
   6   5  -2  122.39    6.50
   6   5  -2  127.29    8.30
   6   5  -2  134.69    6.40
  -5  -5   2  653.13   18.00
  -5  -5   2  620.54   19.00
   5  -5  -2  631.74   19.10
   5  -5  -2  647.34   18.30
   5  -5  -2  662.93   19.30
  -5  -5   2  642.84   19.50
   5   5  -2  673.53   16.70
  -5   5   2  604.54   18.70
   5   5  -2  613.04   19.60
  -5   5   2  614.64   19.00
  -5   5   2  636.14   17.80
   5   5  -2  655.13   16.90
  -5   5   2  619.44   14.60
   5   5  -2  657.93   19.20
   4  -5  -2    1.30    1.80
  -4  -5   2    0.00    1.50
   4  -5  -2   -0.10    2.10
  -4  -5   2    2.10    1.50
  -4  -5   2   -1.10    1.80
  -4  -5   2    1.30    2.00
   4  -5  -2   -1.40    1.80
   4   5  -2    2.30    2.10
  -4   5   2    0.90    1.70
  -4   5   2    1.30    1.90
   4   5  -2    1.60    1.50
   4   5  -2    1.60    2.00
  -4   5   2   -0.30    0.90
   4   5  -2   -0.80    1.30
  -4   5   2   -0.20    1.50
   3  -5  -2   58.99    4.80
  -3  -5   2   55.69    5.10
   3  -5  -2   52.59    4.50
  -3  -5   2   59.39    4.10
   3  -5  -2   56.99    4.80
  -3  -5   2   51.59    4.90
  -3  -5   2   58.89    4.00
  -3   5   2   54.89    3.20
  -3   5   2   52.09    4.70
   3   5  -2   63.39    4.30
  -3   5   2   62.29    5.00
   3   5  -2   63.79    5.00
   3   5  -2   57.09    5.00
  -3   5   2   56.79    4.20
   2  -5  -2   41.70    3.80
  -2  -5   2   48.30    4.40
   2  -5  -2   50.89    4.50
   2  -5  -2   47.30    4.40
  -2  -5   2   49.60    4.50
  -2  -5   2   44.30    3.20
  -2  -5   2   52.19    3.70
   2   5  -2   36.20    3.90
   2   5  -2   43.20    4.10
  -2   5   2   48.20    4.20
  -2   5   2   45.20    3.10
  -2   5   2   40.00    4.20
   2   5  -2   47.30    3.90
  -2   5   2   44.80    3.70
  -1  -5   2   92.19    5.00
   1  -5  -2   91.39    5.60
  -1  -5   2   90.79    5.70
   1  -5  -2   84.19    4.60
  -1  -5   2   81.09    5.60
   1  -5  -2   91.09    5.70
  -1  -5   2   86.79    4.00
   1   5  -2   83.99    5.10
   1   5  -2   81.09    5.20
  -1   5   2   83.49    4.40
  -1   5   2   89.59    4.80
   1   5  -2   83.39    5.40
  -1   5   2   92.79    5.60
  -1   5   2   95.39    5.70
   0  -5   2   96.19    4.00
   0  -5  -2   97.29    5.90
   0  -5   2   96.59    6.00
   0  -5  -2   98.99    5.80
   0  -5   2  106.99    6.00
   0  -5   2  102.39    5.40
   0  -5  -2   98.09    4.40
   0   5   2   97.79    5.10
   0   5   2  106.39    5.20
   0   5  -2  102.09    5.60
   0   5  -2   86.79    5.40
   0   5   2  100.29    5.80
   0   5   2  111.99    6.10
   0   5  -2   90.09    5.40
   1  -5   2   29.00    3.50
  -1  -5  -2   29.60    3.60
   1  -5   2   29.70    3.70
  -1  -5  -2   25.60    2.20
  -1  -5  -2   22.10    2.80
  -1  -5  -2   32.90    3.70
   1  -5   2   28.70    3.40
  -1   5  -2   26.60    2.30
   1   5   2   20.50    3.30
   1   5   2   27.50    3.50
  -1   5  -2   25.30    3.10
  -1   5  -2   24.00    3.50
  -1   5  -2   23.30    3.30
   1   5   2   35.90    3.60
   2  -5   2   86.09    5.50
  -2  -5  -2   87.09    5.70
   2  -5   2   90.79    5.80
  -2  -5  -2   93.79    5.30
   2  -5   2   90.99    6.00
  -2  -5  -2   90.09    3.60
  -2  -5  -2   83.19    5.70
  -2   5  -2   93.79    6.00
  -2   5  -2   96.69    5.90
   2   5   2   95.79    5.70
   2   5   2   80.99    5.50
  -2   5  -2   81.29    4.80
  -2   5  -2   96.79    4.30
   2   5   2   83.39    5.40
  -3  -5  -2  990.30   24.30
   3  -5   2  993.20   25.40
   3  -5   2 1038.10   24.40
  -3  -5  -2 1029.50   25.30
  -3  -5  -2  995.60   25.10
   3  -5   2 1062.39   26.10
   3   5   2 1035.50   20.70
  -3   5  -2 1030.90   22.50
   3   5   2 1067.69   25.60
   3   5   2  972.90   25.20
  -3   5  -2 1005.00   23.30
   3   5   2 1039.30   24.60
  -3   5  -2  957.40   25.40
  -3   5  -2  998.00   25.10
  -4  -5  -2    5.00    2.20
   4  -5   2    4.30    2.30
   4  -5   2    1.30    2.00
  -4  -5  -2    5.50    2.10
  -4  -5  -2    3.40    2.00
   4  -5   2    1.20    1.70
   4   5   2    6.60    2.50
  -4   5  -2    3.30    1.70
  -4   5  -2    3.70    2.20
   4   5   2    5.10    1.40
  -4   5  -2    3.20    1.70
   4   5   2    1.00    1.70
   4   5   2    1.00    2.20
  -4   5  -2    1.90    2.20
  -5  -5  -2   -1.40    1.60
   5  -5   2    0.60    1.60
   5  -5   2   -0.60    2.00
   5  -5   2    1.20    1.70
  -5  -5  -2   -0.40    1.90
   5  -5   2    0.70    2.30
   5   5   2   -0.40    2.00
  -5   5  -2    0.10    1.50
   5   5   2    0.80    1.90
  -5   5  -2    4.50    2.50
   5   5   2   -1.90    1.80
   5   5   2    2.50    1.40
  -5   5  -2    1.80    2.20
   6  -5   2  338.27   11.50
   6  -5   2  360.06   11.80
   6  -5   2  296.57   13.40
   6  -5   2  353.36   14.50
  -6  -5  -2  337.27   12.80
  -6  -5  -2  344.97   13.70
   6   5   2  344.67   13.80
  -6   5  -2  340.27   12.00
  -6   5  -2  342.97   13.90
   6   5   2  347.17   12.20
   6   5   2  299.67   13.60
   7  -5   2  282.47   13.20
  -7  -5  -2  265.57   11.40
   7  -5   2  259.57   10.40
   7  -5   2  270.47   10.60
  -7  -5  -2  260.87   12.40
   7  -5   2  275.17   13.60
   7   5   2  272.57   12.80
  -7   5  -2  275.77   11.40
   7   5   2  288.17   11.20
  -7   5  -2  274.77   12.80
   7   5   2  271.47   13.30
   8  -5   2    5.70    3.40
  -8  -5  -2    4.00    3.00
  -8  -5  -2   -1.10    2.10
  -8   5  -2   -1.90    2.10
   8   5   2    3.10    2.60
   8   5   2    0.70    3.10
  -8   5  -2    6.90    3.70
   8   5   2   -0.60    2.60
   9  -5   2   53.99    7.40
  -9  -5  -2   37.30    6.60
  -9   5  -2   39.40    5.60
  -9   5  -2   51.09    6.80
   9   5   2   46.20    6.90
 -10  -5  -2   36.10    6.60
  10  -5   2   22.80    6.20
 -10   5  -2   40.20    6.00
  10   5   2   32.70    6.90
 -10   5  -2   35.10    6.10
 -11  -5  -2   69.69    8.70
  11  -5   2   66.39    9.50
  11   5   2   84.89   10.20
 -11   5  -2   72.99    8.50
 -11   5  -2   70.29    8.00
 -12  -5  -2   34.80    7.30
  12  -5   2   35.10    7.80
  12   5   2   48.10    9.50
 -12   5  -2   39.20    7.40
 -12   5  -2   40.20    7.70
  13  -5   2    8.30    5.90
 -13  -5  -2    7.10    5.30
 -13   5  -2    6.90    5.20
  13   5   2    4.30    5.60
  13  -6  -2    8.30    6.50
 -13  -6   2   13.90    5.90
 -13   6   2   19.20    6.40
  13   6  -2    9.10    6.10
  12  -6  -2    4.70    5.60
 -12  -6   2    6.80    5.20
  12   6  -2   -3.80    4.30
 -12   6   2    0.30    3.80
 -11  -6   2   -1.10    3.80
  11  -6  -2    1.40    5.00
  11   6  -2    3.60    4.60
 -11   6   2    1.80    3.60
 -11   6   2   -2.70    2.80
 -10  -6   2   15.80    4.90
  10  -6  -2   27.30    6.50
 -10  -6   2   23.00    5.10
  10   6  -2   11.20    5.00
 -10   6   2   16.10    4.50
 -10   6   2   26.00    5.70
  -9  -6   2   31.10    5.80
   9  -6  -2   36.40    6.90
  -9  -6   2   34.10    6.10
   9   6  -2   38.20    6.90
  -9   6   2   21.10    5.00
  -9   6   2   27.30    5.20
   8  -6  -2   93.69    9.00
  -8  -6   2  105.69    8.40
   8  -6  -2   93.59    7.40
  -8  -6   2  110.79    8.40
  -8   6   2  104.69    8.50
  -8   6   2  102.89    7.80
   8   6  -2  110.49    9.50
   7  -6  -2   95.29    7.20
   7  -6  -2  104.09    8.80
  -7  -6   2  107.09    8.20
  -7  -6   2  106.29    7.70
  -7   6   2   83.49    7.60
  -7   6   2  107.49    7.40
  -7   6   2  100.59    7.70
   7   6  -2  108.39    9.00
  -6  -6   2  110.19    7.90
  -6  -6   2  122.19    7.40
  -6  -6   2  127.79    8.70
   6  -6  -2  106.69    8.30
   6  -6  -2  114.99    7.70
  -6   6   2  124.79    8.60
   6   6  -2  112.19    6.40
   6   6  -2  125.09    6.70
  -6   6   2  114.09    7.30
   6   6  -2  124.29    8.70
  -6   6   2  127.89    8.30
   5  -6  -2  257.07   11.00
   5  -6  -2  246.28   11.20
  -5  -6   2  245.08   11.70
  -5  -6   2  230.78   11.20
  -5  -6   2  252.77   10.20
  -5   6   2  230.98   11.00
   5   6  -2  248.68   11.30
   5   6  -2  244.98    9.20
  -5   6   2  230.38    9.90
   5   6  -2  232.78    9.30
   5   6  -2  248.38   11.80
  -5   6   2  230.38   11.20
  -4  -6   2    2.80    2.60
  -4  -6   2    0.70    2.30
  -4  -6   2    0.40    1.50
   4  -6  -2    3.80    2.60
   4  -6  -2    0.10    2.30
  -4  -6   2    2.90    1.90
   4   6  -2    1.00    2.10
  -4   6   2    3.00    2.00
  -4   6   2    2.30    2.40
  -4   6   2    1.00    1.30
   4   6  -2    1.60    1.70
  -4   6   2    1.60    2.30
   4   6  -2    0.80    2.50
  -3  -6   2  158.58    8.70
   3  -6  -2  149.29    8.20
  -3  -6   2  160.38    7.00
   3  -6  -2  151.98    7.70
  -3  -6   2  148.39    8.50
   3  -6  -2  144.19    8.10
  -3  -6   2  149.39    6.60
  -3   6   2  146.59    5.90
  -3   6   2  168.88    8.50
  -3   6   2  151.68    8.50
  -3   6   2  162.38    7.30
   3   6  -2  136.99    8.10
   3   6  -2  153.58    8.20
   3   6  -2  146.49    7.30
   2  -6  -2  120.49    6.40
   2  -6  -2  122.79    7.20
  -2  -6   2  126.89    7.60
  -2  -6   2  120.19    5.60
   2  -6  -2  127.39    7.30
  -2  -6   2  125.69    6.20
  -2  -6   2  115.09    7.20
  -2   6   2  126.29    7.30
  -2   6   2  112.89    7.00
  -2   6   2  118.89    6.10
  -2   6   2  128.99    5.70
   2   6  -2  128.29    7.30
   2   6  -2  123.29    6.70
   2   6  -2  110.99    7.00
  -1  -6   2   50.69    3.50
  -1  -6   2   47.40    5.00
  -1  -6   2   53.99    5.00
   1  -6  -2   48.80    3.90
   1  -6  -2   56.69    5.10
   1  -6  -2   51.79    4.90
  -1  -6   2   57.69    4.50
   1   6  -2   57.19    4.90
  -1   6   2   64.89    5.20
   1   6  -2   56.09    4.80
  -1   6   2   62.99    4.20
   1   6  -2   56.59    5.00
  -1   6   2   50.09    4.80
  -1   6   2   46.90    3.90
   0  -6  -2  372.56   13.00
   0  -6  -2  367.86   13.20
   0  -6  -2  369.66   10.60
   0  -6   2  366.76   13.30
   0  -6  -2  402.16   11.90
   0  -6   2  357.56   11.90
   0  -6   2  379.26   10.10
   0  -6   2  386.56   13.40
   0   6   2  360.06   12.80
   0   6  -2  366.86   12.80
   0   6  -2  355.16   12.20
   0   6   2  370.76   11.80
   0   6   2  376.76   13.00
   0   6  -2  356.36   12.70
   1  -6   2   46.60    5.00
  -1  -6  -2   55.09    3.40
   1  -6   2   52.09    4.60
   1  -6   2   52.99    4.80
  -1  -6  -2   45.50    4.70
  -1  -6  -2   45.80    4.00
   1   6   2   48.00    4.60
  -1   6  -2   46.60    3.20
  -1   6  -2   54.99    4.90
   1   6   2   42.10    4.30
   1   6   2   50.99    4.80
  -1   6  -2   47.00    4.60
  -1   6  -2   52.19    4.40
   2  -6   2  103.39    6.60
   2  -6   2  108.69    7.20
  -2  -6  -2   98.19    6.60
   2  -6   2   98.59    6.30
  -2  -6  -2  106.39    4.40
  -2  -6  -2   97.19    6.60
  -2  -6  -2  105.09    6.00
  -2   6  -2  100.89    5.80
  -2   6  -2  108.39    4.90
   2   6   2  104.99    6.60
  -2   6  -2  103.29    6.80
   2   6   2  104.09    6.40
  -2   6  -2  105.89    6.70
   2   6   2   96.99    6.60
  -3  -6  -2 1142.69   28.80
  -3  -6  -2 1124.09   27.30
   3  -6   2 1168.18   27.90
   3  -6   2 1100.69   29.00
   3  -6   2 1131.99   28.70
  -3   6  -2 1104.79   26.10
  -3   6  -2 1140.49   25.10
  -3   6  -2 1146.79   28.70
   3   6   2 1158.58   27.90
   3   6   2 1149.58   28.70
  -3   6  -2 1139.09   29.20
   3   6   2 1107.69   28.40
   4  -6   2   85.69    6.10
   4  -6   2   89.79    6.80
  -4  -6  -2   88.49    6.10
  -4  -6  -2   90.59    6.80
   4  -6   2   84.89    6.90
   4   6   2   81.79    6.90
   4   6   2   67.09    6.10
  -4   6  -2   74.39    5.10
  -4   6  -2   74.99    6.30
  -4   6  -2   86.99    5.20
   4   6   2   82.79    6.00
  -4   6  -2   80.29    6.40
  -5  -6  -2  508.15   17.20
   5  -6   2  520.85   16.10
   5  -6   2  524.15   18.30
   5  -6   2  535.85   18.30
  -5  -6  -2  516.45   17.00
   5   6   2  502.35   18.10
  -5   6  -2  522.35   15.10
  -5   6  -2  505.55   17.80
   5   6   2  531.85   16.40
   5   6   2  533.95   18.10
  -5   6  -2  495.25   14.80
  -6  -6  -2   35.40    5.30
   6  -6   2   56.79    5.40
   6  -6   2   56.89    6.80
  -6  -6  -2   37.90    5.30
   6  -6   2   43.90    6.10
   6   6   2   56.69    6.50
  -6   6  -2   52.29    7.10
  -6   6  -2   52.99    6.30
   6   6   2   50.79    6.10
  -6   6  -2   53.19    4.90
   6   6   2   48.60    5.10
   7  -6   2  577.04   21.60
  -7  -6  -2  605.54   19.70
  -7  -6  -2  583.14   20.30
  -7   6  -2  630.64   18.70
   7   6   2  618.44   21.90
   7   6   2  577.74   18.30
  -7   6  -2  625.44   21.30
   7   6   2  623.44   21.30
  -8  -6  -2   13.90    4.00
   8  -6   2   23.80    5.70
  -8  -6  -2   13.20    4.50
  -8   6  -2   15.60    3.90
   8   6   2    8.60    4.30
  -8   6  -2   20.80    5.20
   9  -6   2   33.80    6.70
  -9  -6  -2   21.10    5.70
  -9   6  -2   27.70    5.70
   9   6   2   22.40    6.00
  -9   6  -2   25.10    5.00
 -10  -6  -2   38.30    7.30
  10  -6   2   34.30    7.20
 -10   6  -2   27.20    5.50
 -10   6  -2   33.80    6.40
  10   6   2   31.20    6.80
  11  -6   2   10.40    5.20
 -11  -6  -2    3.70    4.70
  11   6   2    9.60    5.70
 -11   6  -2   16.40    5.60
 -11   6  -2    8.20    4.90
 -12  -6  -2    2.70    4.90
  12  -6   2    2.60    5.10
  12   6   2    5.20    5.30
 -12   6  -2    6.00    5.10
  12  -7  -2   36.90    8.40
 -12  -7   2   15.60    6.30
  12   7  -2   18.80    6.90
 -12   7   2   19.80    5.70
 -11  -7   2   -0.10    4.00
  11  -7  -2   -4.00    4.20
 -11   7   2   -4.20    2.80
 -11   7   2    4.70    4.40
  11   7  -2   -1.40    4.30
 -10  -7   2    7.90    4.00
 -10  -7   2    8.80    4.60
  10  -7  -2    5.60    4.80
  10   7  -2   15.70    6.00
 -10   7   2   13.30    4.80
 -10   7   2    5.20    3.60
  -9  -7   2   76.19    7.90
  -9  -7   2   77.59    8.00
   9  -7  -2   59.79    8.50
  -9   7   2   65.99    7.10
   9   7  -2   69.59    8.50
  -9   7   2   71.59    7.90
   8  -7  -2   56.09    6.70
   8  -7  -2   59.49    7.40
  -8  -7   2   72.39    7.20
  -8  -7   2   55.49    7.20
   8   7  -2   63.19    8.30
  -8   7   2   55.19    6.90
  -8   7   2   45.90    5.90
  -7  -7   2   57.79    6.60
   7  -7  -2   56.59    7.20
  -7  -7   2   61.29    6.30
   7  -7  -2   43.60    5.90
  -7   7   2   55.99    6.20
  -7   7   2   48.20    6.30
   7   7  -2   43.40    6.70
   6  -7  -2    4.60    3.10
  -6  -7   2    3.20    2.60
  -6  -7   2    6.90    3.60
   6  -7  -2    1.80    3.20
   6   7  -2    7.80    2.70
  -6   7   2    9.70    3.00
  -6   7   2    8.80    3.90
  -6   7   2   12.00    3.90
   6   7  -2    3.10    3.10
  -5  -7   2   25.80    4.20
   5  -7  -2   23.00    4.60
  -5  -7   2   24.90    4.90
   5  -7  -2   22.20    4.80
   5   7  -2   14.90    4.30
  -5   7   2   26.90    4.40
  -5   7   2   20.00    4.70
   5   7  -2   30.50    4.10
  -5   7   2   22.70    4.60
  -4  -7   2   -1.20    1.60
  -4  -7   2   -0.70    2.20
  -4  -7   2    2.10    2.00
   4  -7  -2   -1.20    2.20
  -4  -7   2    2.70    2.80
   4  -7  -2   -1.80    2.00
  -4   7   2   -1.10    2.00
  -4   7   2   -0.70    2.00
  -4   7   2    4.10    3.00
   4   7  -2   -1.80    1.80
   4   7  -2    0.50    2.50
  -3  -7   2  128.59    6.70
  -3  -7   2  104.19    7.70
   3  -7  -2  122.19    8.20
  -3  -7   2  117.29    8.10
  -3  -7   2  120.69    6.30
   3  -7  -2  130.19    7.60
  -3   7   2  107.99    6.50
   3   7  -2  146.69    8.80
   3   7  -2  125.19    7.40
   3   7  -2  123.79    8.00
  -3   7   2  127.59    8.30
  -3   7   2  130.09    8.30
   2  -7  -2  144.89    8.80
   2  -7  -2  144.79    7.40
  -2  -7   2  154.98    7.40
  -2  -7   2  134.29    8.50
  -2  -7   2  142.19    6.50
  -2  -7   2  129.39    8.50
  -2   7   2  150.38    6.80
  -2   7   2  139.69    8.50
  -2   7   2  151.38    8.60
   2   7  -2  142.59    8.40
   2   7  -2  144.59    7.90
   2   7  -2  142.19    8.30
  -2   7   2  147.99    7.20
   1  -7  -2    3.40    2.80
  -1  -7   2    1.60    1.50
  -1  -7   2    1.10    2.10
   1  -7  -2    0.30    1.70
  -1  -7   2    1.10    2.10
  -1  -7   2    1.10    1.90
   1   7  -2   -2.30    1.50
  -1   7   2   -0.70    1.90
   1   7  -2    2.40    2.10
   1   7  -2    0.10    2.10
  -1   7   2   -1.60    1.50
  -1   7   2   -1.10    1.90
  -1   7   2    1.40    1.90
   0  -7  -2   15.50    2.70
   0  -7   2   21.00    4.00
   0  -7  -2   17.40    3.10
   0  -7   2   17.40    2.60
   0  -7  -2   17.10    3.90
   0  -7   2   13.20    3.00
   0  -7   2   16.30    3.90
   0   7   2   13.50    3.70
   0   7  -2   12.70    3.30
   0   7   2   11.20    2.70
   0   7   2    9.50    3.10
   0   7  -2   14.40    3.30
   0   7  -2   22.20    4.10
  -1  -7  -2   55.99    5.90
   1  -7   2   51.39    5.80
  -1  -7  -2   44.90    4.30
  -1  -7  -2   57.29    3.90
   1  -7   2   46.50    4.90
   1  -7   2   54.99    5.50
   1   7   2   48.70    5.00
  -1   7  -2   46.00    5.10
  -1   7  -2   52.69    3.70
   1   7   2   59.29    5.50
  -1   7  -2   57.39    5.00
   1   7   2   49.90    5.40
  -1   7  -2   48.70    5.40
   2  -7   2   12.00    3.60
  -2  -7  -2   14.70    3.20
  -2  -7  -2   21.20    4.20
   2  -7   2   16.40    3.70
   2  -7   2   20.90    4.50
  -2   7  -2   16.90    2.70
  -2   7  -2   15.60    3.60
  -2   7  -2   20.60    4.20
  -2   7  -2   14.90    3.20
   2   7   2   10.60    3.30
   2   7   2   18.60    3.90
   2   7   2   19.10    4.00
  -3  -7  -2  288.17   11.20
   3  -7   2  261.97   12.40
  -3  -7  -2  282.37   12.40
   3  -7   2  261.37   11.90
   3  -7   2  275.77   11.80
   3   7   2  268.17   12.10
  -3   7  -2  288.77    9.50
   3   7   2  267.87   11.60
  -3   7  -2  292.97   10.80
   3   7   2  271.57   12.10
   4  -7   2   84.79    7.30
  -4  -7  -2   66.19    6.70
   4  -7   2   77.99    6.60
   4  -7   2   79.79    6.90
  -4  -7  -2   84.69    6.40
   4   7   2   77.99    6.70
  -4   7  -2   71.79    5.30
   4   7   2   87.39    7.60
   4   7   2   80.59    6.20
  -4   7  -2   68.69    6.60
  -4   7  -2   77.09    5.10
  -5  -7  -2   25.90    4.90
   5  -7   2   22.10    4.40
  -5  -7  -2   19.90    4.40
   5  -7   2   16.40    4.50
   5   7   2   15.20    4.30
  -5   7  -2   22.30    4.80
  -5   7  -2   21.60    3.60
   5   7   2   13.00    4.10
   5   7   2   15.30    3.80
  -6  -7  -2    2.30    2.90
   6  -7   2    4.70    2.80
   6  -7   2    2.00    3.20
  -6  -7  -2    3.80    3.00
   6   7   2    4.80    2.90
   6   7   2    6.30    3.80
  -6   7  -2    6.70    3.30
   6   7   2    5.10    3.30
   7  -7   2    7.10    3.90
  -7  -7  -2    7.50    3.40
  -7  -7  -2    6.90    3.60
  -7   7  -2    4.40    3.80
   7   7   2    9.00    4.30
   7   7   2    1.40    2.60
  -8  -7  -2    0.20    3.10
   8  -7   2    7.80    4.70
  -8  -7  -2    7.00    3.70
   8   7   2    4.20    3.90
  -8   7  -2    4.40    3.60
   9  -7   2    1.50    4.30
  -9  -7  -2   -1.60    3.00
  -9  -7  -2   -3.80    2.70
   9   7   2    2.10    4.10
  -9   7  -2   -0.50    3.50
 -10  -7  -2    2.50    4.20
  10  -7   2    1.60    4.30
  10   7   2    7.00    5.20
 -10   7  -2    4.00    4.50
  11  -7   2   -1.40    4.40
 -11  -7  -2    5.90    4.70
  11   7   2   -0.30    4.70
 -11   7  -2    2.70    4.30
 -12  -7  -2    1.60    4.60
 -12   7  -2    2.90    4.50
  11  -8  -2   84.19   10.60
 -11  -8   2   67.69    9.20
 -11   8   2   98.29   10.90
  11   8  -2   88.79   11.80
 -10  -8   2   19.80    5.70
  10  -8  -2   10.90    5.20
 -10  -8   2    8.80    4.90
  10   8  -2   20.10    6.90
 -10   8   2   19.50    5.50
   9  -8  -2    2.90    4.10
  -9  -8   2    0.80    3.30
  -9  -8   2   -2.50    3.40
   9   8  -2    3.40    4.00
  -9   8   2   -5.20    3.10
   8  -8  -2   26.80    6.50
   8  -8  -2   19.40    5.00
  -8  -8   2   25.30    5.30
  -8  -8   2   26.30    6.00
  -8   8   2   18.10    4.50
   8   8  -2   22.50    5.90
  -8   8   2   18.00    5.20
  -7  -8   2   45.60    6.60
   7  -8  -2   25.50    5.40
  -7  -8   2   44.60    5.90
   7  -8  -2   46.50    7.10
  -7   8   2   42.60    5.60
   7   8  -2   45.50    7.60
  -7   8   2   47.70    6.60
  -6  -8   2   13.90    4.70
  -6  -8   2   20.00    4.20
   6  -8  -2   19.20    4.80
   6  -8  -2   28.10    5.50
  -6   8   2   16.60    3.90
  -6   8   2   13.80    4.70
   6   8  -2   15.10    4.70
   5  -8  -2    3.10    3.20
  -5  -8   2   -3.80    2.60
   5  -8  -2    1.30    3.20
  -5  -8   2    3.80    2.60
  -5   8   2    5.00    2.70
   5   8  -2    8.00    3.10
  -5   8   2   -1.70    2.30
   5   8  -2    1.90    3.70
  -4  -8   2  120.49    7.00
   4  -8  -2  105.69    8.40
   4  -8  -2  102.29    7.90
  -4  -8   2  104.39    8.80
   4   8  -2  112.19    8.70
  -4   8   2  112.89    8.70
   4   8  -2  120.59    7.90
  -4   8   2   92.89    8.00
  -4   8   2  127.49    7.50
   3  -8  -2  326.57   12.80
   3  -8  -2  295.47   13.50
  -3  -8   2  304.17   14.00
   3   8  -2  322.27   12.90
  -3   8   2  334.37   14.50
  -3   8   2  312.87   13.90
   3   8  -2  272.67   13.30
  -3   8   2  306.27   11.70
  -2  -8   2   28.40    5.50
   2  -8  -2   21.70    4.70
   2  -8  -2   32.80    4.50
  -2  -8   2   25.00    4.00
  -2   8   2   22.80    4.90
   2   8  -2   22.80    4.40
  -2   8   2   19.80    3.70
  -2   8   2   22.20    4.60
   2   8  -2   22.50    4.50
   1  -8  -2  586.44   17.00
  -1  -8   2  601.84   17.60
  -1  -8   2  592.04   22.10
  -1  -8   2  583.04   20.20
   1  -8  -2  562.14   19.90
  -1   8   2  604.64   20.10
   1   8  -2  625.94   19.60
  -1   8   2  588.44   17.20
  -1   8   2  583.24   19.60
   1   8  -2  587.94   19.10
  -1   8   2  606.34   17.50
   0  -8   2  560.14   19.60
   0  -8  -2  524.55   16.00
   0  -8   2  548.05   17.00
   0  -8   2  530.35   19.00
   0  -8  -2  513.35   18.70
   0   8  -2  537.15   18.40
   0   8   2  535.55   18.50
   0   8   2  560.44   19.00
   0   8  -2  533.35   17.60
   0   8   2  529.85   16.70
  -1  -8  -2  156.18    8.00
   1  -8   2  154.28    8.50
   1  -8   2  146.99   12.20
   1  -8   2  149.49    9.50
  -1  -8  -2  145.39    9.30
   1   8   2  148.49    8.60
   1   8   2  150.38    9.30
   1   8   2  159.48    9.60
  -1   8  -2  139.59    8.20
  -1   8  -2  141.19    9.00
  -2  -8  -2  158.18    8.30
   2  -8   2  158.18    9.50
  -2  -8  -2  144.79    9.80
   2  -8   2  160.68    9.10
   2   8   2  164.38    9.90
   2   8   2  157.68    9.30
  -2   8  -2  163.38   10.00
   2   8   2  159.78    9.20
  -2   8  -2  152.08    8.20
   3  -8   2  213.98   11.10
   3  -8   2  239.68   11.60
  -3  -8  -2  205.78   11.50
  -3  -8  -2  226.98   10.40
   3   8   2  216.08   11.50
   3   8   2  203.08   10.60
  -3   8  -2  222.18    9.90
  -3   8  -2  235.38   12.20
   3   8   2  214.78   11.40
  -4  -8  -2   32.20    4.70
  -4  -8  -2   27.70    5.60
   4  -8   2   27.00    5.00
   4  -8   2   33.20    5.80
   4   8   2   25.70    5.20
   4   8   2   33.70    5.10
  -4   8  -2   32.30    5.80
   4   8   2   25.70    5.20
   5  -8   2   32.80    5.90
   5  -8   2   37.10    5.50
  -5  -8  -2   31.40    5.00
  -5  -8  -2   23.50    5.10
   5   8   2   33.90    4.90
   5   8   2   21.40    5.00
  -5   8  -2   25.60    5.40
   6  -8   2  151.88   11.10
   6  -8   2  148.29    9.50
  -6  -8  -2  127.99    9.60
  -6  -8  -2  148.19    9.70
   6   8   2  155.78    9.60
   6   8   2  138.49   10.30
  -6   8  -2  141.99   10.40
  -7  -8  -2   12.90    4.40
  -7  -8  -2    9.10    4.20
   7  -8   2    4.20    3.90
   7   8   2    8.90    4.60
  -7   8  -2    5.90    4.10
   8  -8   2   17.50    5.70
  -8  -8  -2    5.30    4.00
  -8  -8  -2   10.80    4.50
  -8   8  -2    7.20    4.60
   8   8   2    1.20    3.90
  -9  -8  -2   49.40    7.90
  -9  -8  -2   28.90    6.50
   9  -8   2   23.50    6.70
   9   8   2   35.30    7.80
  -9   8  -2   45.30    8.10
  10  -8   2   15.90    6.50
 -10  -8  -2    2.90    4.00
  10   8   2    8.90    5.40
 -10   8  -2    1.70    4.70
 -11  -8  -2  153.88   13.20
  11  -8   2  159.28   14.60
  11   8   2  175.38   15.20
 -11   8  -2  160.08   13.50
 -10  -9   2   56.19    9.00
  10  -9  -2   63.39   10.20
  10   9  -2   62.49   10.40
 -10   9   2   76.19    9.60
   9  -9  -2    0.70    4.10
  -9  -9   2    0.70    3.60
  -9   9   2    3.50    4.00
   9   9  -2   -7.20    3.90
   8  -9  -2    3.40    4.40
  -8  -9   2    9.40    4.70
   8  -9  -2    8.10    5.00
   8   9  -2    0.40    4.20
  -8   9   2    1.30    3.80
   7  -9  -2   15.70    5.40
   7  -9  -2   17.90    5.30
  -7  -9   2   14.50    5.40
  -7   9   2   20.50    5.50
   7   9  -2   12.10    5.50
   6  -9  -2   23.40    5.70
  -6  -9   2   26.90    6.30
   6  -9  -2   28.40    6.10
   6   9  -2   28.60    6.40
  -6   9   2   36.80    6.90
  -5  -9   2   -0.80    3.50
   5  -9  -2    0.80    3.50
   5  -9  -2    6.80    3.70
   5   9  -2    3.00    2.80
  -5   9   2   -0.10    2.70
   5   9  -2   -2.60    2.60
  -4  -9   2   -0.20    2.70
   4  -9  -2   -1.50    2.50
   4  -9  -2    4.20    3.60
   4   9  -2    0.80    2.60
   4   9  -2   -0.80    2.60
  -4   9   2    2.50    2.90
   3  -9  -2    0.80    2.60
  -3  -9   2   -0.90    2.90
   3  -9  -2    1.20    3.30
  -3   9   2    2.70    3.40
   3   9  -2    0.70    3.10
   3   9  -2    3.40    3.00
  -2  -9   2   57.09    6.90
   2  -9  -2   68.89    7.80
   2   9  -2   60.09    6.60
   2   9  -2   60.89    7.00
  -2   9   2   70.79    7.30
   1  -9  -2  256.67   13.30
  -1  -9   2  247.18   13.20
   1  -9  -2  248.18   14.80
   1   9  -2  278.97   13.10
   1   9  -2  273.87   12.80
  -1   9   2  239.98   12.80
  -1   9   2  264.67   13.50
   0  -9  -2   57.79    6.80
   0  -9   2   65.19    7.50
   0  -9  -2   65.59    5.80
   0  -9   2   74.19    6.60
   0   9  -2   66.09    6.80
   0   9  -2   52.69    6.10
   0   9   2   64.79    6.80
   0   9   2   76.09    7.60
   0   9   2   62.99    6.10
   1  -9   2   14.50    4.50
   1  -9   2   16.60    4.00
  -1  -9  -2   13.00    4.40
  -1  -9  -2   21.30    4.20
   1   9   2   11.70    4.10
  -1   9  -2   11.30    3.60
  -1   9  -2   23.30    4.90
   1   9   2   11.20    3.60
   1   9   2   19.10    4.70
  -2  -9  -2  123.19    9.50
   2  -9   2  114.39    8.90
   2  -9   2  125.09    8.60
  -2  -9  -2  116.69    7.70
   2   9   2  133.59    8.80
  -2   9  -2  118.79    8.00
   2   9   2  127.99    9.30
  -2   9  -2  125.29    9.30
  -3  -9  -2  219.48   10.60
   3  -9   2  228.48   12.00
  -3  -9  -2  216.18   12.50
   3  -9   2  227.28   12.20
  -3   9  -2  229.08   13.10
   3   9   2  196.08   11.30
   3   9   2  206.28   11.80
   4  -9   2   85.39    8.00
  -4  -9  -2   67.29    6.80
  -4  -9  -2   78.99    8.30
   4  -9   2   72.19    7.80
   4   9   2   60.89    7.60
  -4   9  -2   84.59    8.20
   4   9   2   72.79    7.20
   5  -9   2    5.90    3.50
  -5  -9  -2    2.00    2.90
   5  -9   2    7.80    4.00
  -5  -9  -2    8.40    3.90
   5   9   2    2.50    3.20
  -5   9  -2    3.10    3.40
   5   9   2   11.70    3.90
  -6  -9  -2   96.69    8.50
  -6  -9  -2  110.59    9.80
   6  -9   2   83.09    8.70
   6  -9   2   78.99    8.30
  -6   9  -2  114.29   10.20
   6   9   2   95.39    9.20
   6   9   2   93.79    8.20
  -7  -9  -2   78.59    8.20
  -7  -9  -2   73.99    8.80
   7  -9   2   60.79    8.10
  -7   9  -2   80.09    9.40
   7   9   2   59.49    9.00
  -8  -9  -2    4.90    4.10
   8  -9   2   -2.50    3.70
  -8  -9  -2   12.80    5.10
   8   9   2    2.70    4.60
  -8   9  -2    0.20    4.10
  -9  -9  -2    3.50    4.60
   9  -9   2    1.90    5.00
  -9  -9  -2    3.90    4.60
   9   9   2    5.90    5.30
  -9   9  -2    1.90    4.20
 -10  -9  -2    2.90    4.80
  10  -9   2    4.40    6.00
 -10   9  -2    4.10    5.50
  10   9   2    5.20    5.70
   9 -10  -2    6.40    5.10
  -9 -10   2    6.70    5.20
  -9  10   2   -3.70    4.00
   9  10  -2   10.30    6.40
   8 -10  -2    1.80    4.40
  -8 -10   2   -0.50    3.90
  -8  10   2    3.20    4.20
   8  10  -2    5.50    5.20
  -7 -10   2   19.80    6.20
   7 -10  -2   11.20    5.10
   7 -10  -2   26.10    6.20
   7  10  -2    4.80    5.10
  -7  10   2   16.10    5.60
   6 -10  -2   43.20    7.30
  -6 -10   2   59.69    8.80
   6 -10  -2   49.30    7.90
  -6  10   2   54.89    7.90
   6  10  -2   55.79    8.80
  -5 -10   2   -1.40    3.80
   5 -10  -2    2.80    3.60
   5 -10  -2    2.80    4.30
   5  10  -2    1.70    3.90
  -5  10   2    0.80    3.20
  -4 -10   2   -0.20    3.70
   4 -10  -2    4.70    4.60
   4  10  -2    6.90    4.00
   4  10  -2    0.70    2.90
  -4  10   2    1.30    3.30
   3 -10  -2   12.20    4.60
  -3 -10   2   20.80    5.80
  -3  10   2   17.60    5.00
   3  10  -2   21.00    5.00
   3  10  -2   16.40    5.00
  -2 -10   2   -0.90    3.30
   2 -10  -2   -1.90    3.10
   2  10  -2    5.70    3.40
  -2  10   2    0.30    3.00
   2  10  -2    1.90    3.30
   1 -10  -2   20.20    5.30
  -1 -10   2   25.40    5.80
  -1  10   2    9.30    4.40
   1  10  -2   13.00    4.20
   1  10  -2   23.80    5.30
   0 -10   2    8.00    4.20
   0 -10  -2    7.80    4.50
   0  10  -2    7.70    3.90
   0  10  -2    9.10    4.00
   0  10   2   13.90    4.40
   1 -10   2   60.29    7.90
  -1 -10  -2   37.20    7.20
   1  10   2   49.60    7.00
  -1  10  -2   49.90    6.70
   1  10   2   57.59    6.50
   2 -10   2   -4.00    2.50
   2 -10   2   -0.10    3.60
  -2 -10  -2    2.40    3.80
  -2  10  -2   -4.30    2.80
   2  10   2   -1.40    3.00
   2  10   2    0.30    3.10
  -3 -10  -2    5.20    4.30
   3 -10   2    6.10    3.80
   3 -10   2    3.20    3.70
  -3  10  -2    3.70    3.70
   3  10   2    2.60    3.40
   3  10   2    3.50    3.60
   4 -10   2   25.80    5.70
  -4 -10  -2   20.40    5.50
   4 -10   2   14.40    5.20
   4  10   2   17.80    5.00
   4  10   2   28.90    5.60
  -4  10  -2   22.10    6.10
   5 -10   2    1.20    4.00
   5 -10   2   -2.30    3.60
  -5 -10  -2   12.50    4.80
  -5  10  -2    5.10    3.90
   5  10   2    5.60    3.70
   5  10   2    3.80    4.10
   6 -10   2  108.89   10.40
   6 -10   2  103.99   11.20
  -6 -10  -2  126.99   11.20
  -6  10  -2  101.89   10.50
   6  10   2  103.09   10.80
  -7 -10  -2   46.00    8.20
   7 -10   2   23.40    6.90
  -7  10  -2   38.50    7.90
   7  10   2   34.30    7.70
  -8 -10  -2   10.50    5.50
   8 -10   2    2.90    5.30
   8  10   2   10.90    5.60
  -8  10  -2    1.50    4.80
   9 -10   2    7.80    5.60
   9  10   2    0.80    5.50
  -9  10  -2   -1.60    4.50
  -8 -11   2    0.90    4.80
   8 -11  -2    7.40    5.50
   8  11  -2    7.60    6.00
  -8  11   2   -2.00    5.50
   7 -11  -2    0.20    4.50
  -7 -11   2   -2.40    3.90
   7  11  -2    5.10    5.40
  -7  11   2    0.80    4.20
  -6 -11   2    0.30    3.90
   6 -11  -2    5.00    4.90
   6  11  -2   -2.00    4.00
  -6  11   2   -1.60    3.70
   5 -11  -2   18.10    6.00
  -5 -11   2   21.20    6.40
   5  11  -2   23.50    6.30
  -5  11   2   18.70    6.20
   4 -11  -2   25.40    6.80
  -4 -11   2   27.30    7.20
  -4  11   2   37.30    7.80
   4  11  -2   30.00    6.50
   4  11  -2   33.90    6.80
  -3 -11   2   12.50    5.60
   3 -11  -2   10.40    5.00
   3  11  -2   20.30    5.30
  -3  11   2   17.60    5.50
   3  11  -2   18.20    5.80
  -2 -11   2    8.10    4.90
   2 -11  -2    4.40    4.60
  -2  11   2   13.70    5.00
   2  11  -2    8.10    4.50
   2  11  -2    8.20    4.50
   1 -11  -2   -4.20    3.00
  -1 -11   2    4.30    4.60
   1  11  -2    1.40    3.10
   1  11  -2   -0.80    3.20
  -1  11   2    4.40    3.90
   0 -11   2   -1.40    3.60
   0 -11  -2   -2.80    3.20
   0  11  -2    0.50    3.20
   0  11   2    0.80    3.50
  -1 -11  -2   14.90    5.60
   1 -11   2   22.50    5.90
   1  11   2    8.40    4.30
  -1  11  -2   24.70    5.90
   2 -11   2    6.60    4.50
  -2 -11  -2    4.20    4.60
   2  11   2   -0.50    3.80
  -2  11  -2   -0.30    3.50
  -3 -11  -2  220.38   14.30
   3 -11   2  238.18   14.80
  -3  11  -2  242.38   14.70
   3  11   2  244.38   14.10
   3  11   2  215.08   13.80
  -4 -11  -2   10.20    5.00
   4 -11   2   11.90    6.00
   4 -11   2   10.60    5.40
   4  11   2   14.20    5.00
   4  11   2    9.70    4.40
  -4  11  -2    9.40    4.50
   5 -11   2   -0.10    4.10
  -5 -11  -2   12.10    5.90
   5 -11   2   -5.20    3.70
  -5  11  -2    5.50    4.90
   5  11   2    5.90    4.30
   5  11   2    0.40    4.10
   6 -11   2    4.20    5.00
  -6 -11  -2    6.90    4.90
  -6  11  -2    3.50    4.70
   6  11   2    2.30    5.20
  -7 -11  -2    1.40    4.10
   7 -11   2    6.80    5.10
  -7  11  -2   10.30    5.80
   7  11   2    0.50    5.30
   6 -12  -2   76.69    9.90
  -6 -12   2  109.19   19.00
   6  12  -2  100.89   12.50
   5 -12  -2    7.10    6.00
  -5 -12   2   11.90    5.80
  -5  12   2   10.00    5.20
   5  12  -2    6.10    5.20
  -4 -12   2    5.60    5.00
   4 -12  -2   -0.90    4.70
  -4  12   2   -2.20    3.90
   4  12  -2    1.10    4.20
   3 -12  -2   -1.10    4.80
  -3 -12   2    5.30    5.10
   3  12  -2   -4.00    3.80
   3  12  -2   -1.70    3.90
  -3  12   2   -4.90    3.70
  -2 -12   2   57.29    9.10
   2 -12  -2   58.09    9.00
   2  12  -2   74.29    9.10
  -2  12   2   55.49    8.90
   1 -12  -2   -2.70    4.00
  -1 -12   2    2.30    4.80
   1  12  -2    3.10    3.90
  -1  12   2   -1.70    3.90
   0 -12   2   28.00    6.90
   0 -12  -2   33.20    7.90
   0  12   2   34.10    7.30
   0  12  -2   34.10    7.30
   1 -12   2    4.30    4.60
  -1 -12  -2    2.90    4.90
  -1  12  -2   -0.90    3.80
   1  12   2   -0.30    3.40
   2 -12   2   44.00    8.70
  -2 -12  -2   43.50    8.20
   2  12   2   40.60    7.60
  -2  12  -2   32.90    7.20
  -3 -12  -2    7.20    4.90
   3 -12   2   -0.80    4.50
  -3  12  -2   -6.10    3.70
   3  12   2    0.80    3.80
   4 -12   2   21.70    6.90
  -4 -12  -2   11.50    6.00
  -4  12  -2   18.20    6.30
   4  12   2   19.00    6.00
  -5 -12  -2    1.60    4.70
   5 -12   2   -3.00    4.10
   5  12   2    2.60    5.00
  -5  12  -2    0.60    4.20
   2  13  -2    5.00    5.20
  -1  13   2    9.10    6.10
   1  13  -2    1.60    4.30
   0 -13   2    1.00    5.60
   0  13   2    2.30    4.80
   0  13  -2    1.70    3.90
   1 -13   2   -2.30    4.30
   1  13   2    7.80    5.60
  -1  13  -2    2.70    4.50
  15   0  -3   24.40    7.80
 -14   0   3    0.50    4.30
  14   0  -3   -3.20    3.70
  13   0  -3   62.59    9.20
 -13   0   3   67.69    8.50
 -12   0   3   -3.00    3.50
  12   0  -3   -3.10    3.70
  12   0  -3   -2.30    2.90
  11   0  -3  246.38   12.10
  11   0  -3  244.38   13.50
 -11   0   3  238.38   13.20
  10   0  -3   -2.30    2.30
 -10   0   3   -1.20    2.70
 -10   0   3   -0.70    2.10
  10   0  -3   -1.60    3.00
 -10   0   3   -1.10    2.30
   9   0  -3  717.23   22.50
  -9   0   3  725.53   22.50
   9   0  -3  723.53   20.90
  -9   0   3  709.43   22.30
  -9   0   3  733.93   20.00
  -8   0   3    1.90    1.90
  -8   0   3   -1.60    2.00
  -8   0   3    1.40    1.40
   8   0  -3   -3.40    1.80
   8   0  -3   -1.20    2.20
  -8   0   3    1.60    2.30
   8   0  -3    1.70    2.00
   7   0  -3   93.99    5.70
   7   0  -3   90.39    6.30
   7   0  -3   92.09    6.20
  -7   0   3   86.89    5.40
  -7   0   3   96.59    6.40
  -7   0   3   96.19    4.60
  -7   0   3   89.59    6.10
   6   0  -3    0.50    1.50
  -6   0   3    0.50    1.60
   6   0  -3   -1.80    1.70
  -6   0   3    0.60    1.30
  -6   0   3   -0.20    1.40
   6   0  -3    2.00    1.70
  -6   0   3    0.20    0.90
  -5   0   3 1177.58   25.70
   5   0  -3 1179.38   26.60
   5   0  -3 1169.28   26.20
  -5   0   3 1179.48   26.50
   5   0  -3 1168.48   25.20
  -5   0   3 1175.68   23.60
  -5   0   3 1163.88   26.60
   4   0  -3    1.00    1.40
  -4   0   3    0.20    1.20
   4   0  -3   -0.50    1.00
  -4   0   3    0.20    1.10
  -4   0   3    0.00    0.70
   4   0  -3    0.00    1.10
  -4   0   3    0.50    1.20
   3   0  -3  563.84   12.40
  -3   0   3  564.24   13.10
  -3   0   3  549.85   13.00
  -3   0   3  537.35   13.10
  -3   0   3  565.34   11.20
   3   0  -3  557.94   13.40
   3   0  -3  548.55   12.80
   2   0  -3   -0.20    1.10
  -2   0   3    0.10    0.80
  -2   0   3    0.30    1.20
   2   0  -3   -0.10    0.90
  -2   0   3    0.90    1.00
  -2   0   3   -0.10    0.90
  -2   0   3    0.40    0.50
  -1   0   3  105.09    2.80
  -1   0   3  104.39    2.40
  -1   0   3  106.39    3.50
  -1   0   3  108.39    3.30
  -1   0   3  106.79    2.40
  -1   0   3  108.29    3.50
   1   0  -3  108.29    3.10
   0   0   3   -1.00    0.50
   0   0   3   -1.20    0.40
   0   0   3    0.30    0.50
   0   0   3    0.20    0.50
   0   0   3    0.10    0.60
   1   0   3 3642.84   67.69
   1   0   3 3643.44   69.89
  -1   0  -3 3734.53   67.59
   1   0   3 3781.52   68.19
  -1   0  -3 3687.73   67.69
   1   0   3 3759.52   68.39
   1   0   3 3698.03   67.19
   2   0   3    2.00    1.10
  -2   0  -3    1.70    1.20
  -2   0  -3    0.40    1.10
   2   0   3    1.40    1.30
   2   0   3    0.40    0.90
  -3   0  -3 1647.54   33.50
   3   0   3 1659.63   33.60
  -3   0  -3 1663.53   33.70
  -3   0  -3 1685.93   30.50
  -3   0  -3 1668.93   33.40
   3   0   3 1618.34   33.90
   3   0   3 1714.13   33.60
  -4   0  -3   -2.00    1.10
   4   0   3    1.80    1.40
   4   0   3    0.00    1.50
  -4   0  -3   -1.10    1.10
  -4   0  -3    0.10    1.20
  -4   0  -3    0.30    0.60
   4   0   3    1.70    1.50
   5   0   3  766.82   19.10
  -5   0  -3  740.93   15.30
  -5   0  -3  776.22   19.00
  -5   0  -3  715.33   18.30
  -5   0  -3  739.33   19.20
   5   0   3  750.12   19.30
   5   0   3  717.33   19.10
   6   0   3   -1.60    1.40
  -6   0  -3   -0.80    0.80
   6   0   3   -0.40    1.60
  -6   0  -3    0.50    1.50
  -6   0  -3   -0.90    1.70
   6   0   3    0.80    1.80
  -6   0  -3    0.80    1.60
   7   0   3  230.78   10.70
   7   0   3  252.77   10.60
  -7   0  -3  230.08   10.50
  -7   0  -3  232.38    7.00
  -7   0  -3  241.18    9.70
  -7   0  -3  246.08   10.90
   7   0   3  229.88   10.30
   8   0   3   -1.50    2.30
  -8   0  -3    3.30    2.60
   8   0   3   -0.80    2.30
   8   0   3   -0.10    2.30
  -8   0  -3    1.10    2.10
   9   0   3    1.80    2.70
  -9   0  -3    3.00    2.40
  -9   0  -3    3.10    2.70
   9   0   3   -0.40    2.60
   9   0   3    7.20    3.30
 -10   0  -3   -2.40    2.20
 -10   0  -3   -2.10    2.10
  10   0   3    0.40    3.20
  10   0   3   -3.60    2.90
  11   0   3  161.08   11.40
 -11   0  -3  180.28   11.70
  11   0   3  183.48   11.70
 -12   0  -3    1.10    4.00
  12   0   3    0.40    3.70
  12   0   3    2.40    3.90
  13   0   3   41.20    7.70
  13   0   3   22.40    6.10
 -13   0  -3   29.70    6.90
 -14   0  -3    0.60    4.10
 -14  -1   3    3.00    4.70
  14  -1  -3    3.00    5.40
  14   1  -3    6.40    4.70
 -14   1   3   -0.50    3.80
 -13  -1   3    7.20    4.80
  13  -1  -3    6.60    5.30
 -13   1   3    2.90    4.00
  13   1  -3   -1.00    3.90
  13   1  -3    6.90    4.40
  12  -1  -3   40.80    7.20
 -12  -1   3   35.00    6.80
  12   1  -3   40.20    7.20
 -12   1   3   31.70    6.50
  12   1  -3   37.10    6.40
  11  -1  -3   46.50    6.70
 -11  -1   3   44.50    6.40
  11   1  -3   44.90    5.90
 -11   1   3   42.80    6.20
  11   1  -3   51.69    7.10
 -10  -1   3    3.70    3.10
  10  -1  -3    7.10    3.10
  10  -1  -3    4.80    3.20
 -10  -1   3    5.80    2.90
 -10   1   3    7.50    3.50
 -10   1   3   12.60    3.20
  10   1  -3    4.30    3.40
  10   1  -3    4.40    3.20
 -10   1   3    1.40    3.20
   9  -1  -3   16.50    4.30
   9  -1  -3   17.60    3.60
  -9  -1   3   14.60    3.90
  -9  -1   3   13.90    3.30
  -9  -1   3   13.70    3.70
  -9   1   3   24.40    4.90
  -9   1   3   10.20    3.60
   9   1  -3   16.20    4.10
  -9   1   3   16.30    3.10
  -9   1   3   15.40    3.30
   9   1  -3   17.30    4.00
  -8  -1   3    3.00    2.60
  -8  -1   3    0.40    1.30
   8  -1  -3    1.70    2.80
   8  -1  -3   -0.30    1.70
  -8  -1   3   -0.70    1.60
  -8  -1   3   -1.30    2.00
  -8   1   3    0.80    2.10
   8   1  -3    0.60    2.20
  -8   1   3   -1.50    1.50
  -8   1   3    2.60    1.80
   8   1  -3   -0.10    2.20
  -8   1   3   -1.80    1.80
  -7  -1   3  140.89    5.40
  -7  -1   3  137.49    6.90
   7  -1  -3  143.39    7.90
   7  -1  -3  137.09    6.50
  -7  -1   3  139.19    7.80
   7  -1  -3  134.49    7.40
  -7  -1   3  122.49    7.40
   7   1  -3  132.69    7.40
  -7   1   3  131.29    6.10
   7   1  -3  119.09    7.00
  -7   1   3  143.49    6.70
   7   1  -3  147.99    7.80
  -7   1   3  142.99    7.90
  -7   1   3  155.88    8.00
  -6  -1   3   21.80    2.00
  -6  -1   3   13.50    2.90
   6  -1  -3   22.20    3.20
  -6  -1   3   20.70    3.20
  -6  -1   3   18.30    3.00
   6  -1  -3   19.80    2.70
   6  -1  -3   19.70    3.40
  -6   1   3   20.30    3.30
   6   1  -3   21.50    3.30
   6   1  -3   20.70    3.40
   6   1  -3   25.40    3.20
  -6   1   3   23.00    2.60
  -6   1   3   19.00    3.50
  -6   1   3   24.20    3.00
  -5  -1   3  685.13   17.80
  -5  -1   3  695.03   17.20
   5  -1  -3  682.23   17.40
   5  -1  -3  710.13   18.20
  -5  -1   3  682.13   17.60
   5  -1  -3  699.03   15.80
  -5  -1   3  686.93   14.40
   5   1  -3  719.53   17.80
  -5   1   3  679.63   17.70
  -5   1   3  703.83   15.90
  -5   1   3  686.63   16.80
   5   1  -3  679.43   17.20
  -5   1   3  670.73   17.70
   5   1  -3  701.93   17.50
   4  -1  -3  358.16    8.90
  -4  -1   3  362.76   10.40
  -4  -1   3  364.36    7.80
  -4  -1   3  363.36   10.60
   4  -1  -3  376.66   10.90
   4  -1  -3  366.26   10.40
  -4  -1   3  369.56   10.50
   4   1  -3  364.86   10.40
  -4   1   3  364.06    9.30
   4   1  -3  363.66   10.20
  -4   1   3  362.16   10.70
   4   1  -3  357.96   10.40
  -4   1   3  367.46   10.60
  -4   1   3  366.06   10.20
   3  -1  -3   52.89    2.20
   3  -1  -3   54.79    3.10
  -3  -1   3   47.00    2.90
   3  -1  -3   53.59    3.30
  -3  -1   3   46.50    3.10
  -3  -1   3   52.19    3.30
  -3  -1   3   50.49    1.50
   3   1  -3   47.40    3.20
  -3   1   3   48.50    3.10
   3   1  -3   48.50    3.00
  -3   1   3   53.69    2.70
  -3   1   3   57.29    3.30
  -3   1   3   53.59    3.30
   3   1  -3   48.50    3.10
  -2  -1   3    2.20    1.40
  -2  -1   3    3.70    1.20
   2  -1  -3    4.00    1.60
  -2  -1   3    8.50    1.40
   2  -1  -3    5.30    0.70
  -2  -1   3    7.20    1.60
   2   1  -3    7.60    1.70
  -2   1   3    3.60    1.40
  -2   1   3    4.70    1.20
   2   1  -3    4.60    0.60
  -2   1   3    5.80    1.20
  -2   1   3    3.90    1.30
   1  -1  -3 3591.64   65.99
   1  -1  -3 3658.03   65.49
  -1  -1   3 3631.14   66.69
  -1  -1   3 3559.14   65.29
  -1  -1   3 3554.44   66.09
  -1  -1   3 3548.15   66.09
  -1  -1   3 3446.56   66.49
  -1   1   3 3605.34   65.99
  -1   1   3 3599.94   65.99
   1   1  -3 3608.24   66.49
  -1   1   3 3645.24   65.59
  -1   1   3 3634.04   64.99
  -1   1   3 3560.84   65.69
   1   1  -3 3592.04   65.99
   0  -1   3  107.29    3.40
   0  -1   3  114.99    4.00
   0  -1   3  107.19    3.20
   0  -1   3  107.09    3.20
   0  -1  -3  112.99    3.70
   0   1  -3  109.09    3.60
   0   1   3  109.69    3.50
   0   1   3  112.19    3.80
   0   1   3  107.49    3.00
   0   1   3  113.69    3.80
   0   1  -3  113.49    2.50
  -1  -1  -3  704.03   15.20
   1  -1   3  709.13   15.50
   1  -1   3  705.93   14.80
   1  -1   3  711.83   15.40
  -1  -1  -3  739.43   14.40
   1  -1   3  710.93   13.90
   1  -1   3  698.43   15.40
  -1   1  -3  732.33   15.50
   1   1   3  702.43   14.50
   1   1   3  716.43   13.70
   1   1   3  705.03   15.30
   1   1   3  720.03   14.60
  -1   1  -3  726.93   14.10
   1   1   3  693.03   15.30
   2  -1   3 3868.91   73.99
   2  -1   3 4028.80   71.99
  -2  -1  -3 3974.00   72.09
   2  -1   3 3995.10   73.89
  -2  -1  -3 3906.21   73.79
   2  -1   3 3878.61   73.49
   2   1   3 3906.11   73.69
   2   1   3 4120.99   73.49
   2   1   3 4088.49   74.39
  -2   1  -3 4007.20   73.29
  -2   1  -3 3902.31   73.89
  -2   1  -3 3914.61   72.99
   2   1   3 3926.81   72.29
   3  -1   3 2373.26   46.10
  -3  -1  -3 2335.47   45.70
  -3  -1  -3 2369.06   43.80
   3  -1   3 2372.76   42.70
   3  -1   3 2308.37   46.40
  -3  -1  -3 2390.36   46.30
   3  -1   3 2271.17   46.00
  -3   1  -3 2400.16   45.80
  -3   1  -3 2453.05   45.80
   3   1   3 2315.87   45.70
  -3   1  -3 2313.57   46.20
   3   1   3 2332.47   45.90
   3   1   3 2338.37   46.70
   3   1   3 2309.67   44.70
   4  -1   3  828.32   16.00
   4  -1   3  802.92   19.80
  -4  -1  -3  820.52   17.00
  -4  -1  -3  776.72   19.60
   4  -1   3  826.02   19.60
   4  -1   3  831.12   19.90
  -4  -1  -3  823.02   19.40
   4   1   3  792.72   19.50
   4   1   3  785.72   18.90
  -4   1  -3  832.72   19.40
  -4   1  -3  851.91   19.50
   4   1   3  825.42   18.60
  -4   1  -3  810.52   19.50
   4   1   3  824.42   20.20
   5  -1   3    1.90    1.60
   5  -1   3    6.40    2.20
  -5  -1  -3    6.50    2.10
   5  -1   3    5.80    2.20
  -5  -1  -3    4.10    1.60
  -5  -1  -3    2.30    1.10
  -5  -1  -3    1.50    1.50
   5  -1   3    3.50    1.00
   5   1   3    2.20    1.60
  -5   1  -3    8.80    2.40
   5   1   3    2.30    2.00
   5   1   3    3.60    1.80
  -5   1  -3    3.00    1.70
  -5   1  -3    6.80    2.10
   6  -1   3   42.20    4.40
   6  -1   3   43.50    4.40
  -6  -1  -3   38.30    3.60
  -6  -1  -3   42.00    4.50
  -6  -1  -3   43.20    2.90
   6  -1   3   45.90    4.50
  -6  -1  -3   39.20    4.10
   6  -1   3   48.00    2.60
   6   1   3   40.70    4.00
   6   1   3   40.80    4.40
   6   1   3   37.60    4.20
  -6   1  -3   45.60    4.20
  -6   1  -3   46.00    4.30
  -6   1  -3   46.40    4.40
  -7  -1  -3  125.09    7.80
   7  -1   3  113.99    7.20
  -7  -1  -3  120.99    5.20
   7  -1   3  114.89    7.70
   7  -1   3  128.79    7.90
  -7  -1  -3  115.79    6.50
   7   1   3  120.59    7.80
   7   1   3  121.29    7.10
  -7   1  -3  120.69    8.50
   7   1   3  132.19    7.70
  -7   1  -3  121.19    7.30
  -7   1  -3  125.29    7.00
   8  -1   3  334.57   14.00
  -8  -1  -3  329.17   12.30
  -8  -1  -3  353.86   14.20
   8  -1   3  341.47   14.10
   8  -1   3  364.96   13.80
   8   1   3  345.97   14.10
  -8   1  -3  332.77   12.90
  -8   1  -3  348.17   13.80
   8   1   3  377.86   13.60
   8   1   3  334.97   13.90
   9  -1   3    1.30    2.70
   9  -1   3    3.80    3.30
  -9  -1  -3    0.90    2.90
  -9  -1  -3    1.60    2.30
   9  -1   3   -0.70    2.70
   9   1   3    5.90    3.20
  -9   1  -3    4.20    3.30
   9   1   3    3.40    3.20
   9   1   3    1.60    2.90
  -9   1  -3   -0.10    2.30
  10  -1   3  109.69    9.30
 -10  -1  -3   94.49    7.30
 -10  -1  -3   96.39    8.40
  10  -1   3  111.79    8.50
  10   1   3  105.19    8.50
  10   1   3   91.09    8.30
 -10   1  -3  120.49    9.00
 -10   1  -3  121.59    8.20
  11  -1   3    6.90    4.30
 -11  -1  -3    0.50    3.00
  11  -1   3   -0.80    3.40
 -11   1  -3    1.10    3.40
 -11   1  -3    0.30    3.00
  11   1   3    0.80    3.70
  11   1   3    7.80    4.00
  12  -1   3   46.20    7.50
 -12  -1  -3   39.40    7.50
  12  -1   3   50.39    8.30
 -12   1  -3   27.00    5.90
  12   1   3   53.19    8.40
  12   1   3   41.80    7.20
 -13  -1  -3   19.80    6.30
  13  -1   3   17.60    6.30
  13   1   3   14.90    5.90
 -13   1  -3   12.80    5.20
 -14  -1  -3   20.50    6.50
  14  -1   3   27.70    7.70
  14   1   3   23.40    7.60
 -14   1  -3   37.00    8.30
 -14  -2   3   -4.10    4.00
  14  -2  -3    5.60    5.80
  14   2  -3    9.20    5.60
 -14   2   3    0.50    3.70
  14   2  -3    1.80    4.30
 -13  -2   3   -2.30    2.90
  13  -2  -3    3.80    4.40
 -13   2   3   -1.70    3.70
  13   2  -3    0.00    3.90
  13   2  -3    4.50    4.20
 -12  -2   3   12.40    4.80
  12  -2  -3    6.30    4.30
 -12   2   3   13.80    4.80
  12   2  -3    3.70    3.90
  12   2  -3   12.50    4.70
 -11  -2   3   35.40    6.60
  11  -2  -3   29.90    6.10
  11   2  -3   23.80    5.40
 -11   2   3   21.70    5.00
  11   2  -3   34.10    6.30
 -10  -2   3   89.89    7.90
 -10  -2   3   92.69    6.90
  10  -2  -3   90.89    8.70
 -10   2   3   93.69    8.30
  10   2  -3   74.99    7.30
  10   2  -3   86.39    7.50
  -9  -2   3   16.00    3.70
   9  -2  -3   15.50    3.40
  -9  -2   3    4.60    2.70
  -9  -2   3   22.30    4.80
   9  -2  -3   10.10    3.00
   9  -2  -3   15.40    4.70
  -9   2   3   17.00    4.20
   9   2  -3   12.70    3.80
  -9   2   3   15.30    3.30
  -9   2   3   16.10    4.50
   9   2  -3   17.60    4.10
   8  -2  -3  293.17   10.10
   8  -2  -3  255.97   10.00
  -8  -2   3  271.77   10.80
  -8  -2   3  273.57   11.90
   8  -2  -3  259.17   12.20
  -8  -2   3  275.37   12.20
   8   2  -3  288.07   12.00
  -8   2   3  252.47   10.00
  -8   2   3  271.67   11.90
  -8   2   3  287.17   10.60
  -8   2   3  268.47   11.90
   8   2  -3  270.87   11.40
  -7  -2   3   32.70    2.60
  -7  -2   3   26.10    3.70
   7  -2  -3   25.90    4.00
  -7  -2   3   31.20    4.40
   7  -2  -3   32.40    3.30
   7  -2  -3   35.70    4.90
  -7  -2   3   29.50    4.10
  -7   2   3   45.80    4.00
   7   2  -3   23.90    3.90
   7   2  -3   33.40    4.10
  -7   2   3   29.00    3.60
  -7   2   3   36.30    4.50
   7   2  -3   28.00    4.00
  -7   2   3   31.30    4.30
   6  -2  -3 1249.18   27.80
   6  -2  -3 1194.98   29.70
  -6  -2   3 1268.17   29.90
  -6  -2   3 1229.38   25.00
  -6  -2   3 1267.37   29.50
   6  -2  -3 1278.37   26.40
   6  -2  -3 1303.87   29.60
  -6  -2   3 1235.58   28.60
   6   2  -3 1261.37   29.50
  -6   2   3 1253.67   29.50
  -6   2   3 1215.18   29.40
   6   2  -3 1245.18   28.80
  -6   2   3 1245.58   27.70
  -6   2   3 1265.97   28.20
   6   2  -3 1286.67   29.40
   5  -2  -3  195.68    7.90
  -5  -2   3  185.08    7.70
   5  -2  -3  197.18    7.40
   5  -2  -3  196.88    8.40
   5  -2  -3  186.08    5.90
  -5  -2   3  189.68    8.10
  -5  -2   3  179.68    7.50
   5   2  -3  186.08    5.30
   5   2  -3  208.28    7.90
  -5   2   3  197.48    7.50
   5   2  -3  199.08    7.80
  -5   2   3  190.68    7.80
  -5   2   3  185.28    7.80
  -5   2   3  195.98    7.20
   5   2  -3  198.08    8.10
   4  -2  -3  122.29    5.40
   4  -2  -3  114.99    3.70
  -4  -2   3  115.29    5.70
  -4  -2   3  115.19    5.30
   4  -2  -3  111.49    5.70
   4  -2  -3  120.19    5.50
  -4  -2   3  108.79    5.50
   4   2  -3  123.39    5.80
  -4   2   3  117.29    5.60
   4   2  -3  116.89    5.40
   4   2  -3  119.79    3.60
   4   2  -3  112.89    5.30
  -4   2   3  120.39    5.20
  -4   2   3  112.89    5.60
  -3  -2   3    4.50    1.40
   3  -2  -3    5.30    1.60
   3  -2  -3    4.90    0.80
   3  -2  -3    3.30    1.20
   3  -2  -3    4.70    1.60
  -3  -2   3    5.60    1.70
   3   2  -3    5.70    1.50
  -3   2   3    6.40    1.70
  -3   2   3    4.50    1.50
  -3   2   3    2.20    1.20
   3   2  -3    3.40    1.40
   3   2  -3    3.00    1.50
   3   2  -3    4.10    0.80
  -2  -2   3   52.59    3.20
   2  -2  -3   61.59    3.50
   2  -2  -3   55.29    3.30
  -2  -2   3   54.19    3.20
  -2  -2   3   48.50    3.20
   2  -2  -3   53.89    3.20
  -2  -2   3   46.80    2.50
  -2   2   3   55.69    3.20
   2   2  -3   56.79    3.10
  -2   2   3   53.09    3.00
   2   2  -3   49.40    3.30
   2   2  -3   53.09    2.30
  -2   2   3   53.09    3.10
  -1  -2   3   -0.50    1.00
   1  -2  -3   -0.90    1.10
   1  -2  -3    0.30    0.90
  -1  -2   3    0.60    1.10
  -1  -2   3   -0.20    0.90
  -1  -2   3    4.00    0.80
  -1   2   3   -0.30    0.60
   1   2  -3   -0.10    0.80
  -1   2   3    0.20    1.10
   1   2  -3   -1.00    1.10
  -1   2   3    2.30    1.30
   1   2  -3    0.30    0.90
  -1   2   3    0.50    0.90
   0  -2  -3 1884.51   37.20
   0  -2   3 1943.21   37.20
   0  -2   3 1913.21   37.50
   0  -2   3 1932.61   37.10
   0  -2  -3 1991.10   35.10
   0   2  -3 1913.71   37.10
   0   2  -3 1962.20   36.80
   0   2   3 1971.10   36.50
   0   2   3 1870.81   36.60
   0   2   3 1832.92   37.30
   0   2  -3 1895.41   37.40
   0   2   3 1963.00   37.30
   1  -2   3 4585.64   82.39
  -1  -2  -3 4306.17   83.09
   1  -2   3 4479.95   83.29
   1  -2   3 4577.84   83.79
  -1  -2  -3 4521.45   82.79
   1  -2   3 4415.46   83.19
  -1   2  -3 4452.55   83.49
  -1   2  -3 4486.05   82.79
   1   2   3 4498.65   83.19
   1   2   3 4556.54   82.89
  -1   2  -3 4574.54   82.99
   1   2   3 4539.65   83.39
  -2  -2  -3  534.55   12.50
   2  -2   3  480.95   12.70
  -2  -2  -3  500.65   11.90
   2  -2   3  508.45   12.60
   2  -2   3  517.05   11.30
  -2  -2  -3  528.65   13.00
   2  -2   3  504.45   13.20
  -2   2  -3  506.25   12.40
   2   2   3  513.35   12.70
   2   2   3  511.65   12.50
  -2   2  -3  498.45   13.00
   2   2   3  507.75   10.20
   2   2   3  485.55   12.90
  -2   2  -3  519.55   11.40
  -3  -2  -3  125.69    4.90
   3  -2   3  124.89    4.20
   3  -2   3  132.89    5.60
  -3  -2  -3  127.39    5.60
   3  -2   3  133.49    6.00
   3  -2   3  126.09    6.00
  -3   2  -3  128.49    5.10
   3   2   3  135.69    5.60
   3   2   3  129.19    4.30
  -3   2  -3  142.29    6.10
  -3   2  -3  133.09    5.60
   3   2   3  132.29    5.70
   3   2   3  127.79    6.10
  -4  -2  -3  264.07    9.60
   4  -2   3  285.77   10.10
  -4  -2  -3  273.27    8.10
   4  -2   3  286.87    9.30
   4  -2   3  254.37    9.40
   4  -2   3  269.37    7.00
  -4  -2  -3  273.77    9.30
  -4   2  -3  258.97    9.10
   4   2   3  258.67    8.70
  -4   2  -3  272.47    9.60
   4   2   3  270.07    9.40
   4   2   3  276.77   10.00
  -4   2  -3  275.07    8.80
   4   2   3  264.67    7.90
  -5  -2  -3  119.29    6.40
   5  -2   3  125.89    6.80
  -5  -2  -3  115.09    5.00
   5  -2   3  113.89    6.70
   5  -2   3  112.09    6.00
   5  -2   3  117.59    4.30
  -5  -2  -3  112.39    6.50
   5   2   3  123.69    6.90
   5   2   3  111.19    5.60
   5   2   3  121.99    6.50
   5   2   3  121.09    5.50
  -5   2  -3  117.39    6.00
  -5   2  -3  115.59    6.30
  -5   2  -3  109.89    6.20
  -6  -2  -3  766.62   20.80
   6  -2   3  744.03   21.20
  -6  -2  -3  758.62   21.20
   6  -2   3  770.62   16.80
   6  -2   3  789.82   21.80
   6  -2   3  814.12   20.60
  -6  -2  -3  787.72   18.20
   6   2   3  747.03   19.50
   6   2   3  762.12   21.00
  -6   2  -3  795.12   21.00
   6   2   3  770.62   21.70
   6   2   3  803.02   19.50
  -6   2  -3  770.52   20.80
  -6   2  -3  760.72   20.40
  -7  -2  -3  336.27   10.40
  -7  -2  -3  349.07   11.90
   7  -2   3  331.67   13.40
   7  -2   3  326.97   12.30
  -7  -2  -3  329.57   13.30
   7  -2   3  336.17   13.50
   7   2   3  360.06   12.10
   7   2   3  337.57   13.60
   7   2   3  372.36   13.80
  -7   2  -3  352.06   12.90
  -7   2  -3  346.47   12.70
  -8  -2  -3   74.09    5.70
  -8  -2  -3   69.89    6.50
   8  -2   3   77.69    6.40
   8  -2   3   66.99    6.90
   8  -2   3   63.19    6.60
   8   2   3   74.29    6.80
  -8   2  -3   72.39    6.30
   8   2   3   87.79    7.40
  -8   2  -3   71.59    6.20
   8   2   3   61.79    5.60
   9  -2   3    4.60    3.30
   9  -2   3   -1.10    2.50
  -9  -2  -3    0.80    2.10
  -9  -2  -3    0.10    2.50
   9  -2   3    2.40    3.20
  -9   2  -3    2.50    2.80
   9   2   3    3.00    3.30
   9   2   3    9.00    3.40
   9   2   3   -2.50    2.70
  -9   2  -3    3.00    2.80
  10  -2   3   79.39    7.50
  10  -2   3   97.29    8.80
 -10  -2  -3   88.09    8.30
  10   2   3   93.99    7.80
 -10   2  -3   92.19    8.00
  10   2   3  107.39    9.00
 -10   2  -3   92.49    7.70
 -11  -2  -3   -0.20    3.50
  11  -2   3    6.20    4.40
  11  -2   3    2.20    3.60
 -11   2  -3    3.40    3.40
  11   2   3    7.20    4.20
  11   2   3    6.60    4.20
 -11   2  -3    7.00    3.90
  12  -2   3   -2.60    3.80
 -12  -2  -3   -1.50    3.10
 -12   2  -3   -0.60    3.50
  12   2   3   -2.00    3.90
 -13  -2  -3   -3.20    3.30
  13  -2   3   -2.80    4.20
  13   2   3    2.00    4.80
 -13   2  -3    0.00    3.50
  14  -2   3   44.60    9.30
  14   2   3   44.00    8.70
 -14   2  -3   24.30    6.90
  14  -3  -3    1.70    4.70
 -14  -3   3   -2.40    4.20
  14   3  -3    1.60    4.90
 -14   3   3    1.40    3.80
  13  -3  -3   -5.10    4.10
 -13  -3   3    1.40    4.20
  13   3  -3   -1.60    3.60
 -13   3   3    0.20    3.90
  12  -3  -3   13.50    5.30
 -12  -3   3   14.20    5.40
 -12   3   3   23.50    6.00
  12   3  -3   20.50    5.50
  12   3  -3    6.90    4.50
 -11  -3   3    2.00    3.00
  11  -3  -3   -1.70    3.10
 -11   3   3    0.90    3.20
  11   3  -3    2.80    3.20
  11   3  -3   -2.10    2.80
  10  -3  -3   43.00    7.10
 -10  -3   3   73.69    6.70
 -10  -3   3   64.49    6.90
 -10   3   3   57.39    6.60
  10   3  -3   59.79    6.70
 -10   3   3   64.69    6.20
  10   3  -3   69.09    7.40
  -9  -3   3   82.59    6.50
   9  -3  -3   80.09    6.10
  -9  -3   3   70.29    6.80
   9  -3  -3   81.69    7.60
  -9  -3   3   83.89    7.80
  -9   3   3   65.59    6.90
   9   3  -3   82.49    7.60
  -9   3   3   66.29    6.50
   9   3  -3   71.09    6.60
  -9   3   3   76.29    6.10
   8  -3  -3  123.19    8.60
   8  -3  -3  133.69    6.40
  -8  -3   3  127.99    8.20
  -8  -3   3  137.29    8.90
   8  -3  -3  130.69    7.10
  -8  -3   3  134.39    7.90
   8   3  -3  122.89    7.60
  -8   3   3  146.19    7.80
  -8   3   3  131.89    8.40
   8   3  -3  150.78    9.10
  -8   3   3  131.49    8.30
   7  -3  -3   11.40    3.40
  -7  -3   3   23.60    4.30
  -7  -3   3   16.60    3.30
   7  -3  -3   17.10    3.30
  -7  -3   3   18.30    2.20
   7  -3  -3   10.30    4.30
   7  -3  -3   16.40    2.60
  -7  -3   3   11.90    3.00
  -7   3   3   14.20    2.90
   7   3  -3   18.20    3.80
   7   3  -3   11.50    3.40
   7   3  -3   16.20    3.20
  -7   3   3   19.90    3.90
  -7   3   3   11.80    3.10
  -6  -3   3  296.57   11.40
  -6  -3   3  272.77   10.60
   6  -3  -3  289.57   11.00
  -6  -3   3  269.27   10.40
   6  -3  -3  280.07    9.90
   6  -3  -3  273.17    8.00
   6  -3  -3  274.07   11.20
   6   3  -3  283.57   10.20
  -6   3   3  274.27   10.10
   6   3  -3  261.67   10.80
   6   3  -3  269.77    7.70
   6   3  -3  276.57   10.60
  -6   3   3  271.67   10.60
  -6   3   3  263.07   10.70
   5  -3  -3    2.60    1.00
   5  -3  -3   -1.10    1.30
  -5  -3   3    0.80    1.60
   5  -3  -3    3.20    2.00
  -5  -3   3    2.60    1.70
   5  -3  -3    1.40    1.50
  -5  -3   3    2.50    1.90
   5   3  -3    3.50    1.90
  -5   3   3    2.20    1.60
   5   3  -3    2.30    1.00
   5   3  -3    3.40    2.10
  -5   3   3    0.80    1.60
   5   3  -3    2.90    1.70
  -5   3   3    1.70    1.70
  -4  -3   3  190.98    7.80
   4  -3  -3  181.38    7.50
   4  -3  -3  193.88    7.90
  -4  -3   3  198.48    7.30
  -4  -3   3  179.18    7.80
   4  -3  -3  191.08    7.40
   4  -3  -3  188.68    4.90
   4   3  -3  191.48    7.20
   4   3  -3  182.58    8.00
  -4   3   3  183.08    7.40
   4   3  -3  187.68    5.70
  -4   3   3  192.08    7.80
   4   3  -3  187.28    7.50
  -4   3   3  191.58    7.60
  -3  -3   3   20.20    2.30
   3  -3  -3   18.90    2.60
   3  -3  -3   20.60    3.00
  -3  -3   3   17.10    2.50
  -3  -3   3   19.70    2.70
   3  -3  -3   22.10    2.70
  -3  -3   3   20.40    3.00
   3   3  -3   18.40    2.50
  -3   3   3   20.90    1.30
   3   3  -3   24.20    3.10
  -3   3   3   23.60    2.80
   3   3  -3   21.40    2.00
  -3   3   3   18.90    2.50
  -3   3   3   21.30    2.80
  -2  -3   3   16.10    1.80
  -2  -3   3   14.20    2.50
   2  -3  -3   12.80    2.40
   2  -3  -3   21.80    2.40
   2  -3  -3   13.50    2.20
  -2  -3   3   15.60    2.30
  -2  -3   3   12.90    2.20
  -2   3   3   15.10    1.20
   2   3  -3   15.00    2.40
  -2   3   3   13.70    2.30
   2   3  -3   12.80    2.20
   2   3  -3   12.60    1.80
  -2   3   3   14.00    2.20
  -2   3   3   13.30    2.00
   1  -3  -3   73.19    3.80
  -1  -3   3   65.19    3.70
   1  -3  -3   70.59    4.10
  -1  -3   3   67.39    4.00
  -1  -3   3   69.39    4.00
   1  -3  -3   66.59    3.20
  -1  -3   3   64.19    2.50
  -1   3   3   69.79    3.80
  -1   3   3   67.69    3.90
   1   3  -3   65.19    3.90
   1   3  -3   67.39    3.70
   1   3  -3   67.49    3.50
  -1   3   3   67.59    2.90
  -1   3   3   67.79    3.80
   0  -3   3  110.29    2.90
   0  -3   3  102.09    4.70
   0  -3  -3  117.49    5.20
   0  -3   3  105.79    5.00
   0  -3  -3  108.99    4.70
   0  -3   3  112.69    5.00
   0  -3  -3  116.29    3.40
   0   3   3  108.79    4.70
   0   3  -3  106.79    4.80
   0   3   3  103.89    4.60
   0   3   3  115.69    4.40
   0   3   3  109.79    5.00
   0   3  -3  102.09    4.70
   0   3  -3  113.29    4.80
   1  -3   3  726.63   16.80
  -1  -3  -3  724.53   17.10
  -1  -3  -3  730.53   13.90
  -1  -3  -3  738.43   17.30
   1  -3   3  733.03   17.60
  -1  -3  -3  767.62   17.20
   1  -3   3  775.42   17.90
  -1   3  -3  760.92   17.20
   1   3   3  750.12   17.30
  -1   3  -3  737.03   17.60
   1   3   3  739.53   17.10
  -1   3  -3  752.82   14.80
  -1   3  -3  746.53   17.20
   1   3   3  745.73   17.50
   2  -3   3   68.09    3.70
  -2  -3  -3   56.49    3.80
  -2  -3  -3   60.59    3.90
  -2  -3  -3   65.39    3.90
   2  -3   3   62.49    4.30
   2  -3   3   64.69    3.90
   2  -3   3   68.49    4.30
   2   3   3   62.29    4.20
   2   3   3   58.49    3.80
   2   3   3   64.39    2.00
  -2   3  -3   59.19    3.90
  -2   3  -3   70.69    3.00
   2   3   3   59.19    3.90
  -2   3  -3   70.09    4.40
   3  -3   3  300.07    9.30
  -3  -3  -3  303.77    9.70
   3  -3   3  293.97    8.40
   3  -3   3  297.87   10.40
  -3  -3  -3  302.17    9.90
   3  -3   3  298.17   10.20
  -3  -3  -3  290.77    9.20
  -3   3  -3  289.37    8.40
   3   3   3  281.07    9.60
  -3   3  -3  297.07    9.70
   3   3   3  302.27    9.60
  -3   3  -3  292.37   10.00
   3   3   3  306.27   10.30
   3   3   3  288.87    7.10
  -4  -3  -3  351.56   11.50
   4  -3   3  345.47   12.10
   4  -3   3  354.26   11.90
   4  -3   3  355.56   10.80
  -4  -3  -3  339.27   10.30
  -4  -3  -3  333.67   11.10
   4  -3   3  346.87    9.30
   4   3   3  335.07   10.70
   4   3   3  353.06    9.00
   4   3   3  319.97   11.20
   4   3   3  354.46   12.10
  -4   3  -3  329.27   11.40
  -4   3  -3  346.17   11.30
  -4   3  -3  342.87   10.20
  -5  -3  -3   84.19    5.70
   5  -3   3   88.39    4.20
  -5  -3  -3   92.49    5.00
  -5  -3  -3   85.79    5.80
   5  -3   3   77.79    5.80
   5  -3   3   93.39    5.50
   5  -3   3   82.69    6.20
  -5   3  -3   95.79    6.00
  -5   3  -3   89.69    5.80
   5   3   3   82.99    6.00
   5   3   3   88.59    5.30
   5   3   3   85.69    4.40
  -5   3  -3   91.49    5.30
   5   3   3   88.79    5.80
  -6  -3  -3  187.68    9.20
   6  -3   3  188.28    6.60
  -6  -3  -3  178.08    7.40
   6  -3   3  186.88    9.60
   6  -3   3  173.18    9.10
   6  -3   3  187.48    8.30
  -6  -3  -3  183.28    9.20
   6   3   3  178.88    9.40
   6   3   3  196.68    7.50
  -6   3  -3  178.48    8.30
   6   3   3  184.28    9.10
  -6   3  -3  174.48    8.70
  -6   3  -3  199.38    9.20
   6   3   3  194.48    8.20
   7  -3   3    2.70    3.10
   7  -3   3    6.00    3.00
   7  -3   3    6.50    2.50
  -7  -3  -3    5.40    2.90
  -7  -3  -3    9.50    2.50
   7   3   3    9.60    2.60
   7   3   3    4.10    3.00
  -7   3  -3    2.40    2.30
  -7   3  -3    4.20    2.40
   7   3   3    7.30    2.50
   7   3   3    4.80    2.90
   8  -3   3 1433.96   37.10
  -8  -3  -3 1469.25   33.90
   8  -3   3 1475.05   37.70
  -8  -3  -3 1514.95   40.50
   8  -3   3 1478.75   34.90
  -8  -3  -3 1416.06   36.80
   8   3   3 1403.76   36.50
   8   3   3 1446.56   37.40
   8   3   3 1447.86   33.60
  -8   3  -3 1466.85   35.60
  -8   3  -3 1407.66   35.60
   9  -3   3   51.79    5.70
  -9  -3  -3   43.10    6.00
  -9  -3  -3   51.99    5.30
   9  -3   3   45.90    7.20
  -9   3  -3   56.09    6.30
   9   3   3   50.59    6.60
  -9   3  -3   49.20    6.10
   9   3   3   50.49    5.70
   9   3   3   38.10    6.00
  10  -3   3   43.50    7.60
  10  -3   3   38.80    6.00
 -10  -3  -3   48.40    7.20
 -10   3  -3   52.29    6.70
 -10   3  -3   36.40    5.60
  10   3   3   40.10    7.30
  11  -3   3    2.40    4.80
 -11  -3  -3    4.50    3.70
 -11   3  -3   10.30    4.10
  11   3   3   15.80    5.40
 -11   3  -3    5.70    3.50
 -12  -3  -3   32.10    7.00
  12  -3   3   29.80    7.40
 -12   3  -3   37.70    7.20
  12   3   3   50.49    8.70
 -13  -3  -3    7.00    4.60
  13  -3   3   20.50    7.00
  13   3   3   14.60    5.90
 -13   3  -3   15.30    5.50
  14  -4  -3    8.50    6.10
 -14  -4   3   13.60    5.90
 -14   4   3    7.90    4.90
  14   4  -3    6.40    5.30
 -13  -4   3    9.50    5.60
  13  -4  -3    9.70    5.80
 -13   4   3    5.00    5.00
  13   4  -3    4.90    5.40
  12  -4  -3    8.00    5.10
 -12  -4   3   -1.60    3.80
 -12   4   3   -2.20    3.70
  12   4  -3    8.40    4.60
  11  -4  -3   22.40    6.00
 -11  -4   3   18.70    5.30
  11   4  -3   23.30    6.20
  11   4  -3   20.30    5.10
 -11   4   3   25.40    6.10
 -10  -4   3   43.40    6.20
 -10  -4   3   37.80    5.60
  10  -4  -3   47.60    7.40
 -10   4   3   39.60    6.00
  10   4  -3   52.19    7.50
  10   4  -3   46.20    6.00
 -10   4   3   40.70    5.50
   9  -4  -3  147.99    8.20
  -9  -4   3  156.38    9.90
  -9  -4   3  134.19    8.70
   9  -4  -3  128.09    9.70
  -9   4   3  141.19    8.60
   9   4  -3  138.49    8.60
  -9   4   3  135.19    9.60
   9   4  -3  149.09    9.90
  -9   4   3  163.28    9.80
  -8  -4   3  315.37   13.40
  -8  -4   3  349.67   14.70
   8  -4  -3  333.17   12.40
  -8  -4   3  316.27   13.00
   8  -4  -3  348.57   14.80
  -8   4   3  355.06   14.10
   8   4  -3  330.07   12.80
  -8   4   3  333.97   14.20
   8   4  -3  348.17   14.80
  -8   4   3  324.27   13.00
  -7  -4   3  211.78   10.00
   7  -4  -3  187.38   10.20
  -7  -4   3  204.88    9.80
  -7  -4   3  210.58   10.50
   7  -4  -3  198.08    9.00
  -7   4   3  214.68   10.40
  -7   4   3  192.88    9.40
  -7   4   3  198.58    9.70
   7   4  -3  184.68    9.20
   7   4  -3  184.68   10.10
   7   4  -3  206.78    9.20
   6  -4  -3   10.50    3.30
  -6  -4   3   12.50    3.00
  -6  -4   3    7.50    2.50
   6  -4  -3   11.30    1.80
   6  -4  -3   16.00    3.50
  -6  -4   3   10.10    3.10
   6  -4  -3    6.60    2.50
  -6   4   3   13.20    3.10
   6   4  -3    6.00    2.40
   6   4  -3   11.00    2.10
  -6   4   3   16.40    3.40
  -6   4   3    8.80    2.60
   6   4  -3   11.40    2.70
   6   4  -3    8.10    2.90
  -5  -4   3  117.29    6.80
   5  -4  -3  126.39    7.30
  -5  -4   3  122.59    6.40
   5  -4  -3  121.79    6.60
   5  -4  -3  117.59    6.70
  -5  -4   3  114.19    7.00
   5  -4  -3  126.79    4.20
  -5   4   3  115.39    6.30
   5   4  -3  113.69    4.90
   5   4  -3  116.69    6.00
  -5   4   3  121.19    6.90
  -5   4   3  137.79    7.00
   5   4  -3  116.19    6.60
   5   4  -3  111.79    7.00
   4  -4  -3   -0.40    1.50
   4  -4  -3   -0.80    1.30
  -4  -4   3   -0.50    1.20
  -4  -4   3   -4.20    1.10
   4  -4  -3   -1.00    1.40
   4   4  -3    1.10    1.30
   4   4  -3   -0.30    1.40
  -4   4   3   -0.50    0.60
  -4   4   3   -1.30    1.30
   4   4  -3    5.70    2.30
  -4   4   3    1.50    1.60
   4   4  -3   -0.40    1.00
  -4   4   3   -0.30    1.40
  -3  -4   3  532.15   13.10
   3  -4  -3  502.95   14.40
   3  -4  -3  498.15   14.30
   3  -4  -3  533.55   14.50
  -3  -4   3  513.75   15.00
  -3  -4   3  520.65   15.10
  -3  -4   3  514.75   13.70
  -3   4   3  520.95   11.00
  -3   4   3  507.15   14.60
  -3   4   3  508.65   14.50
  -3   4   3  502.45   14.00
   3   4  -3  505.15   15.10
   3   4  -3  524.15   13.00
   3   4  -3  496.85   14.30
  -2  -4   3  503.15   14.10
  -2  -4   3  463.35   13.80
  -2  -4   3  491.75   11.60
   2  -4  -3  456.95   13.50
   2  -4  -3  497.15   13.50
  -2  -4   3  474.15   12.80
   2  -4  -3  476.95   12.70
   2   4  -3  472.75   13.80
  -2   4   3  468.75   13.40
   2   4  -3  472.45   12.40
  -2   4   3  473.55   13.70
  -2   4   3  469.35   10.80
  -2   4   3  493.95   13.10
   2   4  -3  483.95   13.30
   1  -4  -3  293.87    8.20
  -1  -4   3  285.37    9.80
   1  -4  -3  290.97    9.40
  -1  -4   3  289.27    9.80
   1  -4  -3  291.87    9.70
  -1  -4   3  280.97    9.10
  -1  -4   3  273.37    7.10
  -1   4   3  287.07    9.60
   1   4  -3  274.37    8.80
  -1   4   3  272.77    8.80
   1   4  -3  276.97    9.50
  -1   4   3  276.07    9.30
  -1   4   3  275.37    7.70
   1   4  -3  285.77    9.30
   0  -4  -3   65.49    4.50
   0  -4   3   70.09    2.70
   0  -4   3   68.79    4.40
   0  -4  -3   79.29    4.60
   0  -4  -3   66.69    3.10
   0  -4   3   76.89    4.70
   0  -4   3   70.79    4.70
   0   4  -3   79.39    4.70
   0   4  -3   72.29    4.40
   0   4   3   67.49    3.80
   0   4   3   69.29    4.50
   0   4   3   70.79    4.40
   0   4   3   72.79    4.20
   0   4  -3   80.49    4.70
   1  -4   3    1.80    1.60
   1  -4   3    1.90    1.70
  -1  -4  -3    0.00    1.40
   1  -4   3    1.80    1.50
  -1  -4  -3    2.60    1.40
  -1  -4  -3    0.70    1.70
  -1  -4  -3    1.90    0.70
   1   4   3    0.20    1.40
  -1   4  -3   -0.20    1.40
   1   4   3    1.00    1.50
  -1   4  -3   -0.20    0.70
   1   4   3    1.50    1.50
  -1   4  -3   -0.40    1.20
  -1   4  -3    1.20    1.40
   2  -4   3 1621.54   36.00
  -2  -4  -3 1702.83   35.50
   2  -4   3 1620.64   34.70
  -2  -4  -3 1686.13   35.60
   2  -4   3 1686.53   36.30
  -2  -4  -3 1666.33   35.30
   2   4   3 1640.24   35.60
   2   4   3 1714.53   36.00
   2   4   3 1670.03   35.50
  -2   4  -3 1711.03   35.60
  -2   4  -3 1688.23   36.20
  -2   4  -3 1673.73   34.80
   2   4   3 1682.43   31.00
  -2   4  -3 1668.63   32.60
   3  -4   3    4.80    1.80
  -3  -4  -3    7.00    2.20
   3  -4   3    9.80    2.60
   3  -4   3    7.70    2.00
  -3  -4  -3    8.70    2.40
  -3  -4  -3    5.50    2.20
   3  -4   3   10.50    2.80
   3   4   3    7.00    1.10
   3   4   3   10.30    2.40
   3   4   3    7.00    2.40
  -3   4  -3    5.70    1.60
  -3   4  -3    6.60    2.10
  -3   4  -3    4.90    2.10
   3   4   3    7.10    2.30
   4  -4   3  100.79    5.10
   4  -4   3   93.79    6.30
   4  -4   3   86.39    6.00
  -4  -4  -3   99.59    5.70
  -4  -4  -3   90.89    5.80
   4  -4   3   91.69    5.20
  -4  -4  -3   91.99    5.90
   4   4   3   84.69    3.70
  -4   4  -3   89.99    5.80
   4   4   3   98.99    6.50
  -4   4  -3   96.19    6.20
   4   4   3  104.49    6.30
  -4   4  -3   97.99    4.90
   4   4   3   96.99    5.70
   5  -4   3  105.99    7.10
  -5  -4  -3  119.49    6.40
   5  -4   3  110.79    6.00
  -5  -4  -3  109.99    6.80
   5  -4   3  122.59    5.60
   5  -4   3  115.89    7.50
  -5  -4  -3  112.59    6.80
  -5   4  -3  132.49    7.30
   5   4   3  118.89    6.40
   5   4   3  115.39    7.40
  -5   4  -3  113.19    6.00
  -5   4  -3  108.89    6.90
   5   4   3  117.29    4.90
   5   4   3  109.39    6.90
   6  -4   3  665.13   18.20
   6  -4   3  658.93   16.40
   6  -4   3  636.44   20.50
  -6  -4  -3  596.84   19.40
   6  -4   3  645.34   20.20
  -6  -4  -3  656.03   18.10
  -6   4  -3  655.93   18.20
   6   4   3  646.64   19.80
   6   4   3  672.03   18.40
   6   4   3  651.53   16.30
   6   4   3  672.43   20.90
  -6   4  -3  670.63   20.00
   7  -4   3   55.89    6.30
  -7  -4  -3   73.09    5.50
   7  -4   3   56.99    5.30
   7  -4   3   65.89    6.80
  -7  -4  -3   61.89    6.10
   7   4   3   62.59    6.60
  -7   4  -3   61.09    5.60
   7   4   3   49.90    6.00
   7   4   3   69.29    5.70
  -7   4  -3   59.59    6.00
  -8  -4  -3  121.39    8.70
   8  -4   3  119.19    7.60
   8  -4   3  106.09    8.70
   8  -4   3  107.29    8.80
  -8  -4  -3  126.99    7.30
   8   4   3  118.79    7.40
  -8   4  -3  125.09    8.10
  -8   4  -3  114.19    8.20
   8   4   3  103.19    8.50
   8   4   3  107.09    9.00
   9  -4   3   -2.00    2.40
   9  -4   3    2.10    3.20
  -9  -4  -3    0.50    2.90
  -9   4  -3   -0.70    2.10
   9   4   3   -2.20    3.00
  -9   4  -3    4.20    3.20
   9   4   3   -3.00    3.00
 -10  -4  -3   59.69    7.80
  10  -4   3   84.89    9.30
  10   4   3   46.70    7.70
 -10   4  -3   72.89    7.50
 -10   4  -3   48.40    7.00
 -11  -4  -3   -0.30    3.30
  11  -4   3   -0.40    3.60
 -11   4  -3    4.70    4.10
 -11   4  -3   -2.30    3.00
  11   4   3   -1.80    4.40
  12  -4   3   51.29    9.00
 -12  -4  -3   45.60    8.50
 -12   4  -3   58.19    8.10
 -12   4  -3   33.60    6.80
  12   4   3   34.50    7.50
 -13  -4  -3    2.10    4.90
  13  -4   3    8.50    5.70
  13   4   3   17.80    7.20
 -13   4  -3   12.70    5.40
  13  -5  -3    3.40    5.80
 -13  -5   3    1.20    4.60
  13   5  -3    5.70    5.90
 -13   5   3   -1.10    4.20
 -12  -5   3    9.20    4.90
  12  -5  -3   14.10    6.20
 -12   5   3    4.60    4.20
  12   5  -3   11.80    5.70
 -11  -5   3   -1.90    4.40
  11  -5  -3    6.40    4.60
 -11  -5   3    4.60    4.00
  11   5  -3    4.00    4.80
 -11   5   3    0.70    3.20
 -11   5   3    5.40    3.80
 -10  -5   3   12.20    4.30
  10  -5  -3    7.40    4.30
 -10  -5   3   12.80    4.40
 -10   5   3   13.10    4.50
  10   5  -3    4.80    3.90
 -10   5   3   11.80    4.10
   9  -5  -3   16.10    4.80
  -9  -5   3   18.90    4.50
  -9  -5   3    5.70    3.50
   9  -5  -3   23.00    4.40
  -9   5   3   10.20    3.60
  -9   5   3   10.20    3.90
   9   5  -3   14.50    3.90
   9   5  -3    8.70    4.20
  -8  -5   3    2.00    2.60
   8  -5  -3    4.90    3.40
   8  -5  -3    0.40    2.50
  -8  -5   3   -2.40    2.20
   8   5  -3    0.50    2.20
  -8   5   3   -1.10    2.50
  -8   5   3   -2.70    2.20
   8   5  -3   -0.60    2.90
  -8   5   3    4.50    2.80
  -7  -5   3   28.40    4.50
  -7  -5   3   31.90    5.40
   7  -5  -3   42.30    5.00
  -7  -5   3   33.10    4.70
   7  -5  -3   26.10    4.90
  -7   5   3   27.90    4.50
   7   5  -3   34.60    5.30
  -7   5   3   33.70    4.90
   7   5  -3   27.30    4.10
  -7   5   3   34.70    5.30
  -6  -5   3   17.20    3.80
  -6  -5   3   20.30    3.90
  -6  -5   3   17.80    4.10
   6  -5  -3   10.70    3.50
   6  -5  -3   12.50    3.20
   6   5  -3   17.40    3.30
  -6   5   3   11.70    3.20
  -6   5   3   16.00    3.80
  -6   5   3   12.70    3.20
   6   5  -3   11.90    3.60
   6   5  -3   12.30    2.50
  -5  -5   3  391.06   14.20
  -5  -5   3  373.46   13.80
  -5  -5   3  376.76   12.50
   5  -5  -3  378.06   13.10
   5  -5  -3  398.96   15.60
   5  -5  -3  379.56   13.70
   5   5  -3  359.86   13.90
   5   5  -3  368.86   11.90
  -5   5   3  393.26   14.00
  -5   5   3  368.26   13.40
  -5   5   3  378.16   12.90
   5   5  -3  376.16   13.50
   5   5  -3  365.36   11.10
   4  -5  -3  276.17   10.60
  -4  -5   3  256.07    9.30
   4  -5  -3  247.68   10.30
  -4  -5   3  275.07    9.40
  -4  -5   3  257.07   10.80
   4  -5  -3  271.77   10.40
  -4  -5   3  241.38   10.60
  -4   5   3  247.98    9.70
  -4   5   3  253.87   10.50
   4   5  -3  262.87   11.10
  -4   5   3  259.97    7.00
  -4   5   3  255.77   10.50
   4   5  -3  259.47   10.50
   4   5  -3  260.77    8.80
  -3  -5   3 1133.79   26.00
   3  -5  -3 1136.19   27.50
   3  -5  -3 1107.39   27.40
   3  -5  -3 1204.78   27.10
  -3  -5   3 1118.29   28.00
  -3  -5   3 1124.09   28.00
  -3  -5   3 1207.68   25.40
   3   5  -3 1188.88   27.60
  -3   5   3 1186.88   26.70
  -3   5   3 1147.79   23.40
   3   5  -3 1097.99   27.90
   3   5  -3 1137.39   25.80
  -3   5   3 1182.78   28.20
  -3   5   3 1167.48   27.80
  -2  -5   3  138.89    5.20
   2  -5  -3  122.19    5.90
  -2  -5   3  115.49    6.60
   2  -5  -3  125.79    6.60
   2  -5  -3  129.39    7.00
  -2  -5   3  131.39    7.10
  -2  -5   3  132.29    6.20
   2   5  -3  133.39    6.80
  -2   5   3  136.39    5.00
   2   5  -3  121.89    6.80
  -2   5   3  130.99    6.70
   2   5  -3  133.99    6.20
  -2   5   3  137.09    6.30
  -2   5   3  132.79    7.10
   1  -5  -3   29.50    3.50
  -1  -5   3   37.50    3.90
   1  -5  -3   39.10    3.10
  -1  -5   3   37.00    2.50
  -1  -5   3   38.60    4.10
   1  -5  -3   38.00    4.10
  -1  -5   3   26.90    3.20
   1   5  -3   35.80    3.60
   1   5  -3   35.30    3.60
  -1   5   3   29.90    3.20
   1   5  -3   30.90    3.70
  -1   5   3   35.60    3.70
  -1   5   3   34.00    3.90
  -1   5   3   41.40    3.10
   0  -5   3 1329.27   30.90
   0  -5  -3 1363.16   30.90
   0  -5   3 1383.36   30.20
   0  -5  -3 1379.86   30.60
   0  -5   3 1346.57   31.20
   0  -5   3 1332.37   26.70
   0  -5  -3 1401.06   27.60
   0   5   3 1378.96   29.20
   0   5  -3 1341.67   30.50
   0   5   3 1377.36   30.70
   0   5  -3 1333.07   30.40
   0   5   3 1342.07   30.90
   0   5  -3 1358.66   30.40
   0   5   3 1336.17   29.60
   1  -5   3  248.08   10.10
  -1  -5  -3  267.57    9.30
   1  -5   3  257.87    9.70
  -1  -5  -3  278.37    7.10
   1  -5   3  269.87    9.90
  -1  -5  -3  268.77   10.20
  -1  -5  -3  265.27    9.90
  -1   5  -3  256.57    9.40
   1   5   3  263.07   10.00
  -1   5  -3  266.87   10.10
  -1   5  -3  271.67    7.20
   1   5   3  271.97   10.00
  -1   5  -3  257.37    9.70
   1   5   3  264.67    9.30
  -2  -5  -3  375.96   12.80
  -2  -5  -3  388.46   12.80
   2  -5   3  407.86   13.30
   2  -5   3  395.96   12.50
  -2  -5  -3  407.86    9.00
   2  -5   3  392.56   13.40
  -2  -5  -3  418.06   12.60
   2   5   3  399.86   12.90
  -2   5  -3  393.96   12.10
  -2   5  -3  403.16   10.20
   2   5   3  411.96   13.00
   2   5   3  401.56   13.10
  -2   5  -3  393.16   12.80
  -2   5  -3  402.06   13.40
  -3  -5  -3  338.47   11.90
  -3  -5  -3  325.37   11.30
   3  -5   3  336.47   12.40
   3  -5   3  315.27   12.00
  -3  -5  -3  318.37   11.60
   3  -5   3  326.17   11.00
  -3   5  -3  325.57   12.20
  -3   5  -3  313.87    9.30
   3   5   3  349.27   12.00
  -3   5  -3  318.77   11.50
   3   5   3  302.17   11.20
   3   5   3  322.47    7.70
  -3   5  -3  341.97   10.90
   3   5   3  339.07   12.20
   4  -5   3  740.83   21.10
  -4  -5  -3  723.83   20.60
   4  -5   3  716.23   18.70
   4  -5   3  714.23   18.70
  -4  -5  -3  705.23   19.90
  -4  -5  -3  728.63   20.10
   4  -5   3  734.43   21.20
  -4   5  -3  729.63   20.50
  -4   5  -3  695.93   18.60
   4   5   3  707.63   19.50
   4   5   3  780.62   16.80
   4   5   3  742.83   20.60
  -4   5  -3  730.83   17.70
  -4   5  -3  699.93   20.70
   4   5   3  702.13   20.60
  -5  -5  -3  165.58    8.80
  -5  -5  -3  185.38    8.90
   5  -5   3  170.48    7.70
   5  -5   3  193.58    8.30
   5  -5   3  191.48   10.10
   5  -5   3  201.08   10.30
   5   5   3  164.78    9.60
   5   5   3  194.08    9.50
  -5   5  -3  189.68    9.70
   5   5   3  189.38    8.80
  -5   5  -3  196.18    8.00
  -6  -5  -3    2.20    2.40
   6  -5   3    7.90    3.30
   6  -5   3    4.30    2.20
   6  -5   3    0.00    2.60
  -6  -5  -3    9.10    3.10
   6  -5   3    3.20    2.20
   6   5   3    0.10    2.20
   6   5   3    7.50    3.40
   6   5   3    4.00    2.40
  -6   5  -3    2.60    2.10
  -6   5  -3    2.40    2.80
  -7  -5  -3   83.69    6.40
   7  -5   3   71.99    6.00
   7  -5   3   81.19    8.10
   7  -5   3   77.59    7.40
  -7  -5  -3   92.69    7.40
   7   5   3   90.69    6.60
   7   5   3   82.19    7.50
  -7   5  -3   75.29    6.90
   7   5   3   73.89    7.40
  -7   5  -3   71.99    5.90
  -8  -5  -3  411.56   15.10
   8  -5   3  447.36   18.40
  -8  -5  -3  442.96   17.40
   8   5   3  426.66   15.10
   8   5   3  423.26   18.10
  -8   5  -3  404.96   16.70
  -8   5  -3  430.96   15.50
   8   5   3  433.96   17.40
  -9  -5  -3   80.09    8.30
   9  -5   3   89.19    9.50
  -9   5  -3   89.69    7.50
   9   5   3   89.39    9.20
  -9   5  -3   77.69    7.70
  10  -5   3   11.10    5.10
 -10  -5  -3    1.40    3.40
 -10   5  -3    2.30    2.90
 -10   5  -3    2.80    3.50
  10   5   3    6.30    4.50
 -11  -5  -3   29.30    7.20
  11  -5   3   24.70    6.70
 -11   5  -3   25.80    6.30
  11   5   3   23.40    6.70
 -11   5  -3   15.90    4.70
 -12  -5  -3   27.00    7.30
  12  -5   3   32.70    7.90
 -12   5  -3   47.90    7.60
 -12   5  -3   47.80    8.20
  12   5   3   45.20    9.00
  13  -5   3   -2.20    6.20
 -13  -5  -3    2.00    5.20
  13   5   3    4.90    5.50
 -13   5  -3   -1.70    4.40
 -13  -6   3    1.00    4.70
  13  -6  -3   -0.80    5.20
 -13   6   3    4.80    4.40
  13   6  -3    1.00    5.30
  12  -6  -3  102.09   11.20
 -12  -6   3   85.29    9.90
 -12   6   3  117.89   10.60
  12   6  -3  108.59   11.30
 -11  -6   3    5.40    4.00
  11  -6  -3   -2.60    3.70
 -11  -6   3    1.20    3.60
 -11   6   3    1.90    3.80
 -11   6   3   -3.50    3.00
  11   6  -3    1.10    4.10
  10  -6  -3    0.70    4.00
 -10  -6   3    5.00    3.60
 -10  -6   3    6.10    3.90
  10   6  -3   -3.10    3.30
 -10   6   3    5.20    3.50
 -10   6   3    0.50    3.10
  -9  -6   3  108.69    8.80
  -9  -6   3  112.89    9.00
   9  -6  -3  110.89    8.10
   9  -6  -3   99.99    9.70
   9   6  -3   97.19    9.60
  -9   6   3  122.39    9.10
  -9   6   3  109.69    8.90
  -8  -6   3   37.00    5.40
   8  -6  -3   30.80    6.00
  -8  -6   3   29.10    5.20
   8  -6  -3   41.90    5.50
  -8   6   3   39.10    5.90
  -8   6   3   35.30    7.50
  -8   6   3   30.70    5.40
   8   6  -3   30.60    6.00
   7  -6  -3  116.69    8.70
   7  -6  -3  115.49    7.90
  -7  -6   3  107.79    7.50
  -7  -6   3  103.69    8.20
  -7   6   3  110.39    8.20
  -7   6   3  105.59    8.40
   7   6  -3  101.79    8.40
  -7   6   3  117.19    7.80
   7   6  -3  106.79    6.80
  -6  -6   3   81.69    6.20
  -6  -6   3   75.89    6.80
   6  -6  -3   62.99    6.70
   6  -6  -3   69.09    6.40
  -6  -6   3   90.29    7.40
  -6   6   3   72.89    6.90
   6   6  -3   79.59    7.30
  -6   6   3   73.99    6.10
   6   6  -3   80.19    5.80
  -6   6   3   77.69    6.80
   6   6  -3   82.69    5.30
  -5  -6   3    2.00    2.30
  -5  -6   3   -0.90    2.10
   5  -6  -3    1.00    2.30
   5  -6  -3    0.80    2.40
  -5  -6   3   -0.60    1.80
   5   6  -3   -0.10    1.70
  -5   6   3    0.10    1.80
   5   6  -3    1.70    2.70
  -5   6   3    0.50    2.20
   5   6  -3   -2.20    1.60
  -5   6   3    4.30    2.60
   4  -6  -3  121.19    7.50
   4  -6  -3  141.89    7.90
  -4  -6   3  140.59    8.60
  -4  -6   3  135.19    6.60
  -4  -6   3  128.89    6.70
  -4  -6   3  142.39    8.60
   4   6  -3  130.19    6.60
   4   6  -3  119.39    8.20
  -4   6   3  137.79    8.30
  -4   6   3  130.09    8.00
  -4   6   3  133.89    7.20
   4   6  -3  125.69    7.70
  -3  -6   3   36.00    3.40
   3  -6  -3   33.30    4.10
  -3  -6   3   33.10    4.70
   3  -6  -3   30.50    4.20
  -3  -6   3   33.10    4.40
   3  -6  -3   37.80    6.20
  -3  -6   3   32.90    3.70
   3   6  -3   38.30    4.50
  -3   6   3   32.60    4.20
   3   6  -3   32.70    3.70
  -3   6   3   42.80    4.60
   3   6  -3   45.10    5.10
  -3   6   3   38.40    3.00
  -3   6   3   34.20    3.80
  -2  -6   3  100.69    6.90
  -2  -6   3  100.29    5.80
   2  -6  -3  103.89    6.60
  -2  -6   3   86.49    6.50
   2  -6  -3   90.09    6.50
   2  -6  -3   90.99    5.40
  -2  -6   3   97.29    4.70
   2   6  -3   89.19    6.30
  -2   6   3  101.09    6.80
  -2   6   3  101.09    5.80
  -2   6   3   86.79    4.60
   2   6  -3   94.09    5.70
  -2   6   3   99.49    6.50
   2   6  -3   83.19    6.00
  -1  -6   3  420.96   14.40
  -1  -6   3  398.26   14.10
  -1  -6   3  411.16   10.80
   1  -6  -3  410.66   11.80
  -1  -6   3  415.86   13.00
   1  -6  -3  399.86   14.00
   1   6  -3  432.96   13.70
  -1   6   3  402.26   13.80
  -1   6   3  421.26   12.00
   1   6  -3  402.96   13.60
   1   6  -3  419.86   13.90
  -1   6   3  437.26   14.40
  -1   6   3  420.06   12.90
   0  -6  -3  579.04   17.60
   0  -6   3  594.14   16.70
   0  -6  -3  545.75   15.90
   0  -6   3  585.54   13.60
   0  -6   3  569.54   17.50
   0  -6   3  569.84   17.80
   0  -6  -3  598.04   17.30
   0  -6  -3  584.14   14.30
   0   6  -3  578.14   17.10
   0   6   3  599.54   17.80
   0   6   3  578.04   17.20
   0   6   3  584.54   16.10
   0   6  -3  594.64   17.00
   0   6   3  582.24   15.90
   0   6  -3  599.24   17.40
   1  -6   3  158.78    8.40
   1  -6   3  167.88    8.20
  -1  -6  -3  163.58    5.60
  -1  -6  -3  157.98    8.30
   1  -6   3  154.68    7.80
  -1  -6  -3  168.48    8.30
  -1  -6  -3  161.18    7.30
  -1   6  -3  159.68    8.00
  -1   6  -3  174.68    8.50
  -1   6  -3  167.98    5.70
  -1   6  -3  150.88    7.50
   1   6   3  148.69    8.00
   1   6   3  168.28    7.70
   1   6   3  172.68    8.40
  -2  -6  -3  269.67   11.10
   2  -6   3  271.07   10.80
  -2  -6  -3  303.97   12.80
  -2  -6  -3  278.37    7.40
   2  -6   3  285.17   11.30
  -2  -6  -3  261.27   10.10
   2  -6   3  292.37   12.00
  -2   6  -3  268.67   10.90
  -2   6  -3  274.47   10.20
   2   6   3  256.57   10.70
   2   6   3  282.37   11.00
   2   6   3  264.77   11.10
  -2   6  -3  272.97    8.10
  -2   6  -3  270.57   11.40
   3  -6   3   47.20    5.30
  -3  -6  -3   48.00    5.10
  -3  -6  -3   47.50    4.70
   3  -6   3   39.60    5.00
   3  -6   3   40.20    4.60
   3   6   3   38.60    4.60
  -3   6  -3   43.60    5.00
  -3   6  -3   45.00    4.20
  -3   6  -3   43.10    4.90
  -3   6  -3   51.09    3.70
   3   6   3   46.90    5.00
   3   6   3   51.79    5.50
  -4  -6  -3    2.30    2.20
   4  -6   3    1.40    2.20
   4  -6   3    4.10    2.60
   4  -6   3   -0.80    1.80
  -4  -6  -3    3.50    2.60
  -4   6  -3    3.40    1.90
   4   6   3    5.40    2.60
  -4   6  -3    1.90    1.80
   4   6   3   -0.60    2.20
   4   6   3    3.80    2.40
  -4   6  -3    1.90    2.20
   5  -6   3  303.77   13.40
   5  -6   3  293.17   13.30
   5  -6   3  287.97   11.10
  -5  -6  -3  290.37   12.20
  -5  -6  -3  293.17   12.20
  -5   6  -3  293.07   13.10
  -5   6  -3  293.77   10.90
   5   6   3  292.97   13.20
  -5   6  -3  267.27   10.10
   5   6   3  310.67   13.10
   5   6   3  285.27   11.70
   6  -6   3   13.90    3.30
  -6  -6  -3   10.10    3.40
   6  -6   3    9.90    3.90
   6  -6   3   12.80    3.10
  -6  -6  -3   13.90    3.80
   6  -6   3   14.10    4.10
   6   6   3   16.30    3.70
   6   6   3   14.80    4.20
  -6   6  -3   17.70    3.40
   6   6   3    8.10    4.00
  -6   6  -3   14.10    4.30
  -6   6  -3   16.20    3.40
  -7  -6  -3    7.30    3.30
  -7  -6  -3    9.30    3.70
   7  -6   3   11.80    4.40
   7   6   3   13.50    4.70
   7   6   3    8.30    3.10
   7   6   3    9.20    3.60
  -7   6  -3    6.10    2.70
  -7   6  -3    5.90    3.80
  -8  -6  -3  132.19    9.90
  -8  -6  -3  155.78    9.40
   8  -6   3  155.98   11.40
   8   6   3  143.19    8.90
  -8   6  -3  144.79   10.30
   8   6   3  153.08   11.10
  -8   6  -3  133.89    8.50
  -9  -6  -3   26.60    5.90
   9  -6   3   26.80    6.60
  -9   6  -3   34.30    6.60
  -9   6  -3   27.80    5.10
   9   6   3   25.60    6.20
  10  -6   3   76.79    9.80
 -10  -6  -3   76.89    9.20
  10   6   3   58.19    8.80
 -10   6  -3   74.49    8.90
 -11  -6  -3    0.60    3.60
  11  -6   3    2.60    4.40
  11   6   3    0.20    5.00
 -11   6  -3   -0.60    4.00
  12  -6   3   -3.90    4.00
 -12  -6  -3   -3.60    4.10
 -12   6  -3    2.80    5.00
  12   6   3   -1.30    4.90
  12  -7  -3   -0.60    4.90
 -12  -7   3    6.30    4.80
  12   7  -3    2.00    5.60
 -12   7   3    0.60    4.20
  11  -7  -3   14.70    5.90
 -11  -7   3   25.70    6.40
 -11  -7   3   17.00    5.30
 -11   7   3   14.40    5.20
  11   7  -3   17.90    6.60
 -11   7   3   20.60    5.60
  10  -7  -3    0.00    4.10
 -10  -7   3   -3.30    2.80
 -10  -7   3    6.90    4.20
 -10   7   3   11.20    4.30
  10   7  -3   -0.30    3.90
 -10   7   3    0.80    3.20
   9  -7  -3   -3.60    3.40
  -9  -7   3   -2.90    2.80
  -9  -7   3    0.80    3.30
  -9   7   3    1.20    2.90
  -9   7   3   -1.30    2.60
   9   7  -3   -2.60    3.70
  -8  -7   3   13.80    4.50
   8  -7  -3   16.40    4.90
  -8  -7   3    6.30    3.60
   8  -7  -3   14.60    4.30
   8   7  -3    6.80    4.10
  -8   7   3   18.50    4.90
  -8   7   3   24.10    5.00
   7  -7  -3   15.90    4.50
  -7  -7   3   27.50    5.60
   7  -7  -3   22.40    5.50
  -7  -7   3   24.20    4.80
  -7   7   3   28.60    5.50
  -7   7   3   23.10    5.80
   7   7  -3   21.80    5.50
  -7   7   3   30.40    4.90
  -6  -7   3   16.60    4.50
   6  -7  -3   25.50    5.00
   6  -7  -3   15.80    4.20
  -6  -7   3   24.50    4.30
  -6   7   3   14.10    4.20
  -6   7   3   13.80    3.40
  -6   7   3   25.00    5.20
   6   7  -3   19.50    5.10
   5  -7  -3   88.49    7.40
  -5  -7   3   82.69    7.40
  -5  -7   3   80.69    6.00
   5  -7  -3   84.99    6.90
  -5   7   3   75.59    7.30
   5   7  -3   85.39    7.60
  -5   7   3   94.89    7.80
  -5   7   3   77.09    6.20
   5   7  -3   84.39    5.80
   5   7  -3   86.89    5.90
   4  -7  -3  602.34   20.10
  -4  -7   3  680.43   18.60
  -4  -7   3  667.33   21.50
  -4  -7   3  672.93   18.30
   4  -7  -3  662.33   20.00
  -4  -7   3  689.23   21.90
  -4   7   3  666.43   21.20
  -4   7   3  689.43   21.20
  -4   7   3  655.33   19.00
   4   7  -3  641.74   21.20
   4   7  -3  674.83   19.00
   3  -7  -3  116.59    8.10
   3  -7  -3  128.09    7.50
  -3  -7   3  120.99    8.50
  -3  -7   3  123.59    6.80
  -3  -7   3  122.09    8.50
  -3  -7   3  128.09    6.30
  -3   7   3  141.89    8.70
   3   7  -3  127.19    8.20
  -3   7   3  128.09    7.10
  -3   7   3  112.29    7.90
   3   7  -3  124.49    7.20
   2  -7  -3   96.29    6.00
  -2  -7   3   92.89    6.10
   2  -7  -3   72.39    6.40
  -2  -7   3  100.89    5.10
  -2  -7   3   87.69    7.10
  -2  -7   3   88.59    7.10
   2   7  -3   94.29    7.00
  -2   7   3   85.09    5.80
  -2   7   3   94.89    5.30
   2   7  -3   90.79    6.30
  -2   7   3   77.19    6.50
  -2   7   3   92.29    7.00
   1  -7  -3   17.60    3.00
  -1  -7   3   24.60    2.80
  -1  -7   3   28.30    4.80
  -1  -7   3   33.30    4.20
   1  -7  -3   20.90    4.00
  -1  -7   3   21.30    4.40
   1   7  -3   27.60    4.60
  -1   7   3   28.20    3.50
  -1   7   3   25.10    3.70
  -1   7   3   23.90    4.30
   1   7  -3   19.80    3.80
  -1   7   3   20.40    3.80
   1   7  -3   23.00    4.10
   0  -7   3   24.70    4.40
   0  -7  -3   22.10    4.10
   0  -7   3   33.30    4.40
   0  -7  -3   37.70    4.00
   0  -7  -3   33.30    3.40
   0  -7   3   31.20    4.20
   0  -7   3   34.90    5.00
   0   7  -3   38.40    4.80
   0   7   3   34.10    4.60
   0   7   3   34.30    4.50
   0   7   3   31.60    4.00
   0   7  -3   37.00    4.60
   0   7  -3   33.00    4.30
   1  -7   3  421.86   14.40
  -1  -7  -3  426.16   15.40
   1  -7   3  399.36   14.90
   1  -7   3  416.26   15.70
  -1  -7  -3  410.36   13.60
  -1   7  -3  429.96   14.20
   1   7   3  439.16   14.20
   1   7   3  424.96   15.30
   1   7   3  412.96   15.00
  -1   7  -3  424.96   15.20
  -2  -7  -3   22.00    3.80
   2  -7   3   14.90    3.50
   2  -7   3   25.00    4.70
  -2  -7  -3   27.60    4.50
   2  -7   3   22.40    4.20
   2   7   3   30.70    4.30
  -2   7  -3   24.10    3.90
   2   7   3   28.40    4.50
   2   7   3   25.80    4.60
  -2   7  -3   32.10    4.80
   3  -7   3  851.31   23.80
  -3  -7  -3  862.71   23.20
  -3  -7  -3  859.61   24.90
   3  -7   3  840.82   24.60
   3  -7   3  889.51   25.70
  -3   7  -3  855.91   22.50
   3   7   3  881.11   24.20
  -3   7  -3  856.11   25.10
   3   7   3  861.81   24.70
   3   7   3  863.11   24.70
   4  -7   3   37.20    5.60
   4  -7   3   34.10    4.90
  -4  -7  -3   37.90    5.10
  -4  -7  -3   30.40    4.60
   4  -7   3   32.40    5.10
   4   7   3   37.30    5.90
   4   7   3   39.60    4.80
  -4   7  -3   29.90    5.40
  -4   7  -3   37.10    4.40
   4   7   3   48.70    5.80
   5  -7   3   -4.10    2.10
  -5  -7  -3   -2.10    1.90
   5  -7   3   -0.10    2.70
   5  -7   3    0.00    2.30
  -5  -7  -3    0.10    2.40
  -5   7  -3    4.20    2.90
   5   7   3    0.90    2.30
   5   7   3   -3.90    2.10
   5   7   3   -0.60    2.40
  -5   7  -3    1.90    2.10
  -6  -7  -3   50.89    6.40
  -6  -7  -3   51.79    5.90
   6  -7   3   33.70    5.20
   6  -7   3   39.90    6.20
   6   7   3   46.80    6.40
   6   7   3   40.00    6.80
  -6   7  -3   30.70    5.80
   6   7   3   53.49    5.80
   7  -7   3   96.99    9.00
  -7  -7  -3   72.79    7.50
  -7  -7  -3   79.49    7.20
  -7   7  -3   66.49    7.50
   7   7   3   74.69    6.80
   7   7   3   86.99    8.90
  -8  -7  -3   -1.20    2.70
   8  -7   3   -4.70    3.60
  -8  -7  -3   -1.40    2.80
   8   7   3   -1.40    3.20
  -8   7  -3    5.30    3.90
   9  -7   3   31.50    7.40
  -9  -7  -3   37.50    7.00
   9   7   3   39.40    7.50
  -9   7  -3   29.60    6.40
 -10  -7  -3    6.20    4.30
  10  -7   3    2.10    4.40
 -10   7  -3    6.10    4.30
  10   7   3    2.20    5.10
 -11  -7  -3   16.90    6.10
  11  -7   3    3.80    5.00
  11   7   3    2.00    4.90
 -11   7  -3    8.90    5.00
 -12  -7  -3    5.90    6.30
 -12   7  -3   11.70    5.90
 -11  -8   3   66.39    9.10
 -11  -8   3   58.39    8.80
  11  -8  -3   57.19    9.40
  11   8  -3   47.90    9.30
 -11   8   3   54.19    9.00
  10  -8  -3    0.30    4.70
 -10  -8   3   -3.00    3.50
 -10  -8   3   -0.60    3.90
 -10   8   3    1.40    4.10
  10   8  -3    4.80    5.30
   9  -8  -3   54.29    8.00
  -9  -8   3   46.50    7.20
  -9  -8   3   66.59    8.20
  -9   8   3   53.99    7.10
   9   8  -3   61.59    9.60
  -9   8   3   51.39    7.50
  -8  -8   3   56.49    7.80
  -8  -8   3   63.79    7.20
   8  -8  -3   62.49    7.80
   8  -8  -3   53.39    7.50
  -8   8   3   59.39    6.80
  -8   8   3   69.19    8.00
   8   8  -3   54.79    8.20
   7  -8  -3    0.80    3.60
  -7  -8   3   -1.30    2.60
  -7  -8   3    1.10    3.10
   7  -8  -3    1.30    3.30
  -7   8   3   -1.30    2.60
  -7   8   3    3.20    2.90
   7   8  -3    1.30    3.80
  -6  -8   3   13.80    4.50
   6  -8  -3   10.50    4.20
   6  -8  -3    9.20    4.30
  -6  -8   3   18.30    6.00
  -6   8   3   11.30    3.60
   6   8  -3    7.30    3.90
  -6   8   3    8.80    3.80
  -5  -8   3  139.39   10.00
   5  -8  -3  152.78    9.60
   5  -8  -3  162.38    9.90
   5   8  -3  140.49    8.20
  -5   8   3  146.19   10.00
  -5   8   3  142.19   10.00
  -5   8   3  150.48    8.60
   5   8  -3  132.89    9.80
   4  -8  -3 1001.30   26.70
   4  -8  -3  908.21   27.10
  -4  -8   3  931.61   28.30
  -4   8   3  954.80   28.30
  -4   8   3  953.30   28.00
  -4   8   3  955.90   25.20
   4   8  -3  896.91   27.40
   4   8  -3  954.60   25.50
  -3  -8   3    5.10    2.70
  -3  -8   3    6.50    3.50
   3  -8  -3   12.50    4.10
   3  -8  -3    3.50    2.60
  -3   8   3   10.60    3.10
   3   8  -3   10.70    4.10
   3   8  -3    7.90    3.20
  -3   8   3    9.00    3.50
  -3   8   3    2.00    2.60
   2  -8  -3   22.40    4.90
  -2  -8   3   20.90    3.80
  -2  -8   3   21.70    4.60
  -2  -8   3   23.90    4.90
   2  -8  -3   24.90    4.00
   2   8  -3   23.40    4.60
  -2   8   3   15.80    4.00
   2   8  -3   14.30    3.50
  -2   8   3   17.90    4.30
  -2   8   3   24.40    4.00
  -1  -8   3  393.66   16.00
  -1  -8   3  416.66   16.50
   1  -8  -3  398.36   16.00
   1  -8  -3  393.16   14.50
  -1  -8   3  429.36   14.40
  -1   8   3  397.06   13.70
   1   8  -3  431.26   15.60
  -1   8   3  393.86   13.30
   1   8  -3  392.26   15.20
  -1   8   3  414.66   15.80
  -1   8   3  378.16   15.60
   0  -8   3  310.67   14.00
   0  -8  -3  313.17   11.80
   0  -8   3  307.17   12.30
   0  -8   3  312.67   13.90
   0  -8  -3  281.77   13.50
   0   8   3  302.77   11.80
   0   8   3  317.37   13.60
   0   8  -3  307.47   13.10
   0   8   3  300.97   13.40
   0   8  -3  291.67   12.60
  -1  -8  -3  112.69    7.00
   1  -8   3  109.09    8.40
   1  -8   3  114.69    8.70
  -1  -8  -3   98.39    8.10
   1  -8   3   99.29    7.20
  -1   8  -3  104.99    7.30
  -1   8  -3  100.09    7.90
   1   8   3  104.69    8.00
   1   8   3  103.19    7.10
   1   8   3  107.39    8.10
   2  -8   3   12.20    4.00
   2  -8   3   16.90    4.10
   2  -8   3   15.50    4.40
  -2  -8  -3   13.80    3.60
  -2  -8  -3    7.30    3.40
  -2   8  -3   17.00    3.70
  -2   8  -3   12.40    4.00
   2   8   3    9.80    3.50
   2   8   3   13.00    3.60
   2   8   3   10.20    3.50
   3  -8   3   13.20    4.00
  -3  -8  -3    8.20    3.40
   3  -8   3    4.80    3.10
  -3  -8  -3    9.00    3.10
   3   8   3   10.00    3.70
   3   8   3   12.50    4.00
  -3   8  -3   14.80    3.60
   3   8   3    6.50    3.10
  -3   8  -3   10.50    4.10
   4  -8   3   47.10    6.50
  -4  -8  -3   60.09    6.00
  -4  -8  -3   46.50    6.40
   4  -8   3   55.79    6.20
   4   8   3   53.29    6.10
  -4   8  -3   43.30    6.00
   4   8   3   58.89    6.90
   4   8   3   61.59    7.10
   5  -8   3    7.80    3.70
  -5  -8  -3    8.20    3.70
   5  -8   3    1.70    3.00
  -5  -8  -3    6.70    3.30
   5   8   3   12.40    4.50
  -5   8  -3    4.70    3.60
   5   8   3    3.40    2.80
   5   8   3    8.60    3.50
   6  -8   3   95.99    8.90
   6  -8   3   89.69    7.60
  -6  -8  -3   95.99    8.60
  -6  -8  -3   88.59    7.60
   6   8   3   90.39    8.80
  -6   8  -3   94.49    8.80
   6   8   3   83.99    7.60
   7  -8   3  125.09   10.80
  -7  -8  -3  105.69    9.10
  -7  -8  -3   93.69    8.80
   7   8   3  118.19    8.70
  -7   8  -3  104.39    9.90
   7   8   3  113.19   10.40
  -8  -8  -3    3.60    3.70
  -8  -8  -3   -0.80    3.40
   8  -8   3    9.20    4.80
   8   8   3    6.60    4.20
  -8   8  -3    6.50    4.40
  -9  -8  -3    9.10    4.70
   9  -8   3    4.70    5.20
   9   8   3   -0.30    4.40
  -9   8  -3   -0.30    4.00
  10  -8   3    7.00    5.10
 -10  -8  -3    6.80    5.10
  10   8   3    6.80    5.60
 -10   8  -3    0.40    4.40
  11  -8   3   19.80    8.00
 -11  -8  -3   25.00    6.90
 -11   8  -3   18.20    6.70
 -10  -9   3   11.50    5.80
  10  -9  -3   11.60    6.00
  10   9  -3   -2.70    4.30
 -10   9   3    8.90    5.30
  -9  -9   3   36.40    7.40
   9  -9  -3   64.89    8.70
  -9   9   3   57.49    8.80
   9   9  -3   64.89    9.50
  -8  -9   3   29.00    6.80
   8  -9  -3   23.50    5.80
   8  -9  -3   36.40    7.40
   8   9  -3   36.90    7.80
  -8   9   3   33.60    6.90
   7  -9  -3    7.60    4.50
  -7  -9   3    0.20    3.80
   7  -9  -3    1.10    3.50
   7   9  -3    5.20    4.40
  -7   9   3    6.20    4.20
   6  -9  -3    3.60    3.50
   6  -9  -3    2.70    3.30
  -6  -9   3   -2.90    3.40
  -6   9   3   -0.50    3.20
   6   9  -3   -1.50    3.10
   5  -9  -3   14.30    4.50
   5  -9  -3   29.30    5.90
  -5  -9   3   27.40    6.10
   5   9  -3   35.60    6.50
  -5   9   3   19.20    5.00
  -4  -9   3  157.48   11.50
   4  -9  -3  202.38   12.10
   4  -9  -3  178.08   10.20
   4   9  -3  170.48    9.90
   4   9  -3  171.48   11.30
  -4   9   3  149.79   10.70
  -4   9   3  190.38   10.10
  -3  -9   3   -1.40    2.90
   3  -9  -3    0.60    2.50
   3  -9  -3    2.60    3.10
   3   9  -3   -0.40    2.50
  -3   9   3    0.60    2.60
  -3   9   3   -3.50    2.20
  -3   9   3   -4.00    2.40
   3   9  -3    3.70    3.00
  -2  -9   3   94.89    8.60
   2  -9  -3  113.49    9.40
  -2   9   3  114.49    7.40
  -2   9   3  105.99    8.70
   2   9  -3  116.89    8.90
   2   9  -3  122.19    8.60
  -2   9   3  105.29    8.60
   1  -9  -3   79.69    8.20
   1  -9  -3   91.79    6.70
  -1  -9   3  103.49    7.30
  -1  -9   3   93.39    8.60
   1   9  -3   85.19    7.70
  -1   9   3   88.79    7.90
  -1   9   3   85.99    7.90
   1   9  -3   88.09    7.70
   0  -9  -3   40.80    6.50
   0  -9   3   34.20    5.30
   0  -9  -3   28.90    4.50
   0  -9   3   32.40    5.90
   0   9   3   27.80    5.40
   0   9   3   23.90    4.30
   0   9  -3   35.00    5.30
   0   9  -3   40.30    5.70
   0   9   3   33.60    5.90
  -1  -9  -3   10.80    4.30
   1  -9   3    8.40    3.30
   1  -9   3    6.80    3.90
  -1  -9  -3   11.20    3.30
   1   9   3   12.90    4.20
  -1   9  -3   17.80    4.70
   1   9   3   13.40    4.30
   1   9   3   13.50    3.70
  -1   9  -3    9.90    3.70
  -2  -9  -3   43.60    5.40
  -2  -9  -3   36.50    6.00
   2  -9   3   39.80    6.00
   2  -9   3   34.20    5.40
  -2   9  -3   32.50    5.10
   2   9   3   37.10    5.80
   2   9   3   47.90    6.10
   2   9   3   42.50    6.20
  -2   9  -3   38.30    6.40
  -3  -9  -3   84.89    8.20
  -3  -9  -3   74.99    6.70
   3  -9   3   77.89    7.60
   3  -9   3   72.19    7.60
  -3   9  -3   70.89    7.60
   3   9   3   68.29    7.00
   3   9   3   83.19    8.10
   3   9   3   96.59   11.60
  -4  -9  -3   -4.20    2.70
   4  -9   3    3.30    3.20
  -4  -9  -3   -1.10    2.50
   4  -9   3    2.80    3.50
   4   9   3    2.20    3.20
   4   9   3   -0.40    2.70
  -4   9  -3    0.30    3.10
   5  -9   3   46.50    6.60
   5  -9   3   49.00    6.90
  -5  -9  -3   36.00    6.60
  -5  -9  -3   45.60    6.30
   5   9   3   39.40    5.60
   5   9   3   44.90    6.60
  -5   9  -3   45.80    6.80
  -6  -9  -3   55.69    7.40
   6  -9   3   56.29    8.00
  -6  -9  -3   58.69    7.10
   6   9   3   68.39    7.40
  -6   9  -3   52.29    7.90
   6   9   3   57.39    8.40
  -7  -9  -3   13.90    4.80
  -7  -9  -3   33.60    6.60
   7  -9   3   13.90    5.90
  -7   9  -3   19.40    5.70
   7   9   3   24.80    6.80
  -8  -9  -3    8.50    4.90
  -8  -9  -3    8.10    4.50
   8  -9   3   24.30    6.90
  -8   9  -3   22.30    6.20
   8   9   3   15.10    6.10
   9  -9   3    5.80    5.00
  -9  -9  -3   -1.30    3.70
  -9   9  -3    3.20    4.40
   9   9   3    1.50    4.30
  10  -9   3   -6.70    3.60
 -10  -9  -3    0.60    5.10
 -10   9  -3   -0.20    4.80
  10   9   3   -5.10    5.60
  -9 -10   3   26.90    7.20
   9 -10  -3   39.30    8.20
   9  10  -3   30.20    7.90
  -9  10   3   46.60    9.00
   8 -10  -3    3.80    4.60
   8 -10  -3    7.00    4.90
  -8 -10   3   -0.60    4.50
   8  10  -3    5.10    5.30
  -8  10   3    2.60    4.20
   7 -10  -3   10.50    4.70
  -7 -10   3   15.40    5.70
   7 -10  -3   10.20    5.30
   7  10  -3    3.90    5.40
  -7  10   3   15.40    5.80
   6 -10  -3    0.80    3.90
   6 -10  -3    2.50    4.00
  -6 -10   3   -2.40    4.10
   6  10  -3   -4.50    3.30
  -6  10   3   -0.60    3.30
  -5 -10   3    6.40    4.50
   5 -10  -3   -0.40    3.60
  -5  10   3    3.10    4.10
   5  10  -3    2.70    4.40
  -4 -10   3    3.60    4.10
   4 -10  -3   -0.10    3.70
  -4  10   3    4.80    3.70
   4  10  -3   -1.30    3.70
   4  10  -3    0.00    3.00
   3 -10  -3   39.30    7.10
  -3 -10   3   27.00    6.10
   3  10  -3   30.80    5.90
   3  10  -3   27.00    5.40
  -3  10   3   26.80    5.80
  -2 -10   3   -2.50    2.70
   2 -10  -3    0.20    3.40
   2  10  -3   -3.10    2.50
   2  10  -3   -0.70    3.00
  -2  10   3   -2.40    3.20
   1 -10  -3    8.50    4.10
  -1 -10   3   11.30    4.60
   1  10  -3    4.50    3.60
  -1  10   3    5.00    3.30
   1  10  -3    4.20    3.60
   0 -10   3   62.29    8.00
   0 -10  -3   63.19    8.20
   0  10  -3   66.89    7.30
   0  10   3   79.49    8.30
   0  10  -3   67.59    7.30
   1 -10   3    8.70    3.60
  -1 -10  -3    3.80    4.10
   1 -10   3    3.10    4.10
  -1  10  -3    2.00    3.30
   1  10   3    5.90    3.60
  -1  10  -3    5.30    3.40
   2 -10   3   20.00    5.40
   2 -10   3   19.40    4.80
  -2 -10  -3   35.20    6.80
   2  10   3   22.70    5.30
   2  10   3   20.70    5.00
  -2  10  -3   20.40    5.30
   3 -10   3    4.30    4.10
  -3 -10  -3    2.70    4.00
   3 -10   3    2.80    3.20
   3  10   3    1.40    2.90
  -3  10  -3    0.70    3.30
   3  10   3   -2.50    2.60
   4 -10   3   20.80    5.50
   4 -10   3   22.00    5.40
  -4 -10  -3   10.70    4.80
   4  10   3   10.90    4.40
  -4  10  -3   21.60    5.60
   4  10   3   16.10    4.80
  -5 -10  -3   74.19    9.20
   5 -10   3   94.19    9.80
   5 -10   3   93.29    9.10
   5  10   3   67.79    8.90
   5  10   3   87.19    8.50
  -5  10  -3   84.19    9.60
   6 -10   3   13.60    5.60
  -6 -10  -3    7.80    6.30
  -6 -10  -3   11.10    5.40
   6  10   3   13.80    5.70
  -6  10  -3    4.60    4.20
  -7 -10  -3   62.09   11.40
  -7 -10  -3   49.50    8.30
   7 -10   3   38.50    8.10
  -7  10  -3   19.30    5.90
   7  10   3   46.30    8.60
   8 -10   3    5.00    5.60
  -8 -10  -3    2.90    4.90
  -8 -10  -3    3.30    5.50
  -8  10  -3    6.70    4.90
   8  10   3    5.80    5.80
   9 -10   3   31.80    8.40
  -8 -11   3   -6.70    4.50
  -8  11   3   -1.40    4.00
   8  11  -3   -0.80    5.30
  -7 -11   3   11.40    5.90
   7 -11  -3   21.60    6.50
  -7  11   3   30.00    7.40
   7  11  -3   17.50    7.00
   6 -11  -3   69.89    9.70
  -6 -11   3   43.90    8.60
   6  11  -3   49.00    9.40
  -6  11   3   50.69    8.90
  -5 -11   3   23.30    6.70
   5 -11  -3   18.10    6.20
   5  11  -3    9.90    5.60
  -5  11   3    7.30    5.30
   4 -11  -3   15.10    6.00
  -4 -11   3   18.20    6.20
  -4  11   3   11.60    5.30
   4  11  -3   11.40    5.20
  -3 -11   3   14.80    5.60
   3 -11  -3   15.60    5.70
   3  11  -3    9.40    5.00
   3  11  -3    8.00    4.40
  -3  11   3    9.90    4.40
   2 -11  -3    0.00    4.20
  -2 -11   3   -2.10    3.40
   2  11  -3    2.20    3.70
   2  11  -3   16.50    5.00
  -2  11   3    9.40    4.80
  -1 -11   3    0.20    3.60
   1 -11  -3    5.80    4.20
  -1  11   3    1.90    3.90
   1  11  -3    1.20    3.00
   1  11  -3    2.00    3.50
   0 -11  -3   11.10    4.80
   0 -11   3    5.60    4.50
   0  11   3   18.80    5.80
   0  11  -3   10.10    4.70
  -1 -11  -3   -4.00    3.30
   1 -11   3   10.50    4.90
   1  11   3    0.00    3.30
  -1  11  -3    3.60    4.10
   2 -11   3   13.70    5.30
  -2 -11  -3   15.20    5.50
  -2  11  -3    7.30    4.60
   2  11   3   27.40    6.20
  -3 -11  -3    2.00    4.50
   3 -11   3   -3.10    3.80
   3  11   3    4.80    4.00
   3  11   3    7.50    4.60
  -3  11  -3   -1.80    3.70
   4 -11   3   -1.50    3.70
  -4 -11  -3   -6.00    3.60
   4 -11   3    1.70    3.70
   4  11   3   -0.50    3.50
   4  11   3    2.20    4.00
  -4  11  -3    3.00    4.20
  -5 -11  -3   40.00    7.60
   5 -11   3   30.90    7.00
   5 -11   3   37.00    7.60
  -5  11  -3   40.20    7.90
   5  11   3   22.60    6.40
   5  11   3   37.60    7.10
  -6 -11  -3   13.00    5.50
   6 -11   3    9.50    5.70
  -6  11  -3   17.30    6.00
   6  11   3   13.60    6.10
  -7 -11  -3   -1.80    4.30
   7 -11   3   -0.20    5.20
  -7  11  -3   -0.70    4.40
   7  11   3   -2.10    5.20
   6 -12  -3   -1.20    5.20
   6  12  -3   -1.20    5.00
  -5 -12   3   35.90    8.60
   5 -12  -3   44.60    8.80
  -5  12   3   37.10    8.40
   5  12  -3   33.00    7.80
   4 -12  -3    7.90    5.80
  -4 -12   3    0.80    4.10
  -4  12   3    7.00    4.70
   4  12  -3   10.50    5.60
  -3 -12   3   11.00    6.10
   3 -12  -3    2.80    5.20
   3  12  -3   13.10    5.60
  -3  12   3    4.30    4.60
   3  12  -3   -1.20    3.60
   2 -12  -3   -1.60    4.00
  -2 -12   3    2.50    4.70
   2  12  -3    0.90    3.60
  -2  12   3   -2.10    3.80
  -1 -12   3    6.70    5.30
   1 -12  -3    0.20    4.30
  -1  12   3    2.40    3.90
   1  12  -3    1.90    3.80
   0 -12   3    8.20    5.60
   0 -12  -3   19.80    6.60
   0  12  -3   14.70    5.80
   0  12   3   16.70    6.00
   1 -12   3   38.10    8.10
  -1 -12  -3   25.70    6.90
  -1  12  -3   22.40    6.30
   1  12   3   38.30    7.90
   2 -12   3   20.90    6.80
  -2 -12  -3   11.10    6.00
   2  12   3   42.60    7.90
  -2  12  -3   26.60    6.90
  -3 -12  -3   -3.80    4.00
   3 -12   3    2.40    4.50
  -3  12  -3   -2.20    3.50
   3  12   3   -0.40    3.50
  -4 -12  -3    8.30    5.80
   4 -12   3    9.70    5.60
  -4  12  -3    5.00    4.60
   4  12   3    0.10    4.00
  -5 -12  -3   -1.30    4.60
   5  12   3    2.50    4.90
   2  13  -3    6.10    5.00
   1  13  -3   92.19   10.70
  -1  13   3  104.69   13.10
   0 -13   3   14.90    7.60
   0  13  -3    8.10    4.80
   0  13   3    5.30    5.30
   1 -13   3   22.00    8.20
   1  13   3   25.70    7.20
  -1  13  -3   23.90    6.90
  15   0  -4    5.50    5.70
  14   0  -4   52.99    9.70
 -14   0   4   53.69    9.10
  13   0  -4    0.00    4.30
 -13   0   4   -1.00    3.50
  12   0  -4   41.00    7.40
 -12   0   4   28.70    6.20
  11   0  -4   -1.40    2.80
  11   0  -4   -4.30    2.80
 -11   0   4    0.70    3.00
 -10   0   4  392.36   14.10
 -10   0   4  406.56   16.60
 -10   0   4  401.86   16.50
  10   0  -4  369.76   15.90
  10   0  -4  374.06   14.40
  -9   0   4    3.30    2.80
   9   0  -4    0.40    2.40
  -9   0   4    2.10    2.20
  -9   0   4   -0.40    2.30
   9   0  -4   -1.30    2.80
  -8   0   4  166.18    9.10
  -8   0   4  150.98    8.60
   8   0  -4  156.78    9.00
  -8   0   4  151.18    7.80
  -8   0   4  162.78    6.30
   8   0  -4  166.08    8.00
  -7   0   4   -1.80    1.50
  -7   0   4   -1.20    1.00
  -7   0   4    0.80    1.70
   7   0  -4    0.60    2.00
   7   0  -4   -1.30    1.60
   7   0  -4    0.30    1.60
  -7   0   4   -0.20    1.80
   6   0  -4  196.58    8.40
   6   0  -4  191.88    8.10
  -6   0   4  182.98    8.20
  -6   0   4  202.38    6.10
   6   0  -4  201.48    7.60
  -6   0   4  192.68    7.90
  -6   0   4  193.88    8.40
   5   0  -4    0.30    1.30
  -5   0   4    0.50    1.40
  -5   0   4   -0.90    1.50
   5   0  -4   -0.70    1.30
   5   0  -4    0.20    1.50
  -5   0   4   -0.20    0.80
  -5   0   4   -0.60    1.30
   4   0  -4  319.37    8.70
   4   0  -4  304.17    9.60
  -4   0   4  304.27    9.50
  -4   0   4  322.77    7.20
  -4   0   4  322.37    9.50
   4   0  -4  316.27    9.10
   3   0  -4   -0.50    0.90
  -3   0   4    1.20    1.00
   3   0  -4    0.80    1.10
  -3   0   4    1.80    1.10
  -3   0   4    0.20    1.10
  -3   0   4    1.40    0.60
  -2   0   4  138.59    4.10
   2   0  -4  134.99    4.20
  -2   0   4  133.09    3.40
  -2   0   4  133.49    4.00
  -2   0   4  132.49    4.60
   2   0  -4  138.59    4.90
  -2   0   4  132.99    4.90
  -1   0   4    1.40    0.90
  -1   0   4   -0.20    1.00
  -1   0   4    0.30    1.10
  -1   0   4   -0.80    0.60
  -1   0   4    0.50    0.80
   0   0   4 2266.87   42.40
   0   0   4 2282.37   42.70
   0   0   4 2274.57   42.20
   0   0   4 2314.97   42.10
   0   0   4 2225.58   42.50
   1   0   4   -0.60    1.10
   1   0   4   -0.30    0.70
   1   0   4    0.70    1.10
  -1   0  -4    2.60    1.10
   1   0   4   -0.10    0.60
   1   0   4    0.60    1.10
   1   0   4    0.40    0.60
  -2   0  -4 9798.42  176.68
   2   0   4 9732.43  179.88
   2   0   4 9241.08  182.98
   2   0   4 9812.42  184.08
  -2   0  -4 9999.00  184.58
   2   0   4 9824.92  184.98
   2   0   4 9829.12  181.18
   3   0   4   -0.30    0.90
  -3   0  -4    0.10    1.10
   3   0   4    0.50    1.30
   3   0   4   -0.10    1.00
  -3   0  -4    0.10    1.30
  -4   0  -4 1787.92   36.60
   4   0   4 1701.63   36.30
   4   0   4 1760.12   37.00
  -4   0  -4 1744.33   36.40
   4   0   4 1750.62   36.20
  -4   0  -4 1712.83   31.90
  -4   0  -4 1766.02   36.00
  -5   0  -4   -0.70    1.40
  -5   0  -4   -1.10    1.20
   5   0   4   -4.00    1.10
   5   0   4    1.00    1.70
  -5   0  -4    0.40    0.70
   5   0   4    0.00    1.30
  -5   0  -4    0.90    1.50
  -6   0  -4  398.06   13.40
  -6   0  -4  382.06   12.60
   6   0   4  379.96   13.30
  -6   0  -4  423.66   13.30
   6   0   4  381.16   12.90
  -6   0  -4  402.66    9.10
   6   0   4  393.46   13.60
   7   0   4   -0.60    1.90
   7   0   4   -0.50    2.10
   7   0   4    1.60    2.20
  -7   0  -4   -0.20    1.80
  -7   0  -4   -2.40    1.50
  -8   0  -4 2151.28   48.90
   8   0   4 2117.19   48.00
   8   0   4 2126.69   49.20
  -8   0  -4 2170.58   47.30
   8   0   4 2145.49   48.60
  -9   0  -4   -2.60    2.10
   9   0   4   -1.30    2.80
   9   0   4   -0.20    2.60
  -9   0  -4    0.80    2.70
   9   0   4    1.60    2.60
 -10   0  -4  147.99    9.20
  10   0   4  156.08   10.20
  10   0   4  137.09    9.80
 -10   0  -4  134.89    9.80
  11   0   4    1.30    3.60
  11   0   4   -1.60    3.40
 -11   0  -4    5.10    4.10
 -12   0  -4   12.70    4.90
  12   0   4    6.60    4.80
  12   0   4   14.60    5.50
  13   0   4    1.50    4.90
  13   0   4   -6.60    3.90
 -13   0  -4   -1.40    4.10
 -14   0  -4   36.90    8.00
  15  -1  -4   -0.50    5.30
  15   1  -4    6.00    5.50
  14  -1  -4   29.10    8.00
 -14  -1   4   31.50    7.30
 -14   1   4   32.60    7.30
  14   1  -4   46.20    8.60
  13  -1  -4   -3.30    3.60
 -13  -1   4    0.40    3.70
  13   1  -4   -0.20    3.50
 -13   1   4   -6.90    2.50
  12  -1  -4   34.00    7.20
 -12  -1   4   40.80    7.20
  12   1  -4   53.39    7.80
  12   1  -4   42.60    6.70
 -12   1   4   41.80    7.40
  11  -1  -4    2.50    3.30
 -11  -1   4   -0.40    2.80
  11   1  -4    3.30    3.10
 -11   1   4    2.60    3.20
  11   1  -4   -0.30    3.50
 -10  -1   4  193.18    9.90
  10  -1  -4  180.18   11.10
 -10  -1   4  219.68   11.90
 -10  -1   4  189.48   11.10
  10  -1  -4  195.08    9.70
 -10   1   4  208.28   11.70
  10   1  -4  207.18   10.80
  10   1  -4  212.48   11.60
 -10   1   4  181.78   11.10
 -10   1   4  204.48    9.70
   9  -1  -4  169.78    8.30
  -9  -1   4  169.88   10.10
   9  -1  -4  184.18   10.40
  -9  -1   4  174.78    8.90
  -9  -1   4  166.88    9.80
  -9   1   4  175.08    8.70
  -9   1   4  179.18    9.10
   9   1  -4  170.98    9.30
   9   1  -4  163.38    9.90
  -9   1   4  195.28   10.50
  -9   1   4  163.98    9.60
  -8  -1   4  252.47   11.20
  -8  -1   4  240.78   11.10
   8  -1  -4  235.98    9.30
   8  -1  -4  219.18   10.90
  -8  -1   4  230.78    9.80
   8   1  -4  246.68   11.00
  -8   1   4  235.58    8.60
  -8   1   4  219.08    9.40
  -8   1   4  251.47   11.30
  -8   1   4  243.28   11.00
   8   1  -4  234.98   10.20
  -7  -1   4   57.79    5.20
  -7  -1   4   52.39    3.00
   7  -1  -4   53.19    5.00
   7  -1  -4   62.49    5.70
  -7  -1   4   59.59    5.30
  -7  -1   4   58.39    4.70
   7  -1  -4   58.49    4.20
   7   1  -4   61.09    5.10
  -7   1   4   56.79    3.90
   7   1  -4   54.09    5.00
  -7   1   4   58.69    5.10
  -7   1   4   59.69    5.30
  -7   1   4   59.89    4.60
   7   1  -4   56.39    4.90
   6  -1  -4  399.26   11.00
   6  -1  -4  391.16   13.10
  -6  -1   4  405.36   12.90
  -6  -1   4  394.96   12.30
  -6  -1   4  394.46    9.30
  -6  -1   4  410.26   13.20
   6  -1  -4  399.76   12.60
   6   1  -4  436.06   12.90
   6   1  -4  385.16   12.70
  -6   1   4  382.96   12.70
  -6   1   4  402.96   10.80
  -6   1   4  369.56   12.80
   6   1  -4  410.46   12.60
  -6   1   4  399.26   12.20
   5  -1  -4  185.98    7.80
  -5  -1   4  181.08    4.60
   5  -1  -4  173.18    5.90
   5  -1  -4  167.78    7.00
  -5  -1   4  187.08    7.70
  -5  -1   4  180.88    7.30
  -5  -1   4  170.08    7.20
   5   1  -4  160.78    7.20
   5   1  -4  178.88    7.10
   5   1  -4  183.48    7.20
  -5   1   4  177.38    7.50
  -5   1   4  179.18    7.00
  -5   1   4  177.48    5.90
  -5   1   4  178.78    7.40
   4  -1  -4  191.48    7.40
  -4  -1   4  193.88    7.00
  -4  -1   4  201.08    7.30
  -4  -1   4  197.78    7.20
   4  -1  -4  199.28    5.70
  -4  -1   4  196.28    4.20
   4  -1  -4  215.48    7.00
  -4   1   4  203.38    6.00
   4   1  -4  193.88    6.80
   4   1  -4  202.08    7.30
  -4   1   4  204.28    7.10
   4   1  -4  188.58    6.90
  -4   1   4  194.28    7.00
  -4   1   4  197.78    7.30
   3  -1  -4   23.40    1.50
  -3  -1   4   28.30    2.40
  -3  -1   4   22.90    2.50
  -3  -1   4   20.30    2.30
   3  -1  -4   21.40    2.40
   3   1  -4   23.40    2.30
  -3   1   4   25.40    2.50
  -3   1   4   23.50    2.40
   3   1  -4   22.10    2.60
  -3   1   4   25.10    1.90
  -3   1   4   23.90    2.20
  -2  -1   4    9.50    1.50
  -2  -1   4    7.20    1.40
   2  -1  -4    9.50    1.70
  -2  -1   4   10.90    1.90
  -2  -1   4    9.10    1.70
  -2  -1   4    7.30    1.20
   2  -1  -4   10.80    1.00
  -2   1   4    8.20    1.30
  -2   1   4    8.80    1.40
   2   1  -4    8.60    0.80
  -2   1   4    8.10    1.30
   2   1  -4    8.30    1.70
  -2   1   4    9.50    1.60
  -2   1   4    9.10    1.80
  -1  -1   4  442.56    9.50
  -1  -1   4  448.16    9.30
  -1  -1   4  450.65    9.60
   1  -1  -4  450.25   10.00
  -1  -1   4  451.85   10.90
  -1  -1   4  459.05   10.70
  -1   1   4  458.65   10.30
   1   1  -4  464.05    9.70
   1   1  -4  462.85   10.80
  -1   1   4  451.85   10.70
  -1   1   4  462.65   10.70
  -1   1   4  446.56    9.10
  -1   1   4  443.46    9.20
  -1   1   4  465.65    9.40
   0  -1   4  500.75   10.40
   0  -1   4  494.55   11.80
   0  -1  -4  503.85   11.20
   0  -1   4  510.95   10.60
   0  -1   4  509.55   11.10
   0   1   4  516.15   11.70
   0   1  -4  530.15   10.10
   0   1   4  513.35   10.00
   0   1   4  508.95   11.60
   0   1  -4  498.95   11.30
   0   1   4  521.05   10.10
   0   1   4  525.35   10.50
   0   1   4  505.95   11.20
   1  -1   4 3201.28   59.79
   1  -1   4 3114.39   58.39
   1  -1   4 3175.78   59.79
  -1  -1  -4 3240.98   58.19
   1  -1   4 3209.78   58.59
  -1  -1  -4 3194.98   59.49
   1  -1   4 3156.28   57.69
   1   1   4 3134.99   57.69
   1   1   4 3147.08   59.59
   1   1   4 3157.38   58.19
  -1   1  -4 3085.19   59.49
   1   1   4 3223.08   58.39
   1   1   4 3224.88   59.69
  -1   1  -4 3177.18   57.99
   2  -1   4  279.47    7.80
  -2  -1  -4  275.37    8.10
   2  -1   4  275.47    5.70
  -2  -1  -4  271.57    6.50
   2  -1   4  267.17    8.20
   2  -1   4  252.27    8.10
   2   1   4  256.37    7.40
  -2   1  -4  274.67    8.20
  -2   1  -4  276.67    7.30
   2   1   4  273.27    8.10
   2   1   4  280.07    8.50
   2   1   4  267.87    6.80
  -3  -1  -4   35.50    2.00
  -3  -1  -4   29.50    2.80
   3  -1   4   32.00    3.10
   3  -1   4   30.70    2.90
   3  -1   4   35.20    3.10
  -3   1  -4   33.60    2.80
   3   1   4   32.30    2.80
  -3   1  -4   28.20    3.00
   3   1   4   34.10    3.20
   3   1   4   31.00    2.80
   3   1   4   26.60    2.40
  -3   1  -4   31.70    2.80
   4  -1   4   31.90    3.60
   4  -1   4   34.10    1.40
  -4  -1  -4   33.10    2.10
   4  -1   4   34.10    3.50
  -4  -1  -4   31.90    3.40
  -4  -1  -4   36.30    3.30
   4  -1   4   32.10    3.40
   4   1   4   31.20    3.60
   4   1   4   37.40    3.40
   4   1   4   39.60    3.50
  -4   1  -4   32.90    3.20
  -4   1  -4   32.10    3.00
  -4   1  -4   39.60    3.50
   4   1   4   30.50    2.90
  -5  -1  -4  163.78    7.20
   5  -1   4  170.68    7.80
  -5  -1  -4  176.78    7.90
   5  -1   4  155.38    7.60
   5  -1   4  171.58    7.90
  -5  -1  -4  170.68    7.40
   5  -1   4  174.08    4.30
  -5  -1  -4  164.08    5.20
  -5   1  -4  170.98    7.60
   5   1   4  165.58    6.90
   5   1   4  159.68    7.50
  -5   1  -4  169.78    7.50
  -5   1  -4  166.18    7.40
   5   1   4  169.98    8.00
  -6  -1  -4   84.09    5.70
   6  -1   4   83.99    3.00
   6  -1   4   75.49    5.90
  -6  -1  -4   75.19    5.00
  -6  -1  -4   78.19    3.60
   6  -1   4   82.39    5.90
  -6  -1  -4   73.19    5.60
  -6   1  -4   74.79    5.60
   6   1   4   72.59    5.90
   6   1   4   80.79    5.30
   6   1   4   80.49    5.80
  -6   1  -4   79.59    5.60
  -6   1  -4   79.79    5.50
   7  -1   4  108.19    7.50
   7  -1   4  105.89    7.30
  -7  -1  -4   92.79    6.10
   7  -1   4  102.79    6.90
  -7  -1  -4   91.49    7.00
   7   1   4  107.29    7.10
   7   1   4   97.19    6.40
  -7   1  -4  100.59    6.50
   7   1   4   97.29    7.30
  -7   1  -4   99.89    6.90
   8  -1   4   61.29    6.00
  -8  -1  -4   77.69    6.70
   8  -1   4   60.49    6.40
  -8  -1  -4   78.29    6.00
   8  -1   4   64.69    6.80
   8   1   4   64.09    6.60
   8   1   4   64.29    6.40
   8   1   4   60.89    5.90
  -8   1  -4   69.29    6.30
  -8   1  -4   60.09    5.80
  -9  -1  -4   15.50    3.80
  -9  -1  -4   14.60    4.40
   9  -1   4   24.80    5.00
   9  -1   4   16.00    4.40
   9  -1   4   20.30    4.80
   9   1   4   21.60    4.80
  -9   1  -4   18.30    4.30
   9   1   4   19.10    4.50
  -9   1  -4   13.40    3.80
   9   1   4   16.50    4.70
  10  -1   4  523.75   19.60
 -10  -1  -4  455.25   18.70
  10  -1   4  459.25   18.10
 -10  -1  -4  488.45   17.10
 -10   1  -4  475.45   18.50
 -10   1  -4  466.85   17.50
  10   1   4  502.85   23.30
  10   1   4  511.45   19.60
  10   1   4  474.05   18.00
  11  -1   4    3.30    4.00
  11  -1   4    6.60    4.30
 -11  -1  -4    7.10    4.10
  11   1   4    2.60    4.00
  11   1   4    5.50    3.70
 -11   1  -4   -2.20    2.60
 -11   1  -4    0.50    3.30
 -12  -1  -4    4.30    4.40
  12  -1   4   10.30    4.60
  12  -1   4    6.60    4.90
  12   1   4    3.20    4.50
 -12   1  -4   14.70    4.90
  12   1   4   15.30    5.40
  13  -1   4    7.70    5.70
 -13  -1  -4   -1.40    4.00
 -13   1  -4    4.30    4.20
  13   1   4    3.60    4.60
  14  -1   4   74.59   10.60
  14   1   4   68.39   10.20
 -14   1  -4   61.39    9.90
  14  -2  -4   25.00    7.50
 -14  -2   4    1.70    4.60
 -14   2   4   12.30    5.30
  14   2  -4   15.60    5.80
 -13  -2   4   96.49   10.40
  13  -2  -4   91.59   10.60
  13   2  -4   75.69    9.40
 -13   2   4   75.99    9.20
  13   2  -4   83.09    8.90
  12  -2  -4    0.00    3.50
 -12  -2   4   -5.60    2.70
 -12   2   4    3.70    3.90
  12   2  -4    0.60    3.60
  12   2  -4   -0.30    3.50
 -11  -2   4    3.30    2.90
 -11  -2   4    1.20    3.30
  11  -2  -4    3.50    3.40
  11   2  -4    4.20    3.20
  11   2  -4   -1.30    2.90
 -11   2   4    1.20    3.10
  10  -2  -4   92.99    8.60
 -10  -2   4   83.69    8.20
 -10  -2   4   67.39    6.30
 -10  -2   4   92.59    8.20
  10  -2  -4   88.99    6.70
  10   2  -4   82.69    7.70
 -10   2   4  102.59    8.50
  10   2  -4   85.49    7.50
 -10   2   4   82.29    7.50
   9  -2  -4    4.30    2.20
  -9  -2   4    1.90    2.60
   9  -2  -4    1.10    3.00
   9  -2  -4    5.80    2.70
  -9  -2   4    5.60    3.10
  -9  -2   4    3.00    2.70
  -9   2   4    7.00    3.40
   9   2  -4    4.90    2.90
  -9   2   4    3.60    3.10
  -9   2   4    5.80    2.70
   9   2  -4    7.20    3.10
  -9   2   4    1.10    1.80
  -8  -2   4  142.59    8.80
  -8  -2   4  140.29    7.80
   8  -2  -4  134.79    6.40
  -8  -2   4  144.59    8.50
   8  -2  -4  131.99    8.80
  -8   2   4  138.49    8.40
   8   2  -4  140.29    8.30
  -8   2   4  137.79    7.40
   8   2  -4  122.59    7.70
  -8   2   4  123.39    8.10
  -8   2   4  134.29    6.90
  -7  -2   4   57.39    4.80
   7  -2  -4   62.89    5.30
   7  -2  -4   57.09    3.90
  -7  -2   4   58.49    5.50
   7  -2  -4   48.10    5.20
  -7  -2   4   50.09    2.80
  -7  -2   4   59.79    5.30
  -7   2   4   51.49    5.00
   7   2  -4   53.79    5.10
  -7   2   4   56.59    4.30
   7   2  -4   63.39    5.20
  -7   2   4   45.70    4.90
  -7   2   4   56.29    4.60
   7   2  -4   55.69    5.40
  -6  -2   4 2012.70   43.90
  -6  -2   4 2127.09   43.50
   6  -2  -4 2077.69   39.90
   6  -2  -4 2008.70   43.20
   6  -2  -4 2004.60   44.10
  -6  -2   4 2044.70   43.40
  -6  -2   4 1982.40   38.30
  -6   2   4 2058.39   41.50
  -6   2   4 2017.00   43.60
   6   2  -4 2021.00   43.10
   6   2  -4 2051.19   43.10
  -6   2   4 2034.00   42.60
  -6   2   4 2045.00   43.80
   6   2  -4 2030.70   43.40
  -5  -2   4   13.90    2.80
  -5  -2   4   13.50    2.70
   5  -2  -4   18.90    3.30
  -5  -2   4   14.60    2.60
   5  -2  -4   11.50    1.70
   5  -2  -4   12.60    2.40
  -5  -2   4   13.30    1.20
  -5   2   4   13.40    2.60
   5   2  -4   11.50    2.50
   5   2  -4   14.80    2.70
  -5   2   4   13.00    2.50
  -5   2   4    8.40    2.20
   5   2  -4   11.60    2.80
  -5   2   4   14.00    2.30
  -4  -2   4  192.98    7.10
  -4  -2   4  194.88    7.60
  -4  -2   4  188.98    7.40
   4  -2  -4  196.68    4.90
   4  -2  -4  194.68    7.10
   4  -2  -4  204.48    7.40
   4  -2  -4  188.78    7.60
   4   2  -4  203.98    7.50
   4   2  -4  188.48    4.60
  -4   2   4  199.38    7.40
  -4   2   4  203.68    6.90
  -4   2   4  193.48    7.50
   4   2  -4  204.68    7.30
  -4   2   4  190.38    7.30
   4   2  -4  216.38    8.00
   3  -2  -4  479.45   12.50
  -3  -2   4  469.85   11.60
  -3  -2   4  496.75   12.60
  -3  -2   4  465.85   12.60
  -3  -2   4  477.15   12.70
   3  -2  -4  477.45   12.50
   3   2  -4  482.65    9.80
  -3   2   4  476.05   11.90
  -3   2   4  478.35   12.20
   3   2  -4  463.05   11.90
   3   2  -4  482.45   12.80
  -3   2   4  474.35   12.50
  -2  -2   4  249.58    7.90
   2  -2  -4  248.58    7.70
  -2  -2   4  235.58    7.60
   2  -2  -4  254.87    7.30
  -2  -2   4  248.78    7.50
  -2  -2   4  254.27    6.50
   2   2  -4  256.07    6.20
   2   2  -4  251.07    7.90
  -2   2   4  261.87    7.80
  -2   2   4  241.88    7.30
  -2   2   4  246.38    7.10
   1  -2  -4  227.78    6.00
  -1  -2   4  225.98    5.00
  -1  -2   4  211.18    6.80
  -1  -2   4  234.18    6.70
   1  -2  -4  238.68    7.10
  -1  -2   4  228.78    7.10
  -1   2   4  230.18    6.90
  -1   2   4  219.18    6.30
   1   2  -4  233.28    7.20
  -1   2   4  212.68    6.80
  -1   2   4  219.48    6.20
   1   2  -4  226.98    6.20
  -1   2   4  221.68    5.40
   0  -2   4    8.40    1.60
   0  -2  -4   10.80    1.90
   0  -2   4    9.10    1.50
   0  -2  -4    8.80    1.00
   0  -2   4   13.20    2.10
   0   2   4   12.60    1.90
   0   2   4    9.00    1.50
   0   2   4   10.20    1.60
   0   2  -4    9.50    1.70
   0   2   4    5.80    1.50
   0   2  -4    7.60    1.80
   0   2   4    8.70    1.40
   1  -2   4 1175.88   24.10
   1  -2   4 1151.68   23.20
  -1  -2  -4 1180.78   23.80
  -1  -2  -4 1159.78   24.40
   1  -2   4 1172.38   24.80
   1  -2   4 1172.28   24.50
   1   2   4 1149.19   24.20
   1   2   4 1144.29   23.70
   1   2   4 1121.19   24.40
  -1   2  -4 1173.18   21.90
   1   2   4 1164.78   23.60
  -1   2  -4 1159.58   24.50
  -2  -2  -4  130.69    5.60
   2  -2   4  145.89    4.50
   2  -2   4  138.89    5.60
   2  -2   4  142.09    5.60
  -2  -2  -4  147.19    5.10
   2  -2   4  128.79    5.90
   2   2   4  131.19    3.60
   2   2   4  129.19    5.50
  -2   2  -4  146.49    5.30
   2   2   4  126.99    5.60
   2   2   4  131.29    5.20
  -2   2  -4  139.39    5.90
  -2   2  -4  138.29    4.50
   3  -2   4  103.69    5.40
  -3  -2  -4   98.49    4.90
   3  -2   4   97.59    3.50
   3  -2   4  112.39    5.80
   3  -2   4  105.49    5.20
  -3  -2  -4  105.89    4.40
  -3  -2  -4   97.29    5.30
  -3   2  -4  112.19    5.10
   3   2   4  111.09    5.70
  -3   2  -4  110.29    4.60
   3   2   4  108.49    5.20
  -3   2  -4  108.79    5.50
   3   2   4  101.49    3.80
   3   2   4  110.99    5.30
  -4  -2  -4  401.76   12.60
   4  -2   4  392.26   12.20
   4  -2   4  407.36   13.00
   4  -2   4  417.76   12.70
  -4  -2  -4  419.16   10.60
  -4  -2  -4  413.06   12.10
   4   2   4  416.76   13.20
  -4   2  -4  393.96   12.00
   4   2   4  417.16   12.50
   4   2   4  412.96   10.60
  -4   2  -4  414.56   11.60
  -4   2  -4  422.56   12.80
   4   2   4  416.56   12.10
   5  -2   4  320.07   11.10
   5  -2   4  334.17    7.90
  -5  -2  -4  319.87    9.10
   5  -2   4  322.87   11.80
  -5  -2  -4  324.97   11.00
   5  -2   4  328.17   11.70
  -5  -2  -4  319.67   11.60
   5   2   4  319.87    9.80
   5   2   4  331.27   10.80
  -5   2  -4  333.47   11.20
  -5   2  -4  338.67   10.90
  -5   2  -4  315.27   11.40
   5   2   4  297.67   11.60
   5   2   4  321.37   11.40
   6  -2   4  132.79    7.90
  -6  -2  -4  129.09    5.40
   6  -2   4  135.99    7.70
   6  -2   4  121.39    6.90
  -6  -2  -4  124.39    8.20
   6  -2   4  123.19    4.30
  -6  -2  -4  127.89    7.40
  -6   2  -4  133.99    7.30
   6   2   4  129.19    7.40
   6   2   4  119.29    6.50
  -6   2  -4  138.39    7.10
   6   2   4  117.19    7.60
   6   2   4  122.19    6.20
  -6   2  -4  117.79    7.00
   7  -2   4    0.50    2.30
   7  -2   4    2.40    2.50
   7  -2   4   -0.50    2.10
  -7  -2  -4    1.10    1.90
  -7  -2  -4    1.00    2.10
  -7  -2  -4    2.40    1.70
   7   2   4   -1.80    2.10
   7   2   4   -2.20    2.30
  -7   2  -4   -0.50    1.80
  -7   2  -4    1.40    2.30
   7   2   4    3.20    2.10
   8  -2   4  639.34   19.90
   8  -2   4  614.04   21.00
  -8  -2  -4  654.23   21.20
   8  -2   4  689.83   21.70
  -8  -2  -4  600.24   18.50
  -8   2  -4  658.23   20.30
  -8   2  -4  638.64   20.10
   8   2   4  662.63   19.20
   8   2   4  662.83   21.00
   8   2   4  642.64   21.30
  -9  -2  -4   94.39    8.00
  -9  -2  -4   86.99    6.70
   9  -2   4   73.29    8.00
   9  -2   4   93.19    8.50
   9  -2   4   92.39    7.30
  -9   2  -4   90.99    7.50
  -9   2  -4   89.09    7.50
   9   2   4   91.09    7.30
   9   2   4  100.49    8.40
   9   2   4   92.49    8.00
 -10  -2  -4    0.30    2.40
  10  -2   4    2.50    4.00
 -10  -2  -4    4.20    3.40
  10  -2   4    1.10    3.10
 -10   2  -4   -0.60    2.40
  10   2   4   -3.20    3.00
 -10   2  -4   -3.10    2.30
  10   2   4   -2.80    2.40
  11  -2   4   -2.50    2.80
  11  -2   4   -4.40    3.50
 -11  -2  -4    4.00    3.70
 -11   2  -4   -1.40    3.00
 -11   2  -4    5.10    3.90
  11   2   4   -3.10    3.30
  12  -2   4   -1.80    3.60
 -12  -2  -4   -1.30    3.60
  12   2   4    1.80    4.50
 -12   2  -4    0.30    3.40
  13  -2   4    7.00    5.10
 -13  -2  -4   12.80    5.90
 -13   2  -4    6.00    4.70
  13   2   4    4.70    5.70
  14  -3  -4   14.00    6.20
 -14  -3   4   24.60    7.20
  14   3  -4   22.80    6.90
 -14   3   4   18.70    6.60
  13  -3  -4   20.50    6.80
 -13  -3   4   16.20    5.50
  13   3  -4   15.70    5.40
 -13   3   4   18.90    5.80
  13   3  -4   20.50    5.90
 -12  -3   4   28.60    6.50
  12  -3  -4   20.20    6.40
  12   3  -4   18.80    5.50
 -12   3   4   17.00    5.30
  12   3  -4   23.40    6.00
  11  -3  -4   17.30    5.50
 -11  -3   4   19.50    4.50
 -11  -3   4   13.90    4.30
  11   3  -4    9.90    4.60
  11   3  -4   14.80    4.50
 -11   3   4   21.30    5.20
  10  -3  -4   37.60    6.50
 -10  -3   4   38.10    5.50
  10  -3  -4   41.50    5.20
 -10  -3   4   44.20    6.40
  10   3  -4   35.20    6.20
 -10   3   4   48.60    6.40
 -10   3   4   47.00    5.90
  10   3  -4   36.20    5.80
 -10   3   4   39.10    5.80
  -9  -3   4   40.50    5.10
  -9  -3   4   34.40    5.50
   9  -3  -4   29.20    4.40
  -9  -3   4   39.20    5.70
   9  -3  -4   26.30    5.30
   9   3  -4   22.10    4.60
   9   3  -4   29.10    5.10
  -9   3   4   28.20    4.20
  -9   3   4   22.60    4.90
  -9   3   4   33.00    5.70
  -8  -3   4  151.88    8.60
  -8  -3   4  149.09    9.30
   8  -3  -4  149.88    9.30
  -8  -3   4  143.39    8.50
   8  -3  -4  145.29    7.70
   8   3  -4  143.89    8.40
  -8   3   4  148.09    9.00
   8   3  -4  160.98    9.50
  -8   3   4  151.78    7.80
  -8   3   4  171.58    9.30
  -7  -3   4 1027.10   26.90
  -7  -3   4 1022.40   26.10
  -7  -3   4 1036.80   25.80
   7  -3  -4  971.30   26.70
   7  -3  -4 1011.90   24.80
   7  -3  -4  990.10   21.70
   7   3  -4 1049.30   35.40
  -7   3   4 1004.20   26.30
   7   3  -4  975.50   26.40
   7   3  -4  989.40   25.30
  -7   3   4  994.90   26.30
  -7   3   4 1008.30   24.80
   6  -3  -4  281.97   10.20
  -6  -3   4  281.77   10.60
  -6  -3   4  284.07   10.80
   6  -3  -4  265.37   10.50
   6  -3  -4  271.97    7.50
  -6  -3   4  286.17   11.30
   6  -3  -4  288.67   11.50
  -6   3   4  281.67   11.00
   6   3  -4  290.97   11.40
  -6   3   4  271.87   10.70
  -6   3   4  296.07   10.20
   6   3  -4  275.07    7.30
   6   3  -4  279.77   10.60
   6   3  -4  267.07   10.10
  -5  -3   4    0.40    1.50
   5  -3  -4    2.80    2.30
  -5  -3   4    5.90    2.10
   5  -3  -4    0.40    1.30
  -5  -3   4    1.80    1.50
   5  -3  -4    4.00    1.00
   5  -3  -4    1.30    1.60
   5   3  -4    3.70    1.10
   5   3  -4    6.60    2.40
  -5   3   4    4.80    1.90
   5   3  -4    4.90    2.00
  -5   3   4    4.90    2.00
  -5   3   4    4.80    2.10
   5   3  -4    5.90    1.90
   4  -3  -4  251.57    9.20
  -4  -3   4  234.58    9.10
  -4  -3   4  249.18    9.20
   4  -3  -4  255.07    8.80
   4  -3  -4  228.48    8.60
  -4  -3   4  234.48    8.10
  -4   3   4  246.38    8.90
  -4   3   4  248.78    5.10
   4   3  -4  247.98    8.60
   4   3  -4  240.48    9.20
   4   3  -4  237.58    8.60
   4   3  -4  255.37    6.60
  -4   3   4  254.17    8.70
  -4   3   4  238.48    8.80
  -3  -3   4 1620.64   34.70
  -3  -3   4 1663.03   34.10
   3  -3  -4 1593.84   33.90
   3  -3  -4 1666.03   33.90
   3  -3  -4 1623.44   34.30
  -3  -3   4 1599.04   34.50
  -3  -3   4 1659.13   32.70
  -3   3   4 1631.84   34.20
  -3   3   4 1647.14   34.20
   3   3  -4 1623.94   33.90
   3   3  -4 1650.43   31.70
   3   3  -4 1628.64   35.00
  -3   3   4 1630.74   34.00
  -2  -3   4 2448.56   48.10
   2  -3  -4 2461.55   46.50
  -2  -3   4 2339.37   47.40
  -2  -3   4 2367.66   47.10
   2  -3  -4 2374.36   47.50
  -2  -3   4 2379.86   44.90
   2   3  -4 2417.16   46.70
  -2   3   4 2404.16   47.30
  -2   3   4 2404.86   47.50
  -2   3   4 2363.26   43.50
   2   3  -4 2383.36   45.50
  -2   3   4 2399.66   46.90
   2   3  -4 2374.46   47.80
   1  -3  -4  355.06   10.20
  -1  -3   4  358.16   10.20
  -1  -3   4  343.67   10.10
  -1  -3   4  334.27   10.00
   1  -3  -4  354.86    8.70
  -1  -3   4  350.66    7.40
  -1   3   4  343.17   10.10
   1   3  -4  343.37   10.20
   1   3  -4  348.27    9.50
   1   3  -4  350.26    9.40
  -1   3   4  336.57    9.60
  -1   3   4  333.57    9.70
  -1   3   4  345.57    8.20
   0  -3   4   10.90    2.10
   0  -3   4   11.10    2.10
   0  -3   4    7.10    1.80
   0  -3  -4    9.00    1.10
   0  -3  -4    7.60    1.80
   0   3  -4   15.40    2.50
   0   3  -4    8.80    1.80
   0   3   4    7.80    1.60
   0   3   4   10.80    2.10
   0   3  -4   13.80    2.00
   0   3   4   11.60    1.80
   0   3   4   14.80    2.40
  -1  -3  -4 1659.23   33.10
   1  -3   4 1593.14   32.50
  -1  -3  -4 1597.34   33.30
   1  -3   4 1628.34   33.50
   1  -3   4 1567.64   33.70
   1   3   4 1659.73   33.00
   1   3   4 1598.04   33.50
  -1   3  -4 1667.53   32.90
   1   3   4 1586.14   32.80
  -1   3  -4 1627.74   29.90
  -1   3  -4 1574.74   33.50
  -1   3  -4 1580.44   33.20
   2  -3   4  919.71   21.40
   2  -3   4  890.01   19.60
  -2  -3  -4  925.71   21.30
   2  -3   4  908.01   20.80
  -2  -3  -4  906.61   20.50
  -2  -3  -4  907.51   21.70
   2  -3   4  894.61   21.70
  -2   3  -4  900.51   18.50
  -2   3  -4  909.71   21.50
   2   3   4  895.31   21.10
  -2   3  -4  923.11   20.70
   2   3   4  906.91   21.30
   2   3   4  916.21   20.90
  -3  -3  -4 1037.80   23.40
   3  -3   4 1054.49   24.90
   3  -3   4 1044.70   21.80
  -3  -3  -4 1051.69   24.20
   3  -3   4 1029.20   23.50
   3  -3   4 1028.70   24.30
  -3  -3  -4 1035.80   22.90
   3   3   4  990.40   19.90
  -3   3  -4 1022.60   21.80
  -3   3  -4  992.90   23.40
   3   3   4 1026.80   23.70
   3   3   4  997.50   24.40
   3   3   4 1066.19   24.00
  -3   3  -4 1042.40   24.40
   4  -3   4  423.06   13.40
   4  -3   4  391.46   13.40
   4  -3   4  405.86   12.50
  -4  -3  -4  412.06   12.60
  -4  -3  -4  417.76   11.70
  -4  -3  -4  416.06   13.10
   4  -3   4  402.46   10.40
   4   3   4  422.26   13.00
  -4   3  -4  425.26   12.80
   4   3   4  409.56   10.00
  -4   3  -4  397.96   11.40
   4   3   4  405.06   13.50
   4   3   4  411.36   12.50
  -4   3  -4  426.46   13.50
  -5  -3  -4 1762.02   35.60
  -5  -3  -4 1685.03   38.10
   5  -3   4 1665.33   33.40
   5  -3   4 1714.23   37.00
   5  -3   4 1676.23   38.70
  -5  -3  -4 1697.03   37.30
   5  -3   4 1639.04   38.00
   5   3   4 1760.42   37.00
  -5   3  -4 1719.23   37.40
  -5   3  -4 1730.83   38.30
   5   3   4 1634.64   34.00
   5   3   4 1658.93   38.50
  -5   3  -4 1639.34   35.90
   5   3   4 1661.03   37.70
   6  -3   4  103.59    7.30
   6  -3   4  113.79    4.70
   6  -3   4  114.89    7.60
   6  -3   4  121.59    7.00
  -6  -3  -4  110.19    5.70
  -6  -3  -4  114.09    7.30
   6   3   4  103.99    6.20
  -6   3  -4  114.79    6.40
   6   3   4  112.59    5.60
   6   3   4  114.39    7.70
   6   3   4  116.59    7.30
  -6   3  -4  108.39    7.10
  -7  -3  -4   -1.30    1.80
   7  -3   4    2.50    2.50
   7  -3   4   -2.40    1.70
  -7  -3  -4   -1.80    1.30
   7  -3   4    3.30    2.60
  -7   3  -4    2.40    2.50
   7   3   4   -1.20    2.10
   7   3   4   -3.30    1.90
   7   3   4    0.70    2.10
  -7   3  -4    1.40    2.00
   7   3   4   -1.20    1.70
   8  -3   4    2.90    2.50
   8  -3   4   -3.30    2.40
   8  -3   4    2.50    3.20
  -8  -3  -4    2.50    2.30
  -8  -3  -4    0.80    2.50
   8   3   4    5.30    3.60
  -8   3  -4    3.50    2.80
   8   3   4    7.00    2.70
  -8   3  -4    4.10    2.40
   8   3   4    9.30    3.80
  -9  -3  -4   -0.90    2.20
   9  -3   4    0.40    3.00
   9  -3   4    4.20    3.50
   9  -3   4    3.60    2.70
  -9  -3  -4   -0.50    2.50
   9   3   4    1.70    3.70
   9   3   4   -1.00    2.60
  -9   3  -4    5.10    3.20
  -9   3  -4    2.00    2.70
  10  -3   4    3.20    3.50
 -10  -3  -4    3.40    3.70
  10  -3   4    1.60    3.20
  10   3   4    2.30    3.80
 -10   3  -4    0.50    3.00
 -10   3  -4    1.40    3.00
 -11  -3  -4   50.79    8.10
  11  -3   4   69.69    9.00
  11   3   4   73.89    9.20
 -11   3  -4   50.79    7.30
 -11   3  -4   59.89    7.50
 -12  -3  -4    4.40    4.70
  12  -3   4    5.70    5.20
 -12   3  -4    3.40    4.30
 -12   3  -4    0.40    3.10
  12   3   4   -3.40    4.00
 -13  -3  -4    4.30    4.50
  13  -3   4    3.10    4.80
 -13   3  -4    0.00    4.00
  13   3   4   -7.20    3.50
 -14  -4   4   -1.40    4.20
  14  -4  -4   -3.30    4.50
 -14   4   4    2.00    4.90
  14   4  -4    0.20    5.00
 -13  -4   4   -2.50    3.60
  13  -4  -4    1.50    4.20
  13   4  -4    4.90    5.30
 -13   4   4   -1.80    3.50
 -12  -4   4   -2.80    3.30
  12  -4  -4    3.90    4.90
  12   4  -4   -1.30    3.60
 -12   4   4    3.20    3.90
 -11  -4   4  128.09   10.40
  11  -4  -4  134.89   11.00
 -11  -4   4  113.79    8.90
 -11   4   4  133.99   10.10
  11   4  -4  144.49   10.30
  11   4  -4  135.09   10.70
  10  -4  -4   10.80    4.40
  10  -4  -4   10.20    3.90
 -10  -4   4   17.30    4.80
 -10  -4   4   17.10    4.30
 -10   4   4   17.90    4.80
  10   4  -4   15.60    4.40
 -10   4   4   15.20    4.10
  10   4  -4   11.90    4.90
  -9  -4   4  142.29    9.40
  -9  -4   4  159.58    9.50
   9  -4  -4  162.48   10.90
   9  -4  -4  162.28    8.80
  -9  -4   4  173.68   10.90
  -9   4   4  163.08   10.40
   9   4  -4  144.89    9.00
   9   4  -4  124.29    9.40
  -9   4   4  147.39    8.70
  -9   4   4  145.59    9.40
  -8  -4   4   37.70    5.70
  -8  -4   4   35.70    4.90
   8  -4  -4   28.70    5.40
   8  -4  -4   34.50    4.70
  -8  -4   4   32.20    5.10
  -8   4   4   36.80    5.50
   8   4  -4   35.30    5.90
  -8   4   4   41.10    4.90
  -8   4   4   45.60    5.30
   8   4  -4   35.60    4.90
  -7  -4   4   55.09    5.90
   7  -4  -4   48.50    4.90
  -7  -4   4   48.40    5.20
   7  -4  -4   50.09    6.10
  -7  -4   4   46.90    5.00
  -7   4   4   48.20    5.00
   7   4  -4   50.39    5.10
  -7   4   4   52.39    5.60
   7   4  -4   42.30    5.30
  -7   4   4   46.80    4.90
  -6  -4   4  137.99    7.40
   6  -4  -4  139.29    8.30
  -6  -4   4  155.78    8.10
   6  -4  -4  134.19    7.30
  -6  -4   4  142.69    8.30
  -6   4   4  140.79    7.70
   6   4  -4  146.79    5.40
   6   4  -4  148.19    8.40
   6   4  -4  131.39    7.00
  -6   4   4  150.48    8.30
  -6   4   4  150.88    7.70
   5  -4  -4   45.90    4.40
  -5  -4   4   48.20    4.80
  -5  -4   4   42.50    4.00
  -5  -4   4   54.49    5.10
   5  -4  -4   59.99    5.10
   5  -4  -4   53.89    4.50
  -5   4   4   53.29    4.70
   5   4  -4   47.00    4.80
  -5   4   4   54.29    2.20
  -5   4   4   52.29    4.60
   5   4  -4   55.09    3.20
   5   4  -4   54.59    4.40
  -5   4   4   53.69    4.90
   4  -4  -4   19.30    3.10
  -4  -4   4   26.20    3.70
  -4  -4   4   28.80    3.60
   4  -4  -4   30.80    3.90
   4  -4  -4   21.30    3.40
  -4  -4   4   29.40    3.00
  -4  -4   4   23.00    3.20
  -4   4   4   22.90    3.10
  -4   4   4   25.40    1.30
   4   4  -4   27.50    3.60
  -4   4   4   25.70    3.50
   4   4  -4   26.40    3.30
   4   4  -4   26.30    2.50
  -4   4   4   31.50    3.60
   3  -4  -4   35.10    3.50
   3  -4  -4   29.00    3.40
  -3  -4   4   38.90    4.00
   3  -4  -4   30.60    3.50
  -3  -4   4   27.60    2.50
  -3  -4   4   35.00    3.30
  -3  -4   4   30.90    3.80
  -3   4   4   31.40    1.60
   3   4  -4   35.10    2.70
   3   4  -4   28.00    3.60
  -3   4   4   22.10    3.20
  -3   4   4   29.70    3.50
   3   4  -4   32.50    3.40
  -3   4   4   27.00    3.30
  -2  -4   4    8.40    1.50
   2  -4  -4    5.10    2.00
  -2  -4   4    8.70    2.30
   2  -4  -4   10.50    2.20
  -2  -4   4   10.00    2.10
  -2  -4   4   10.30    2.50
   2  -4  -4    8.80    2.00
  -2   4   4    6.00    1.20
  -2   4   4    5.70    2.00
  -2   4   4    9.80    2.30
   2   4  -4   10.40    2.00
   2   4  -4    8.60    2.30
  -2   4   4    4.60    1.80
   2   4  -4   11.70    2.30
  -1  -4   4   52.59    3.90
  -1  -4   4   58.99    4.40
  -1  -4   4   50.79    2.30
   1  -4  -4   58.79    3.90
  -1  -4   4   53.09    4.30
   1  -4  -4   52.79    3.20
   1  -4  -4   45.40    4.20
   1   4  -4   47.40    4.00
  -1   4   4   56.19    4.20
  -1   4   4   52.79    3.90
  -1   4   4   49.50    3.00
   1   4  -4   49.30    3.80
   1   4  -4   51.39    3.70
  -1   4   4   50.49    3.80
   0  -4   4  223.48    8.20
   0  -4  -4  220.98    7.80
   0  -4  -4  214.28    8.20
   0  -4  -4  218.98    5.80
   0  -4   4  212.58    8.30
   0  -4   4  203.78    8.00
   0  -4   4  210.88    5.00
   0   4  -4  211.38    7.90
   0   4   4  208.48    7.80
   0   4  -4  213.38    8.10
   0   4  -4  220.78    7.80
   0   4   4  216.38    8.20
   0   4   4  210.98    7.80
   0   4   4  205.58    7.10
  -1  -4  -4   36.30    3.30
   1  -4   4   34.10    3.80
   1  -4   4   33.10    3.40
  -1  -4  -4   37.00    1.50
   1  -4   4   33.20    3.50
  -1  -4  -4   42.90    3.70
  -1  -4  -4   37.50    3.40
   1   4   4   39.50    3.60
  -1   4  -4   34.90    3.70
  -1   4  -4   34.70    3.30
   1   4   4   35.80    3.40
   1   4   4   34.00    3.30
  -1   4  -4   36.50    3.40
  -1   4  -4   38.10    1.90
  -2  -4  -4   61.39    4.30
   2  -4   4   56.49    4.60
   2  -4   4   55.59    4.50
  -2  -4  -4   63.29    4.40
   2  -4   4   54.49    3.80
  -2  -4  -4   55.29    4.20
  -2   4  -4   59.09    4.20
  -2   4  -4   50.29    4.30
   2   4   4   65.59    4.50
  -2   4  -4   61.59    4.40
  -2   4  -4   56.79    2.90
   2   4   4   59.09    4.40
   2   4   4   58.79    4.30
  -3  -4  -4  112.49    6.00
   3  -4   4  123.59    6.00
  -3  -4  -4  109.89    6.10
  -3  -4  -4  116.69    6.10
   3  -4   4  120.69    5.50
   3  -4   4  122.19    6.80
   3  -4   4   99.49    6.40
   3   4   4  110.29    6.40
  -3   4  -4  119.89    4.80
  -3   4  -4  127.19    6.50
   3   4   4  116.09    3.10
   3   4   4  122.09    6.30
  -3   4  -4  124.89    6.80
   3   4   4  120.29    6.40
  -4  -4  -4    6.00    2.10
  -4  -4  -4   14.00    3.00
  -4  -4  -4   14.20    2.80
   4  -4   4    9.30    2.10
   4  -4   4   13.30    3.10
   4  -4   4    8.30    2.40
   4  -4   4   16.10    3.60
  -4   4  -4    9.40    2.00
   4   4   4    9.70    1.50
   4   4   4    8.60    2.70
   4   4   4    9.40    2.40
  -4   4  -4   11.40    3.00
   4   4   4   12.80    2.80
  -4   4  -4   14.20    2.90
   5  -4   4  530.05   17.60
  -5  -4  -4  585.54   15.80
  -5  -4  -4  510.25   16.80
   5  -4   4  520.05   17.20
   5  -4   4  562.64   16.00
   5  -4   4  528.15   13.90
   5   4   4  557.24   17.20
  -5   4  -4  545.75   17.40
   5   4   4  556.64   17.90
   5   4   4  530.55   12.90
  -5   4  -4  544.75   15.10
  -5   4  -4  567.34   16.90
   5   4   4  537.25   16.10
   6  -4   4   36.80    5.30
   6  -4   4   35.40    3.40
   6  -4   4   33.00    4.20
   6  -4   4   38.70    5.30
  -6  -4  -4   30.00    4.50
  -6  -4  -4   36.20    4.20
  -6   4  -4   29.90    4.50
   6   4   4   38.90    4.90
   6   4   4   35.00    4.30
  -6   4  -4   37.20    4.20
   6   4   4   29.90    5.00
   7  -4   4  246.48   10.70
  -7  -4  -4  235.58    9.80
   7  -4   4  235.68   12.50
  -7  -4  -4  228.08   11.60
   7  -4   4  262.57   12.60
  -7   4  -4  257.67   12.10
   7   4   4  267.87   10.90
   7   4   4  251.47   12.00
   7   4   4  244.08   12.30
  -7   4  -4  239.38   10.60
  -8  -4  -4   29.30    5.20
   8  -4   4   38.50    6.60
   8  -4   4   37.40    6.00
   8  -4   4   30.90    5.10
   8   4   4   35.90    5.80
   8   4   4   30.20    5.70
  -8   4  -4   25.30    5.00
  -8   4  -4   39.40    5.10
   8   4   4   38.70    4.90
   9  -4   4   59.09    6.40
  -9  -4  -4   51.39    6.70
   9  -4   4   57.99    7.50
  -9  -4  -4   68.09    6.10
   9   4   4   83.89    8.20
  -9   4  -4   68.39    6.80
   9   4   4   82.79    8.40
  -9   4  -4   69.39    7.10
 -10  -4  -4   38.20    6.90
  10  -4   4   35.30    7.30
  10   4   4   55.89    8.40
 -10   4  -4   33.40    6.40
 -10   4  -4   37.70    6.40
 -11  -4  -4   -3.80    3.60
  11  -4   4    2.30    4.60
 -11   4  -4    3.90    3.90
 -11   4  -4    3.80    3.90
  11   4   4    7.10    4.60
 -12  -4  -4    3.00    4.60
  12  -4   4    0.60    5.20
  12   4   4    6.50    5.10
 -12   4  -4    4.00    4.20
 -12   4  -4    3.20    4.40
 -13  -4  -4   67.99   10.00
  13  -4   4   68.29   11.10
 -13   4  -4   86.69   10.00
  13   4   4   68.49   11.00
  13  -5  -4    0.90    4.30
 -13  -5   4    3.30    4.40
 -13   5   4    3.00    4.20
  13   5  -4   -0.90    5.10
 -12  -5   4    2.90    3.70
  12  -5  -4    3.80    4.60
 -12   5   4    4.40    3.80
  12   5  -4    3.80    4.60
 -11  -5   4    9.80    4.30
 -11  -5   4    1.50    3.80
  11  -5  -4    5.00    4.20
 -11   5   4   10.10    4.40
  11   5  -4   14.10    5.40
  10  -5  -4   14.40    4.90
 -10  -5   4   13.00    4.20
 -10  -5   4   14.70    4.80
 -10   5   4    9.90    4.30
 -10   5   4   12.10    4.00
  10   5  -4   17.90    5.20
  10   5  -4   18.50    4.80
  -9  -5   4   10.60    3.90
  -9  -5   4    7.50    3.60
   9  -5  -4    7.00    3.20
   9  -5  -4    3.30    3.60
  -9   5   4    6.00    3.40
  -9   5   4    4.00    3.00
   9   5  -4    7.90    3.40
  -9   5   4    9.80    4.10
   9   5  -4   10.70    4.70
   8  -5  -4    0.50    2.50
  -8  -5   4   -0.50    2.80
  -8  -5   4   -2.10    2.00
  -8  -5   4    0.30    2.40
   8  -5  -4   -1.70    2.90
  -8   5   4   -1.90    2.40
  -8   5   4   -0.30    2.70
  -8   5   4   -1.70    2.30
   8   5  -4    0.40    2.90
   8   5  -4    0.70    2.40
  -7  -5   4  156.08    9.50
  -7  -5   4  132.69    8.50
   7  -5  -4  130.99    8.80
   7  -5  -4  138.79    8.30
  -7  -5   4  130.19    8.10
  -7   5   4  134.69    8.90
   7   5  -4  138.09    7.70
  -7   5   4  134.09    8.40
   7   5  -4  126.99    8.70
  -7   5   4  140.69    8.30
  -6  -5   4   50.19    5.60
  -6  -5   4   45.20    5.50
  -6  -5   4   54.19    5.00
   6  -5  -4   41.10    5.40
   6  -5  -4   47.30    4.90
   6   5  -4   46.90    5.50
  -6   5   4   55.99    5.70
  -6   5   4   54.89    5.40
  -6   5   4   49.60    5.00
   6   5  -4   48.90    3.70
   6   5  -4   51.39    4.70
  -5  -5   4  239.08    9.30
   5  -5  -4  225.08   10.30
  -5  -5   4  222.28   10.30
   5  -5  -4  216.08    9.80
  -5  -5   4  229.48   10.60
  -5   5   4  237.98   10.20
   5   5  -4  245.98   10.30
   5   5  -4  232.58    8.00
  -5   5   4  231.28    9.80
   5   5  -4  231.18    9.20
   5   5  -4  219.98   10.70
  -5   5   4  243.88   10.70
   4  -5  -4  708.63   19.80
  -4  -5   4  719.93   20.70
  -4  -5   4  723.13   20.70
  -4  -5   4  703.13   18.80
   4  -5  -4  756.52   19.90
  -4  -5   4  721.93   18.00
   4  -5  -4  740.23   19.90
   4   5  -4  743.83   17.70
   4   5  -4  733.13   19.90
  -4   5   4  719.03   14.60
  -4   5   4  691.43   19.10
  -4   5   4  715.03   20.10
   4   5  -4  756.52   20.90
  -4   5   4  674.73   19.80
  -3  -5   4 1365.96   30.20
  -3  -5   4 1348.57   28.30
   3  -5  -4 1327.37   31.30
   3  -5  -4 1359.56   30.30
   3  -5  -4 1384.16   31.00
  -3  -5   4 1339.37   32.00
  -3  -5   4 1319.87   31.70
   3   5  -4 1376.36   31.00
  -3   5   4 1351.96   31.60
   3   5  -4 1325.77   31.90
  -3   5   4 1377.06   31.40
  -3   5   4 1355.86   26.40
   3   5  -4 1340.47   29.10
  -3   5   4 1319.67   30.40
   2  -5  -4   87.09    4.80
  -2  -5   4   77.29    3.80
  -2  -5   4   78.39    5.10
   2  -5  -4   77.89    5.20
   2  -5  -4   79.19    5.50
  -2  -5   4   88.29    5.90
  -2  -5   4   76.99    5.70
   2   5  -4   71.19    5.30
   2   5  -4   83.29    4.90
  -2   5   4   82.39    5.10
   2   5  -4   85.19    5.30
  -2   5   4   94.39    6.00
  -2   5   4   76.49    5.20
  -2   5   4   86.59    3.80
  -1  -5   4  128.69    6.90
  -1  -5   4  118.49    4.20
  -1  -5   4  123.09    6.80
   1  -5  -4  145.19    7.10
   1  -5  -4  133.59    5.30
  -1  -5   4  129.39    6.50
  -1   5   4  130.39    5.30
  -1   5   4  138.79    6.50
  -1   5   4  141.19    7.20
   1   5  -4  117.99    6.50
   1   5  -4  135.39    6.40
   1   5  -4  117.59    6.30
  -1   5   4  139.49    6.80
   0  -5  -4  867.51   21.70
   0  -5  -4  864.21   17.90
   0  -5   4  842.12   21.90
   0  -5   4  864.11   17.10
   0  -5  -4  817.82   20.80
   0  -5   4  835.92   21.20
   0  -5   4  822.22   21.40
   0   5  -4  858.51   21.30
   0   5   4  834.72   19.80
   0   5  -4  844.62   21.20
   0   5  -4  850.21   21.00
   0   5   4  842.42   20.70
   0   5   4  834.02   21.10
   0   5   4  839.02   21.70
   1  -5   4   27.90    3.70
   1  -5   4   20.00    3.40
   1  -5   4   26.50    3.70
  -1  -5  -4   30.80    3.60
  -1  -5  -4   32.10    1.90
  -1  -5  -4   30.40    3.30
  -1  -5  -4   36.80    4.00
  -1   5  -4   34.20    3.50
  -1   5  -4   24.80    3.30
  -1   5  -4   31.70    3.80
   1   5   4   26.20    3.40
   1   5   4   27.90    3.50
  -1   5  -4   24.80    1.90
   1   5   4   26.30    3.40
   2  -5   4  574.24   17.10
  -2  -5  -4  566.74   16.20
  -2  -5  -4  594.44   16.50
   2  -5   4  588.14   17.50
   2  -5   4  575.24   16.00
  -2  -5  -4  577.84   16.80
  -2   5  -4  580.14   16.40
   2   5   4  561.74   16.40
  -2   5  -4  595.84   13.30
   2   5   4  571.34   16.70
  -2   5  -4  597.04   16.20
  -2   5  -4  590.04   17.30
   2   5   4  599.74   16.90
   3  -5   4  222.68    9.90
   3  -5   4  232.58   10.20
  -3  -5  -4  222.08    9.40
  -3  -5  -4  222.08    9.20
  -3  -5  -4  210.78    9.10
   3  -5   4  244.88    9.00
   3   5   4  213.18    9.50
  -3   5  -4  234.58    9.60
   3   5   4  221.68    9.40
   3   5   4  229.88    9.40
  -3   5  -4  209.58    8.70
  -3   5  -4  228.08    7.20
  -3   5  -4  215.78    9.80
   4  -5   4   85.09    6.60
  -4  -5  -4   85.49    6.30
  -4  -5  -4   92.79    6.10
   4  -5   4   97.99    5.90
   4  -5   4  105.69    7.20
   4  -5   4   97.09    5.60
   4   5   4   98.49    6.30
   4   5   4   97.49    6.40
   4   5   4   86.99    6.60
  -4   5  -4   96.39    6.50
  -4   5  -4   92.29    4.90
  -4   5  -4   84.29    6.40
   5  -5   4  334.77   13.90
   5  -5   4  346.17   12.10
   5  -5   4  345.47   13.90
   5  -5   4  339.07   11.10
  -5  -5  -4  326.97   12.20
  -5  -5  -4  322.57   12.70
   5   5   4  330.27   12.40
  -5   5  -4  344.27   11.10
  -5   5  -4  323.17   13.40
   5   5   4  356.66   13.50
   5   5   4  327.27   13.60
   6  -5   4   34.30    4.40
  -6  -5  -4   36.60    5.20
  -6  -5  -4   29.20    4.30
   6  -5   4   30.50    5.50
   6  -5   4   33.30    3.90
   6  -5   4   31.90    5.00
  -6   5  -4   30.10    4.80
  -6   5  -4   24.60    3.80
   6   5   4   29.20    5.50
   6   5   4   36.60    5.20
   6   5   4   35.20    4.60
  -7  -5  -4   42.70    5.00
   7  -5   4   45.00    5.30
  -7  -5  -4   36.70    6.00
   7  -5   4   44.90    6.00
   7  -5   4   41.80    6.50
   7   5   4   36.50    5.80
  -7   5  -4   34.20    4.60
   7   5   4   44.70    6.10
   7   5   4   43.70    5.20
  -7   5  -4   38.70    5.90
  -8  -5  -4    6.90    3.50
   8  -5   4   14.50    3.80
   8  -5   4    5.00    3.70
   8   5   4    9.40    3.30
  -8   5  -4   13.70    3.70
  -8   5  -4    9.90    3.80
   8   5   4    7.30    3.90
   8   5   4    4.20    3.60
  -9  -5  -4    6.50    4.30
   9  -5   4    3.60    3.90
   9   5   4    4.80    4.40
  -9   5  -4   12.60    4.30
  -9   5  -4    4.80    3.00
 -10  -5  -4   76.79    9.00
  10  -5   4   60.49    9.10
 -10   5  -4   70.29    8.40
 -10   5  -4   74.59    7.70
  10   5   4   92.59    9.80
  11  -5   4    0.50    4.10
 -11  -5  -4    3.20    3.90
 -11   5  -4    0.00    3.30
 -11   5  -4    3.40    3.80
  11   5   4   -5.40    3.50
 -12  -5  -4   19.00    6.40
  12  -5   4    9.30    6.30
 -12   5  -4   23.10    6.40
  12   5   4   28.70    7.90
 -12   5  -4   23.50    9.10
 -13  -6   4    7.00    5.10
  13  -6  -4   -3.70    4.40
  13   6  -4   -2.10    4.50
 -13   6   4   -1.70    3.50
  12  -6  -4   -0.40    4.80
 -12  -6   4    4.40    4.70
  12   6  -4    1.30    5.10
 -12   6   4    4.70    4.20
  11  -6  -4  108.59   10.80
 -11  -6   4  117.29   10.20
 -11  -6   4  116.59   10.10
 -11   6   4  139.29   10.40
  11   6  -4  115.39   11.50
 -11   6   4  122.19    9.80
 -10  -6   4   15.50    4.60
 -10  -6   4   20.00    5.20
  10  -6  -4   10.20    5.10
 -10   6   4   15.60    4.80
 -10   6   4   15.40    4.80
  10   6  -4   13.70    5.10
  -9  -6   4    1.20    3.00
   9  -6  -4   -3.20    3.50
   9  -6  -4    2.00    3.10
  -9  -6   4    0.00    2.70
  -9   6   4    2.90    3.10
  -9   6   4    0.90    2.80
   9   6  -4    4.60    4.10
   8  -6  -4  102.49    8.80
  -8  -6   4   74.89    7.00
  -8  -6   4  102.09    8.30
   8  -6  -4   93.19    7.60
  -8   6   4   98.99    8.60
  -8   6   4   84.09    7.10
   8   6  -4   91.79    7.20
   8   6  -4   85.59    8.30
  -8   6   4   81.19    7.50
  -7  -6   4    6.70    3.50
  -7  -6   4    0.90    3.00
  -7  -6   4    5.90    2.90
   7  -6  -4    6.70    3.70
   7  -6  -4    6.30    3.40
   7   6  -4    5.10    2.60
  -7   6   4    4.50    2.80
  -7   6   4    7.50    3.20
   7   6  -4   12.60    4.50
  -7   6   4    5.60    3.10
  -6  -6   4   42.10    4.70
   6  -6  -4   39.00    5.00
  -6  -6   4   51.89    6.20
  -6  -6   4   43.80    5.90
   6  -6  -4   48.70    5.70
  -6   6   4   45.80    5.80
   6   6  -4   40.90    5.70
   6   6  -4   45.70    4.70
  -6   6   4   40.30    5.00
  -6   6   4   35.80    4.90
   5  -6  -4   77.69    6.30
   5  -6  -4   62.59    6.10
  -5  -6   4   70.89    5.30
  -5  -6   4   69.79    6.30
   5   6  -4   67.59    4.70
   5   6  -4   55.69    6.00
  -5   6   4   62.99    6.10
   5   6  -4   63.09    5.10
  -5   6   4   71.39    5.80
  -5   6   4   57.79    5.70
  -4  -6   4  125.79    8.10
  -4  -6   4  118.69    6.00
   4  -6  -4  105.99    7.40
  -4  -6   4  120.79    8.00
   4  -6  -4  106.79    7.00
  -4  -6   4  124.99    6.90
  -4   6   4  114.49    7.40
   4   6  -4  120.89    7.90
  -4   6   4  112.79    7.50
   4   6  -4  121.99    6.30
  -4   6   4  121.19    7.00
  -3  -6   4   37.00    4.70
   3  -6  -4   36.60    4.80
  -3  -6   4   35.50    3.20
  -3  -6   4   46.90    4.50
   3  -6  -4   37.00    4.10
  -3  -6   4   37.10    4.90
   3   6  -4   48.80    5.30
  -3   6   4   31.20    3.90
  -3   6   4   31.80    4.20
  -3   6   4   41.60    2.90
  -3   6   4   46.40    4.90
   3   6  -4   45.00    4.20
   3   6  -4   45.20    4.70
  -2  -6   4   24.20    2.50
   2  -6  -4   23.40    3.30
   2  -6  -4   26.30    4.00
  -2  -6   4   24.50    3.50
  -2  -6   4   26.50    4.20
  -2  -6   4   32.50    4.50
  -2   6   4   22.20    3.40
   2   6  -4   25.00    3.90
  -2   6   4   26.40    2.70
  -2   6   4   23.60    4.00
   2   6  -4   31.90    4.00
  -2   6   4   29.30    4.00
   2   6  -4   21.70    3.30
  -1  -6   4  582.54   16.70
   1  -6  -4  576.94   14.70
   1  -6  -4  575.64   19.00
  -1  -6   4  591.04   13.40
  -1  -6   4  587.54   18.10
   1  -6  -4  573.04   17.60
  -1  -6   4  566.74   17.60
  -1   6   4  567.24   17.60
   1   6  -4  605.94   17.60
  -1   6   4  578.04   15.00
  -1   6   4  555.64   16.30
   1   6  -4  598.24   17.00
   1   6  -4  592.34   17.20
  -1   6   4  582.24   17.40
   0  -6   4  108.59    6.70
   0  -6  -4   94.09    6.50
   0  -6   4   91.09    6.70
   0  -6   4   91.99    3.80
   0  -6  -4   99.99    6.00
   0  -6  -4  106.29    4.60
   0  -6  -4   96.09    7.20
   0  -6   4  105.69    6.40
   0   6   4  102.99    6.70
   0   6  -4   85.09    5.90
   0   6   4  100.39    5.50
   0   6  -4  100.79    6.40
   0   6   4   92.49    6.20
   0   6  -4  101.59    6.30
   0   6   4   97.89    6.00
  -1  -6  -4  437.46   10.40
   1  -6   4  454.45   15.30
   1  -6   4  444.46   14.70
  -1  -6  -4  473.45   14.10
   1  -6   4  426.16   14.30
  -1  -6  -4  421.26   14.60
  -1   6  -4  462.05   15.00
   1   6   4  450.65   14.90
  -1   6  -4  421.16   13.90
   1   6   4  436.56   13.80
  -1   6  -4  418.86   10.40
   1   6   4  458.45   14.90
   2  -6   4  154.18    7.90
   2  -6   4  160.88    8.50
  -2  -6  -4  147.19    7.60
   2  -6   4  134.19    8.20
  -2  -6  -4  142.49    8.00
  -2   6  -4  150.28    7.90
  -2   6  -4  146.29    8.30
   2   6   4  147.69    7.90
   2   6   4  153.68    8.20
  -2   6  -4  148.49    5.30
   2   6   4  157.28    8.30
  -2   6  -4  165.68    7.80
   3  -6   4  170.38    9.40
   3  -6   4  148.99    8.60
  -3  -6  -4  165.38    8.40
  -3  -6  -4  163.28    8.60
   3  -6   4  156.58    8.00
   3   6   4  161.98    8.70
  -3   6  -4  147.79    8.60
   3   6   4  161.08    8.50
  -3   6  -4  159.68    6.10
   3   6   4  175.48    8.90
  -3   6  -4  159.58    7.80
   4  -6   4   77.29    6.80
   4  -6   4   94.59    6.20
   4  -6   4   83.69    7.20
  -4  -6  -4   87.49    6.70
  -4  -6  -4   79.09    6.30
  -4   6  -4   80.49    6.80
   4   6   4   90.39    6.90
   4   6   4   74.79    6.50
  -4   6  -4   81.39    5.70
   4   6   4   76.99    6.20
  -4   6  -4   76.69    4.60
  -5  -6  -4  532.35   17.70
   5  -6   4  548.55   19.10
  -5  -6  -4  519.15   17.50
   5  -6   4  559.54   16.40
   5  -6   4  539.85   19.30
  -5   6  -4  541.15   15.20
   5   6   4  552.14   17.60
   5   6   4  522.75   18.60
   5   6   4  535.85   18.60
  -5   6  -4  521.45   18.60
  -5   6  -4  562.04   16.70
   6  -6   4   95.59    8.10
  -6  -6  -4   79.99    7.00
  -6  -6  -4   98.39    7.30
   6  -6   4   93.19    8.20
   6  -6   4   80.79    6.20
   6   6   4   67.29    6.90
   6   6   4   78.39    7.60
   6   6   4   89.79    6.90
  -6   6  -4   93.29    6.00
  -6   6  -4   83.29    7.40
  -7  -6  -4    6.70    3.20
   7  -6   4    3.90    3.50
  -7  -6  -4   10.80    3.80
  -7   6  -4    4.50    2.70
   7   6   4    4.10    3.10
  -7   6  -4    5.50    3.50
   7   6   4    0.10    3.10
   7   6   4    3.90    2.70
  -8  -6  -4    1.40    3.30
  -8  -6  -4    1.70    2.70
   8  -6   4   -0.10    3.00
  -8   6  -4   10.80    4.40
   8   6   4    2.80    3.40
   8   6   4    3.40    3.00
   8   6   4    0.70    3.60
   9  -6   4    8.40    4.70
  -9  -6  -4    0.60    3.30
   9   6   4    2.20    3.90
  -9   6  -4   -1.20    3.10
 -10  -6  -4    8.90    4.70
  10  -6   4    7.10    5.20
 -10   6  -4    1.30    3.90
  10   6   4    0.40    4.40
  11  -6   4   27.40    7.30
 -11  -6  -4   29.90    7.20
 -11   6  -4   21.70    6.30
  11   6   4   27.40    7.20
 -12  -6  -4    0.80    4.60
  12  -6   4    0.50    4.70
  12   6   4    3.70    5.80
 -12   6  -4   -1.70    4.30
  12  -7  -4    0.70    4.90
 -12  -7   4   -0.10    4.20
  12   7  -4    5.50    5.60
 -12   7   4   -2.80    3.60
  11  -7  -4   -0.90    4.80
 -11  -7   4    0.60    3.70
 -11  -7   4   -4.50    3.50
 -11   7   4    0.80    3.60
 -11   7   4   -2.50    3.60
  11   7  -4   -1.60    3.90
 -10  -7   4   94.29    9.00
 -10  -7   4   95.99    9.50
  10  -7  -4  112.09   11.10
 -10   7   4   91.49    8.90
  10   7  -4   82.49   10.00
 -10   7   4   99.29    9.00
   9  -7  -4    5.60    4.40
  -9  -7   4   10.70    4.00
   9  -7  -4    1.50    3.30
  -9  -7   4    7.30    4.10
  -9   7   4   10.70    3.80
   9   7  -4    2.50    4.00
  -9   7   4    7.80    4.30
  -8  -7   4    9.40    3.80
   8  -7  -4   13.80    4.80
  -8  -7   4   12.90    4.60
   8  -7  -4   13.60    4.30
  -8   7   4    9.10    4.20
  -8   7   4   10.10    3.60
   8   7  -4    8.50    4.30
  -7  -7   4    1.70    3.00
   7  -7  -4   -1.50    3.00
   7  -7  -4    1.80    3.10
  -7  -7   4    3.10    2.80
  -7   7   4    5.20    3.50
   7   7  -4    5.40    3.70
  -7   7   4    2.10    2.90
  -7   7   4    7.30    3.20
  -6  -7   4   11.80    4.10
   6  -7  -4   15.60    4.10
  -6  -7   4   12.60    3.90
   6  -7  -4    8.50    3.50
  -6  -7   4    8.40    3.00
  -6   7   4    4.40    2.90
   6   7  -4    9.80    3.90
  -6   7   4   11.00    3.60
   6   7  -4   10.60    3.50
  -6   7   4    6.20    3.00
  -5  -7   4   14.90    3.30
   5  -7  -4   15.10    3.70
  -5  -7   4   15.40    4.30
  -5  -7   4    6.80    2.80
  -5  -7   4    9.10    4.10
   5  -7  -4   16.10    4.40
   5   7  -4   11.30    2.90
  -5   7   4   12.00    3.90
  -5   7   4   11.30    3.30
   5   7  -4   14.00    3.30
   5   7  -4    9.10    3.70
  -5   7   4   13.10    4.00
  -4  -7   4    2.30    1.70
  -4  -7   4    4.20    2.90
  -4  -7   4    1.90    2.10
   4  -7  -4    0.40    2.50
  -4  -7   4    2.20    3.00
   4  -7  -4    2.20    2.50
  -4   7   4    1.00    2.20
   4   7  -4   -1.40    2.40
  -4   7   4   -2.00    2.10
  -4   7   4    1.70    2.40
   4   7  -4   -0.30    2.00
  -3  -7   4    0.80    1.60
   3  -7  -4   -1.20    2.10
  -3  -7   4    0.40    1.90
  -3  -7   4    0.30    2.10
   3  -7  -4    0.20    2.30
  -3  -7   4    2.10    2.50
  -3   7   4    1.10    2.50
  -3   7   4    3.70    2.90
  -3   7   4   -0.60    2.10
   3   7  -4    0.50    1.90
   3   7  -4    0.90    2.50
   2  -7  -4   18.40    3.20
  -2  -7   4   14.10    3.80
  -2  -7   4   16.10    3.50
   2  -7  -4   13.10    3.80
  -2  -7   4   13.10    3.60
  -2   7   4   21.30    3.70
   2   7  -4   24.60    4.70
  -2   7   4   18.00    4.20
  -2   7   4   12.90    3.40
  -2   7   4   19.40    2.90
   2   7  -4   14.10    3.20
   1  -7  -4   37.50    3.70
  -1  -7   4   41.80    5.50
  -1  -7   4   29.30    4.10
  -1  -7   4   44.90    5.30
   1  -7  -4   38.00    5.00
  -1   7   4   42.80    4.50
  -1   7   4   26.40    3.40
  -1   7   4   32.30    4.70
   1   7  -4   36.40    4.50
  -1   7   4   39.10    4.90
   1   7  -4   37.30    4.70
   0  -7  -4  964.50   27.00
   0  -7   4 1032.40   27.40
   0  -7  -4 1020.10   25.40
   0  -7   4 1044.30   28.00
   0  -7   4 1013.50   26.20
   0  -7  -4  983.60   27.10
   0   7   4 1033.90   24.80
   0   7   4 1020.10   27.00
   0   7  -4 1023.20   26.90
   0   7  -4 1029.50   26.50
   0   7   4 1014.20   27.50
   1  -7   4   35.10    5.30
   1  -7   4   35.30    4.50
  -1  -7  -4   47.70    5.30
   1  -7   4   31.70    4.90
  -1  -7  -4   30.30    4.00
   1   7   4   33.40    4.80
   1   7   4   30.90    4.30
   1   7   4   31.60    4.70
  -1   7  -4   37.80    4.60
  -1   7  -4   45.30    5.30
  -2  -7  -4  185.28    9.90
   2  -7   4  215.58   10.90
   2  -7   4  197.98    9.90
   2  -7   4  183.78    9.80
  -2  -7  -4  168.88    8.70
   2   7   4  175.88    9.20
   2   7   4  196.78   10.10
  -2   7  -4  196.38    9.20
  -2   7  -4  179.08    9.70
   2   7   4  202.28   10.20
   3  -7   4   33.10    4.80
  -3  -7  -4   25.70    4.50
   3  -7   4   27.50    4.90
   3  -7   4   35.90    5.30
  -3  -7  -4   22.20    4.70
   3   7   4   27.80    4.80
   3   7   4   27.30    4.80
  -3   7  -4   31.50    4.90
   3   7   4   33.50    4.50
  -3   7  -4   29.80    4.10
  -4  -7  -4    7.20    3.40
   4  -7   4    7.60    3.10
  -4  -7  -4    3.30    2.70
   4  -7   4    1.40    2.50
   4  -7   4   10.80    3.60
  -4   7  -4    5.10    2.60
   4   7   4    5.10    3.00
   4   7   4    6.90    3.10
   4   7   4    4.40    3.00
  -4   7  -4    5.50    3.10
  -5  -7  -4   34.90    5.00
   5  -7   4   26.60    4.70
  -5  -7  -4   35.70    5.30
   5  -7   4   34.10    5.90
   5  -7   4   30.60    5.60
   5   7   4   32.10    5.50
   5   7   4   30.10    4.50
  -5   7  -4   34.10    4.50
   5   7   4   35.50    5.60
  -5   7  -4   32.50    5.90
   6  -7   4    5.70    3.90
  -6  -7  -4   18.00    4.30
  -6  -7  -4   13.30    4.10
   6   7   4   18.30    5.10
  -6   7  -4    6.30    3.90
   6   7   4   10.40    3.60
   6   7   4    1.90    3.00
   7  -7   4   22.70    5.50
  -7  -7  -4   26.30    5.20
  -7  -7  -4   13.40    4.40
  -7   7  -4   23.30    5.60
   7   7   4   19.90    5.60
   7   7   4   21.90    4.70
   7   7   4   22.20    5.20
  -8  -7  -4   69.89    7.50
  -8  -7  -4   78.19    8.00
   8  -7   4   73.79    9.10
   8   7   4   77.99    8.70
  -8   7  -4   55.19    7.40
  -9  -7  -4   24.50    6.40
   9  -7   4   40.20    8.20
  -9   7  -4   46.90    8.00
   9   7   4   43.80    8.30
 -10  -7  -4    0.90    4.20
  10  -7   4   10.70    5.50
  10   7   4    1.10    4.40
 -10   7  -4    3.40    4.50
  11  -7   4    5.40    5.00
 -11  -7  -4   10.60    5.60
 -11   7  -4   -1.40    4.50
  11   7   4   11.70    6.30
  11  -8  -4    2.70    5.10
 -11  -8   4    1.10    4.30
  11   8  -4    4.70    5.80
 -11   8   4   -5.60    3.70
 -11   8   4    2.00    4.50
  10  -8  -4   16.20    6.10
 -10  -8   4    4.30    4.40
 -10   8   4   16.20    5.60
  10   8  -4    2.40    5.10
 -10   8   4    4.00    3.90
   9  -8  -4   14.70    5.60
  -9  -8   4   23.00    6.10
   9  -8  -4   28.00    6.00
  -9   8   4   12.90    4.40
   9   8  -4    9.10    5.10
  -9   8   4   16.50    5.50
   8  -8  -4   30.80    6.50
   8  -8  -4   23.60    5.50
  -8  -8   4   25.00    5.80
  -8   8   4   23.10    5.00
  -8   8   4   20.40    5.20
   8   8  -4   16.10    5.80
   7  -8  -4    1.30    3.10
   7  -8  -4    0.20    3.30
  -7  -8   4   -0.80    3.30
   7   8  -4    3.40    3.50
  -7   8   4    2.70    3.10
  -7   8   4    3.10    2.90
   6  -8  -4    0.30    3.10
  -6  -8   4   -6.20    2.40
   6  -8  -4   -1.70    2.80
  -6   8   4    1.10    3.00
   6   8  -4   -0.90    2.90
  -6   8   4    1.50    2.50
  -6   8   4   -0.20    2.60
   5  -8  -4   -1.10    2.80
   5  -8  -4   -5.00    2.50
  -5  -8   4   -1.60    2.50
  -5   8   4    2.10    2.80
  -5   8   4    0.00    2.40
   5   8  -4   -0.70    2.70
   5   8  -4    0.10    2.20
  -5   8   4    0.10    2.20
  -4  -8   4   -2.50    2.00
   4  -8  -4    0.70    2.80
  -4  -8   4   -0.90    3.30
   4  -8  -4    4.10    3.00
  -4  -8   4   -3.80    2.40
   4   8  -4   -1.80    2.50
  -4   8   4    2.60    2.80
  -4   8   4    2.20    3.00
  -4   8   4    1.90    2.40
   4   8  -4    1.80    2.40
  -3  -8   4  185.28   11.10
   3  -8  -4  177.38    9.10
   3  -8  -4  162.98   10.30
  -3  -8   4  164.48    8.70
  -3  -8   4  177.48   10.90
  -3   8   4  157.18   10.00
   3   8  -4  187.48    9.60
  -3   8   4  175.68    9.20
   3   8  -4  191.58   10.90
  -3   8   4  162.28   10.00
  -2  -8   4  384.96   16.00
  -2  -8   4  377.36   15.90
   2  -8  -4  380.66   13.00
   2  -8  -4  372.76   15.50
  -2  -8   4  379.96   13.90
   2   8  -4  392.96   14.60
  -2   8   4  392.96   15.80
   2   8  -4  392.16   15.60
  -2   8   4  384.46   15.50
  -2   8   4  403.96   14.20
  -1  -8   4   -1.30    2.40
  -1  -8   4   -3.10    1.90
   1  -8  -4    3.00    3.00
  -1  -8   4   -0.60    2.40
  -1   8   4   -1.00    2.20
   1   8  -4    0.50    2.70
  -1   8   4   -0.90    2.20
  -1   8   4    1.60    2.00
   1   8  -4    1.10    2.30
  -1   8   4    0.20    2.00
   0  -8  -4   36.90    5.50
   0  -8   4   34.40    5.20
   0  -8   4   34.80    5.80
   0  -8  -4   30.50    4.40
   0  -8   4   30.00    4.60
   0   8   4   41.70    4.80
   0   8   4   32.10    5.10
   0   8   4   25.80    4.80
   0   8  -4   36.70    5.20
   0   8  -4   33.70    4.90
   1  -8   4   33.60    4.90
   1  -8   4   38.40    6.00
   1  -8   4   39.40    5.80
  -1  -8  -4   34.90    4.60
  -1  -8  -4   47.10    5.90
   1   8   4   38.00    5.00
   1   8   4   32.60    5.00
  -1   8  -4   34.50    4.90
  -1   8  -4   29.90    5.30
   1   8   4   25.60    4.80
  -2  -8  -4   15.50    3.60
   2  -8   4   17.10    4.50
   2  -8   4   16.10    4.40
  -2  -8  -4   14.60    4.40
   2  -8   4   16.90    4.40
   2   8   4   16.40    4.00
   2   8   4   17.50    4.30
   2   8   4   21.00    4.60
  -2   8  -4   13.80    3.50
  -2   8  -4   15.30    4.30
  -3  -8  -4   74.69    6.50
   3  -8   4   55.89    6.80
   3  -8   4   67.59    6.70
  -3  -8  -4   61.49    6.70
   3  -8   4   80.69    7.80
   3   8   4   54.29    6.00
  -3   8  -4   63.29    5.80
   3   8   4   66.59    6.80
   3   8   4   79.09    7.30
  -3   8  -4   68.19    6.90
  -4  -8  -4   61.29    6.90
  -4  -8  -4   64.49    6.60
   4  -8   4   59.49    6.40
   4  -8   4   55.99    6.60
  -4   8  -4   52.49    6.80
  -4   8  -4   71.19    6.00
   4   8   4   60.09    7.00
   4   8   4   54.49    6.30
   4   8   4   54.39    6.60
  -5  -8  -4   36.00    5.40
   5  -8   4   38.30    6.70
  -5  -8  -4   38.80    6.40
   5  -8   4   37.10    5.70
   5   8   4   53.49    7.20
  -5   8  -4   28.50    5.90
   5   8   4   28.10    5.30
   5   8   4   33.60    6.00
  -6  -8  -4   65.19    7.50
  -6  -8  -4   80.79    7.70
   6  -8   4   82.19    8.50
   6   8   4   67.89    8.20
   6   8   4   79.29    7.50
  -6   8  -4   64.69    7.70
  -7  -8  -4   69.89    8.00
  -7  -8  -4   85.59    8.60
   7  -8   4   58.59    8.50
   7   8   4   70.99    7.40
  -7   8  -4   64.39    8.00
   7   8   4   61.09    8.00
  -8  -8  -4    1.60    3.70
  -8  -8  -4   -1.10    3.00
   8  -8   4   -0.30    3.60
   8   8   4    0.20    3.90
  -8   8  -4    5.80    4.20
   9  -8   4   56.19    8.90
  -9  -8  -4   56.99    8.00
   9   8   4   60.49    8.90
  -9   8  -4   59.99    8.90
 -10  -8  -4   10.50    5.30
  10  -8   4    3.90    5.30
  10   8   4    0.80    5.40
 -10   8  -4    3.80    4.50
 -11  -8  -4   24.50    7.40
 -11   8  -4   18.70    7.30
  11  -9  -4   -0.10    5.10
 -11  -9   4    4.60    5.10
 -11   9   4    0.10    4.20
 -10  -9   4    1.30    4.40
  10  -9  -4    0.40    4.90
  10   9  -4   -1.70    4.70
 -10   9   4   -3.60    3.80
   9  -9  -4   17.40    5.80
  -9  -9   4   16.80    5.40
  -9   9   4   23.70    6.40
   9   9  -4   12.20    6.20
   8  -9  -4   39.80    7.00
   8  -9  -4   41.80    7.60
  -8  -9   4   53.79    7.90
  -8   9   4   45.30    7.60
   8   9  -4   43.30    8.40
   7  -9  -4   24.40    5.90
   7  -9  -4   25.60    5.90
  -7  -9   4   20.40    5.60
  -7   9   4   31.10    6.50
   7   9  -4   43.20    7.80
   6  -9  -4    1.30    3.40
  -6  -9   4    0.80    3.50
   6  -9  -4    1.90    3.40
  -6   9   4    2.20    3.00
  -6   9   4    0.10    3.10
   6   9  -4    2.10    4.10
   5  -9  -4   78.89    8.50
   5  -9  -4   86.79    7.80
  -5  -9   4  105.39    9.40
  -5   9   4   89.99    7.70
   5   9  -4   92.79    8.80
  -5   9   4  101.49    9.40
  -4  -9   4   22.40    5.40
   4  -9  -4   27.60    5.00
   4  -9  -4   27.60    5.70
   4   9  -4   31.30    5.20
   4   9  -4   29.70    6.00
  -4   9   4   24.40    5.30
  -4   9   4   35.10    5.30
  -4   9   4   18.70    4.90
   3  -9  -4   56.19    7.00
  -3  -9   4   45.40    6.50
   3   9  -4   54.49    6.00
  -3   9   4   61.99    7.10
  -3   9   4   46.40    6.80
   3   9  -4   48.50    6.70
  -3   9   4   64.49    6.30
   2  -9  -4   22.70    5.10
  -2  -9   4   30.60    4.90
  -2  -9   4   25.70    5.60
  -2   9   4   33.70    5.60
   2   9  -4   25.40    5.20
  -2   9   4   23.40    5.30
   2   9  -4   16.70    4.20
  -2   9   4   29.60    4.90
  -1  -9   4   32.70    5.00
   1  -9  -4   48.00    5.20
   1  -9  -4   68.39    7.40
  -1  -9   4   46.80    6.30
   1   9  -4   47.80    6.10
   1   9  -4   49.30    6.30
  -1   9   4   50.19    6.40
  -1   9   4   41.80    6.00
   0  -9  -4    4.30    2.70
   0  -9   4   10.10    4.10
   0  -9   4    2.90    3.00
   0  -9  -4    2.90    3.50
   0   9   4    3.60    3.50
   0   9  -4    4.00    3.30
   0   9  -4    4.30    3.50
   0   9   4    7.40    3.50
  -1  -9  -4   -2.30    3.00
   1  -9   4   -1.60    2.40
   1  -9   4   -0.50    3.30
  -1  -9  -4    1.20    2.60
  -1   9  -4    2.00    2.80
   1   9   4    5.30    3.10
   1   9   4   -5.60    2.30
  -1   9  -4   -0.40    2.70
   1   9   4   -1.00    2.70
  -2  -9  -4   46.50    5.60
   2  -9   4   42.30    6.00
  -2  -9  -4   29.40    5.80
   2  -9   4   42.20    6.60
   2   9   4   43.20    5.90
   2   9   4   33.60    5.80
  -2   9  -4   47.90    5.80
  -2   9  -4   44.10    6.20
   2   9   4   40.90    5.90
   3  -9   4  157.58   10.50
  -3  -9  -4  157.88    9.50
   3  -9   4  161.58   10.60
  -3  -9  -4  152.58   10.90
   3   9   4  150.38   10.10
   3   9   4  175.68   11.10
  -3   9  -4  175.88   11.20
   3   9   4  178.08   11.00
  -4  -9  -4   73.69    7.70
   4  -9   4   73.59    7.60
   4  -9   4   44.20    7.30
  -4  -9  -4   70.79    6.90
   4   9   4   53.29    6.90
   4   9   4   65.39    7.20
  -4   9  -4   58.59    7.20
   5  -9   4   87.09    9.00
   5  -9   4   69.89    7.60
  -5  -9  -4   76.89    8.50
  -5  -9  -4   96.49    8.10
   5   9   4   74.89    8.20
   5   9   4   83.59    8.10
  -5   9  -4   94.79    9.30
  -6  -9  -4   23.30    5.20
  -6  -9  -4   36.00    6.70
   6  -9   4   26.60    6.60
   6   9   4   30.30    6.50
   6   9   4   24.70    5.70
  -6   9  -4   28.90    6.30
  -7  -9  -4   15.70    5.50
  -7  -9  -4   20.20    5.70
   7  -9   4   19.50    6.20
   7   9   4   16.20    5.90
  -7   9  -4   27.50    6.70
   8  -9   4   79.89    9.90
  -8  -9  -4   83.99    9.40
  -8  -9  -4   76.39    9.00
  -8   9  -4   66.09    8.90
   8   9   4   83.99   10.70
   9  -9   4   10.70    5.60
  -9  -9  -4   17.00    6.30
  -9   9  -4    7.30    5.60
   9   9   4    9.40    5.50
 -10  -9  -4   72.49   10.50
 -10   9  -4   60.89   11.30
   9 -10  -4   49.60    9.00
  -9 -10   4   45.30    8.90
  -9  10   4   44.60    8.80
   9  10  -4   53.49    9.70
  -8 -10   4   89.49   10.10
   8 -10  -4   74.19    9.50
   8 -10  -4   84.39    9.80
  -8  10   4   70.89    9.20
   8  10  -4   79.19   10.30
  -7 -10   4    3.50    4.50
   7 -10  -4   -4.40    3.50
   7 -10  -4    5.90    4.60
  -7  10   4    6.60    4.70
   7  10  -4   -2.10    4.30
   6 -10  -4   -0.20    3.80
  -6 -10   4    3.10    4.30
  -6  10   4    4.10    4.70
   6  10  -4    7.10    5.00
   5 -10  -4    4.40    4.30
  -5 -10   4   15.40    5.30
   5  10  -4   10.20    4.60
  -5  10   4    3.10    3.70
   4 -10  -4    1.10    3.90
  -4 -10   4   -1.80    3.40
   4  10  -4   -2.50    2.50
   4  10  -4   -2.50    2.70
  -4  10   4   -1.90    3.20
   3 -10  -4    1.70    3.50
  -3 -10   4    8.00    4.70
   3  10  -4   12.10    3.90
   3  10  -4   12.90    4.60
  -3  10   4    8.70    4.50
  -2 -10   4   -3.20    2.60
   2 -10  -4   -1.00    3.60
  -2  10   4    1.80    3.40
   2  10  -4   -0.80    2.70
   2  10  -4   -0.70    2.90
   1 -10  -4   43.00    7.40
  -1 -10   4   75.29    8.60
   1  10  -4   72.09    7.60
  -1  10   4   79.89    8.30
   1  10  -4   64.69    7.10
   0 -10   4    7.90    3.60
   0 -10  -4    5.90    4.30
   0 -10   4    3.40    3.90
   0  10   4    1.50    3.40
   0  10  -4    0.10    2.80
   0  10  -4    5.70    3.90
  -1 -10  -4   60.39    7.70
   1 -10   4   56.49    6.70
   1 -10   4   61.29    8.00
   1  10   4   75.29    8.20
  -1  10  -4   89.89    8.70
  -1  10  -4   65.99    7.10
  -2 -10  -4   17.30    4.20
  -2 -10  -4    3.70    4.50
   2 -10   4   24.70    5.30
   2 -10   4   24.80    6.10
  -2  10  -4   20.00    5.30
   2  10   4   21.80    5.60
   2  10   4   20.00    4.80
  -3 -10  -4  182.58   12.40
   3 -10   4  198.28   12.10
  -3 -10  -4  181.48   10.80
   3 -10   4  225.88   13.20
   3  10   4  206.68   12.20
  -3  10  -4  208.88   13.10
   3  10   4  192.28   12.00
  -4 -10  -4    2.40    3.10
   4 -10   4   -6.70    2.90
   4 -10   4   -0.70    3.50
  -4 -10  -4   -3.70    2.90
   4  10   4    2.20    3.40
  -4  10  -4   -2.20    3.00
   4  10   4    3.50    4.00
  -5 -10  -4    5.50    4.50
   5 -10   4   10.00    4.50
  -5 -10  -4    3.90    3.50
   5 -10   4    5.80    4.40
   5  10   4    8.00    4.70
  -5  10  -4    4.60    4.00
   5  10   4    6.30    4.00
   6 -10   4   56.99    8.60
  -6 -10  -4   31.10    6.90
  -6 -10  -4   33.70    6.60
   6  10   4   32.30    6.40
  -6  10  -4   48.30    8.30
   6  10   4   37.30    7.80
  -7 -10  -4    5.00    4.30
  -7 -10  -4    2.60    4.10
   7 -10   4    0.40    4.50
  -7  10  -4    0.10    3.90
   7  10   4    2.20    4.80
  -8 -10  -4   92.19   10.20
   8 -10   4  104.79   12.00
  -8 -10  -4  105.59   10.90
   8  10   4   96.39   11.90
  -8  10  -4   91.09   10.60
   8 -11  -4    4.00    4.90
  -8 -11   4   13.50    6.10
  -8  11   4   11.30    5.50
   8  11  -4    8.50    6.20
   7 -11  -4   27.70    7.20
  -7 -11   4   28.30    7.70
  -7  11   4   40.60    8.10
   7  11  -4   20.40    7.40
  -6 -11   4    0.70    4.30
   6 -11  -4   -2.00    4.00
  -6  11   4    7.80    5.10
   6  11  -4    1.90    5.00
  -5 -11   4   61.09    9.50
   5 -11  -4   56.49    9.00
   5  11  -4   52.79    8.40
  -5  11   4   60.69    9.10
   4 -11  -4   -0.40    3.90
  -4 -11   4    5.80    5.00
   4  11  -4   -0.70    4.00
  -4  11   4    0.40    4.00
   3 -11  -4    4.00    4.90
  -3 -11   4   14.60    5.50
   3  11  -4   17.90    5.50
   3  11  -4    9.00    4.40
  -3  11   4   13.20    5.20
  -2 -11   4   25.40    6.80
   2 -11  -4   28.90    7.00
   2  11  -4   30.10    5.80
   2  11  -4   25.20    6.30
  -2  11   4   26.30    6.30
  -1 -11   4   10.30    5.10
   1 -11  -4   10.20    5.00
   1  11  -4   15.60    5.00
  -1  11   4    9.90    4.50
   1  11  -4   19.10    5.30
   0 -11   4   20.70    5.70
   0 -11  -4   31.10    7.30
   0  11  -4   30.40    6.60
   0  11   4   31.40    6.80
  -1 -11  -4   12.50    5.30
   1 -11   4   14.90    5.30
  -1  11  -4   24.60    6.10
   1  11   4   20.10    6.00
   2 -11   4    9.50    4.80
  -2 -11  -4    2.00    4.10
  -2  11  -4   -1.70    2.80
   2  11   4   -1.00    3.20
   3 -11   4   18.30    5.50
  -3 -11  -4   13.80    5.60
   3 -11   4   24.90    6.10
  -3  11  -4    7.30    4.50
   3  11   4   17.40    5.70
   4 -11   4   14.40    5.40
  -4 -11  -4    9.30    5.00
   4 -11   4   13.60    5.30
   4  11   4    8.10    5.20
  -4  11  -4    4.80    4.30
   4  11   4    4.00    3.80
  -5 -11  -4   21.30    6.50
   5 -11   4   21.00    6.30
   5  11   4   50.49    7.50
   5  11   4   30.60    7.30
  -5  11  -4   33.10    7.50
  -6 -11  -4    2.00    4.90
   6 -11   4   -5.90    3.20
  -6  11  -4   -0.80    4.70
   6  11   4    2.50    4.90
  -7 -11  -4    0.70    4.60
   7 -11   4   -6.00    3.90
   7  11   4    2.30    4.60
   6 -12  -4    6.10    5.70
   6  12  -4    1.20    5.80
  -5 -12   4   20.10    7.00
   5 -12  -4   28.70    7.50
   5  12  -4   31.30    7.70
  -5  12   4   19.10    6.10
   4 -12  -4    0.40    5.00
  -4 -12   4   -1.80    4.60
   4  12  -4   -3.30    3.90
  -4  12   4    6.10    4.70
   3 -12  -4   78.99   10.40
  -3 -12   4  101.39   11.50
   3  12  -4   88.69   10.40
  -3  12   4   66.79    9.20
   2 -12  -4    3.60    5.30
  -2 -12   4    3.50    5.10
   2  12  -4    3.20    4.00
  -2  12   4    2.50    4.90
   2  12  -4   -2.20    3.60
   1 -12  -4   10.20    6.00
  -1 -12   4   12.30    5.50
   1  12  -4   17.10    5.70
  -1  12   4    9.10    4.90
   0 -12   4   36.20    7.60
   0 -12  -4   33.90    8.20
   0  12  -4   43.10    7.80
   0  12   4   46.40    8.50
  -1 -12  -4    0.20    4.60
   1 -12   4    0.20    4.60
  -1  12  -4    5.10    4.40
   1  12   4    3.80    4.50
  -2 -12  -4   25.70    6.80
   2 -12   4   14.60    5.90
  -2  12  -4   14.60    5.90
   2  12   4   13.70    5.60
  -3 -12  -4   -4.80    4.00
   3 -12   4   -2.70    3.40
   3  12   4   -2.80    3.70
  -3  12  -4   -2.30    3.60
  -4 -12  -4   -2.10    4.50
   4 -12   4    6.40    5.00
   4  12   4   -3.40    4.00
  -4  12  -4   -4.30    3.70
  -5 -12  -4   34.80    8.10
   1  13  -4   14.40    6.00
   0 -13   4   25.00   10.80
   0  13  -4   19.40    6.60
   0  13   4   20.70    8.40
  15   0  -5  295.57   18.60
 -14   0   5   -1.80    4.20
  14   0  -5   -5.30    4.40
  13   0  -5   47.30    8.30
 -13   0   5   44.70    8.00
  12   0  -5    4.20    3.80
 -12   0   5    5.60    4.00
  11   0  -5  200.58   10.70
 -11   0   5  191.08   11.70
 -11   0   5  213.58   10.60
  11   0  -5  191.88   12.30
 -10   0   5    0.40    2.50
 -10   0   5    0.70    2.80
  10   0  -5    5.80    3.30
 -10   0   5    2.70    2.80
  10   0  -5   -1.70    2.20
  -9   0   5  489.95   17.80
   9   0  -5  474.75   17.70
  -9   0   5  545.35   18.40
   9   0  -5  537.05   16.40
  -9   0   5  517.95   16.60
   8   0  -5    1.00    1.90
  -8   0   5   -1.00    1.20
  -8   0   5   -4.10    1.30
   8   0  -5    2.20    2.60
  -8   0   5   -0.50    1.80
  -8   0   5    2.70    2.20
   7   0  -5  993.60   23.30
   7   0  -5  960.10   25.10
  -7   0   5  993.50   24.30
  -7   0   5  987.70   25.20
  -7   0   5  940.81   20.50
  -7   0   5  962.90   25.20
   6   0  -5    2.00    1.60
  -6   0   5    0.70    1.60
   6   0  -5   -0.30    1.40
  -6   0   5    1.70    0.90
  -6   0   5   -0.40    1.50
  -6   0   5   -1.60    1.20
   6   0  -5    2.00    1.80
  -5   0   5  205.58    8.10
  -5   0   5  215.38    8.00
   5   0  -5  206.98    7.10
  -5   0   5  204.88    5.40
   5   0  -5  196.58    7.40
  -5   0   5  210.18    8.10
   5   0  -5  208.98    8.30
   4   0  -5   -0.40    1.50
   4   0  -5    0.10    1.10
  -4   0   5    0.30    1.10
  -4   0   5    0.60    1.40
  -4   0   5    0.30    0.60
  -4   0   5   -0.60    1.00
  -3   0   5  289.47    7.80
  -3   0   5  302.07    6.50
   3   0  -5  300.47    8.90
  -3   0   5  291.27    7.90
  -3   0   5  290.77    8.50
   3   0  -5  308.87    7.80
  -3   0   5  294.97    8.90
   2   0  -5   -1.30    0.90
  -2   0   5    0.70    0.70
  -2   0   5    0.30    1.10
  -2   0   5   -1.00    0.80
  -2   0   5   -0.30    0.60
  -2   0   5    0.20    0.60
   2   0  -5   -1.70    1.00
  -1   0   5 7919.61  149.59
  -1   0   5 7901.41  145.39
  -1   0   5 8012.20  151.28
  -1   0   5 7983.60  146.79
  -1   0   5 7821.02  148.79
   0   0   5    0.80    1.00
   0   0   5    0.30    1.00
   0   0   5    1.30    1.20
   0   0   5    0.10    0.80
   0   0   5    0.40    1.10
   1   0   5 1013.60   19.70
   1   0   5 1001.00   21.70
   1   0   5 1007.90   20.90
  -1   0  -5 1029.80   20.90
   1   0   5 1039.80   19.80
   1   0   5 1002.10   19.50
   1   0   5 1056.09   21.70
  -2   0  -5    0.40    0.40
   2   0   5    0.50    1.10
   2   0   5    1.30    1.40
   2   0   5   -1.10    0.90
   2   0   5    0.00    0.80
  -2   0  -5    2.60    1.20
   2   0   5    0.40    1.00
   3   0   5 2146.69   44.10
  -3   0  -5 2220.28   43.30
   3   0   5 2071.69   42.80
   3   0   5 2228.68   43.10
  -3   0  -5 2182.58   43.80
   4   0   5   -0.60    1.60
  -4   0  -5   -1.50    1.00
  -4   0  -5   -0.50    1.10
   4   0   5    0.10    1.40
   4   0   5    1.00    1.40
  -5   0  -5  400.06   12.60
  -5   0  -5  411.66   12.90
   5   0   5  382.96   12.60
  -5   0  -5  391.16   12.10
   5   0   5  386.56   13.20
   5   0   5  416.46   12.70
   6   0   5   -1.00    1.80
   6   0   5    1.70    1.80
  -6   0  -5    1.30    1.70
  -6   0  -5   -1.30    1.50
   6   0   5    0.80    1.90
  -7   0  -5  156.38    8.60
   7   0   5  159.48    8.90
   7   0   5  135.89    8.40
   7   0   5  151.18    8.20
  -7   0  -5  141.79    7.90
   8   0   5    3.60    2.80
   8   0   5    0.90    2.60
  -8   0  -5    2.70    2.90
  -8   0  -5   -0.60    2.10
   8   0   5   -0.20    2.60
   9   0   5   37.80    5.70
   9   0   5   48.40    6.50
  -9   0  -5   39.10    5.40
   9   0   5   38.80    6.10
  -9   0  -5   36.10    5.40
 -10   0  -5   -0.60    2.50
 -10   0  -5   -2.30    2.30
  10   0   5    3.20    3.30
  10   0   5   -2.80    2.70
  10   0   5    1.20    3.40
  11   0   5  159.28   11.60
  11   0   5  171.78   11.60
 -11   0  -5  182.58   11.90
 -11   0  -5  164.98   10.80
  12   0   5   -3.30    3.50
 -12   0  -5    1.40    3.30
  12   0   5    0.80    4.10
 -13   0  -5   21.80    7.20
  13   0   5   29.40    7.10
  15  -1  -5   12.60    6.20
  15   1  -5    6.50    5.90
  14  -1  -5   22.60    7.00
 -14  -1   5    8.50    5.00
 -14   1   5   10.30    4.80
  14   1  -5   11.80    5.50
  13  -1  -5   26.50    6.90
 -13  -1   5   33.80    7.30
  13   1  -5   23.80    6.80
 -13   1   5   26.50    6.40
 -12  -1   5    1.30    3.40
  12  -1  -5    2.60    3.70
  12   1  -5    1.90    3.30
  12   1  -5    2.50    4.00
 -12   1   5    2.10    3.40
 -11  -1   5    1.20    2.70
 -11  -1   5   -0.50    2.70
  11  -1  -5    3.50    3.70
 -11   1   5    1.80    2.80
  11   1  -5   -3.10    2.90
 -11   1   5   -4.40    4.70
  11   1  -5   -1.40    2.80
 -11   1   5    0.50    2.80
 -10  -1   5    7.50    3.00
 -10  -1   5    2.60    2.90
 -10  -1   5   13.20    4.10
  10  -1  -5    9.20    3.10
  10  -1  -5    8.70    4.10
 -10   1   5    7.20    3.40
 -10   1   5   10.10    3.60
 -10   1   5    8.90    3.30
  10   1  -5    7.40    3.60
  10   1  -5    5.90    3.10
   9  -1  -5   23.00    3.80
  -9  -1   5   19.40    4.50
  -9  -1   5   13.30    3.70
  -9  -1   5   20.20    4.10
   9  -1  -5   33.30    5.50
   9   1  -5   22.90    4.30
  -9   1   5   25.40    4.30
  -9   1   5   24.90    4.80
   9   1  -5   17.90    4.20
  -9   1   5   23.00    4.50
  -8  -1   5   28.50    4.60
  -8  -1   5   23.10    4.20
   8  -1  -5   21.80    3.40
   8  -1  -5   20.70    4.30
  -8  -1   5   14.10    3.30
   8   1  -5   15.40    3.60
  -8   1   5   22.80    2.90
   8   1  -5   20.50    3.80
  -8   1   5   23.10    3.80
  -8   1   5   23.50    4.30
  -8   1   5   22.10    4.40
   7  -1  -5   67.59    5.70
   7  -1  -5   61.19    4.20
  -7  -1   5   58.69    5.00
  -7  -1   5   71.99    5.70
  -7  -1   5   65.19    2.90
   7  -1  -5   69.69    5.40
  -7  -1   5   65.09    5.50
   7   1  -5   60.79    5.10
  -7   1   5   67.29    5.10
  -7   1   5   61.59    3.80
  -7   1   5   69.39    5.50
   7   1  -5   61.39    5.30
   7   1  -5   62.19    5.10
  -7   1   5   66.99    5.50
   6  -1  -5  628.04   16.60
  -6  -1   5  618.24   17.10
   6  -1  -5  564.94   17.10
   6  -1  -5  610.24   14.80
  -6  -1   5  630.34   17.30
  -6  -1   5  586.54   16.60
  -6  -1   5  611.04   12.30
  -6   1   5  604.14   16.90
   6   1  -5  611.54   16.50
   6   1  -5  598.74   16.20
  -6   1   5  597.54   17.20
   6   1  -5  564.44   16.70
  -6   1   5  606.44   16.50
  -6   1   5  617.44   14.40
  -5  -1   5  363.36   11.50
  -5  -1   5  373.86    7.30
  -5  -1   5  376.56   11.60
  -5  -1   5  377.56   11.70
   5  -1  -5  367.56   11.00
   5  -1  -5  382.46    9.70
   5  -1  -5  391.06   12.10
  -5   1   5  391.26   11.60
  -5   1   5  372.26    9.60
  -5   1   5  395.36   12.00
   5   1  -5  356.76   11.60
  -5   1   5  369.66   11.40
   5   1  -5  374.76   11.20
   5   1  -5  362.56   10.90
  -4  -1   5  172.78    6.90
   4  -1  -5  177.78    5.20
   4  -1  -5  175.98    7.10
  -4  -1   5  179.38    6.70
  -4  -1   5  189.38    6.80
   4   1  -5  168.98    7.00
  -4   1   5  179.98    6.60
  -4   1   5  176.08    5.50
  -4   1   5  192.58    7.30
  -4   1   5  180.38    6.90
   4   1  -5  189.08    6.80
  -3  -1   5 1294.27   27.40
  -3  -1   5 1232.68   26.00
   3  -1  -5 1285.87   24.50
  -3  -1   5 1311.77   26.40
  -3  -1   5 1304.37   26.40
   3  -1  -5 1286.57   27.00
  -3   1   5 1292.67   26.10
  -3   1   5 1245.78   25.20
  -3   1   5 1285.97   26.10
  -3   1   5 1283.77   27.20
  -3   1   5 1272.77   27.00
   3   1  -5 1313.87   27.20
   3   1  -5 1297.07   26.70
   2  -1  -5  700.53   15.80
  -2  -1   5  723.03   16.50
  -2  -1   5  710.73   15.00
  -2  -1   5  718.53   14.90
  -2  -1   5  714.23   15.10
  -2  -1   5  709.03   16.30
   2  -1  -5  721.83   14.10
  -2   1   5  715.63   15.20
  -2   1   5  715.43   16.40
  -2   1   5  696.33   14.70
   2   1  -5  714.83   13.90
   2   1  -5  723.23   16.00
  -2   1   5  705.83   14.70
  -2   1   5  747.03   16.30
  -1  -1   5  915.21   17.90
   1  -1  -5  936.21   18.70
  -1  -1   5  944.31   19.80
  -1  -1   5  903.41   17.80
  -1  -1   5  898.31   17.70
  -1  -1   5  899.71   19.30
  -1   1   5  923.81   18.20
  -1   1   5  917.61   19.10
  -1   1   5  924.41   17.10
  -1   1   5  926.91   19.50
  -1   1   5  906.11   19.30
  -1   1   5  909.11   17.10
   1   1  -5  928.41   18.40
   1   1  -5  941.01   19.60
   0  -1   5   79.49    3.80
   0  -1   5   79.59    3.80
   0  -1  -5   80.39    3.40
   0  -1   5   76.09    2.60
   0  -1   5   80.19    2.70
   0  -1   5   78.29    3.20
   0   1   5   78.69    2.20
   0   1   5   75.79    2.90
   0   1  -5   82.89    2.70
   0   1   5   79.29    3.70
   0   1   5   81.29    2.20
   0   1  -5   86.59    3.60
   0   1   5   80.89    3.40
   0   1   5   81.09    3.70
  -1  -1  -5   34.90    2.10
  -1  -1  -5   38.40    2.70
   1  -1   5   35.80    2.20
   1  -1   5   33.70    2.10
   1  -1   5   37.00    1.90
   1  -1   5   33.40    2.70
   1  -1   5   40.60    3.00
   1   1   5   35.60    2.00
   1   1   5   34.10    2.00
   1   1   5   38.70    2.90
   1   1   5   31.40    2.60
   1   1   5   32.50    1.90
  -1   1  -5   38.00    2.10
  -1   1  -5   34.60    2.70
   2  -1   5    1.50    1.40
  -2  -1  -5    0.50    0.80
   2  -1   5    0.50    1.00
   2  -1   5    0.30    0.90
   2  -1   5   -0.50    1.20
  -2  -1  -5    1.40    1.20
   2  -1   5    0.30    0.40
   2   1   5    0.30    0.80
   2   1   5   -1.10    0.70
  -2   1  -5   -0.30    0.80
   2   1   5    0.20    1.40
   2   1   5   -0.40    0.80
  -2   1  -5    2.80    1.40
   2   1   5    0.90    1.30
   3  -1   5 3424.26   65.39
   3  -1   5 3397.26   64.89
   3  -1   5 3312.67   65.39
  -3  -1  -5 3463.55   61.79
  -3  -1  -5 3352.16   65.09
  -3   1  -5 3285.07   64.09
   3   1   5 3348.26   64.49
   3   1   5 3427.86   63.49
  -3   1  -5 3395.16   65.49
   3   1   5 3343.67   65.89
   4  -1   5  227.48    8.70
   4  -1   5  223.78    8.50
  -4  -1  -5  218.58    5.70
  -4  -1  -5  210.38    8.40
   4  -1   5  210.58    8.40
  -4   1  -5  222.88    8.00
   4   1   5  221.48    8.20
   4   1   5  225.98    8.50
  -4   1  -5  224.08    7.90
   4   1   5  225.98    7.60
   4   1   5  220.48    8.90
  -4   1  -5  212.88    8.40
  -5  -1  -5  224.48    8.90
   5  -1   5  224.28    9.30
  -5  -1  -5  222.48    8.60
  -5  -1  -5  225.68    6.10
   5  -1   5  225.68    9.20
   5  -1   5  221.08    9.20
  -5  -1  -5  245.08    9.60
  -5   1  -5  210.78    9.00
   5   1   5  226.48    8.30
   5   1   5  204.38    9.30
  -5   1  -5  251.47    9.00
   5   1   5  213.78    8.90
  -5   1  -5  218.28    8.80
   6  -1   5   49.70    5.00
  -6  -1  -5   56.09    5.20
   6  -1   5   45.90    4.70
   6  -1   5   51.79    5.10
  -6  -1  -5   52.89    4.60
  -6  -1  -5   49.40    2.70
  -6   1  -5   49.90    4.80
   6   1   5   56.09    5.30
  -6   1  -5   54.19    4.90
   6   1   5   52.09    4.90
   6   1   5   52.49    4.40
   7  -1   5  522.35   16.90
   7  -1   5  495.15   16.70
   7  -1   5  483.15   16.80
  -7  -1  -5  476.75   16.60
  -7  -1  -5  455.25   15.30
   7   1   5  512.65   16.90
  -7   1  -5  523.45   16.50
   7   1   5  489.35   15.50
  -7   1  -5  501.85   16.40
   7   1   5  484.65   16.90
  -8  -1  -5  408.46   15.70
   8  -1   5  385.46   15.30
   8  -1   5  388.56   15.10
  -8  -1  -5  403.46   14.40
   8  -1   5  423.76   16.20
  -8   1  -5  405.46   14.80
  -8   1  -5  380.56   14.90
   8   1   5  417.46   14.70
   8   1   5  383.86   15.60
   8   1   5  406.16   15.70
   9  -1   5  616.14   21.30
   9  -1   5  580.74   20.20
  -9  -1  -5  582.34   20.70
   9  -1   5  611.34   20.90
  -9  -1  -5  562.04   18.80
   9   1   5  590.64   19.30
   9   1   5  570.14   20.50
   9   1   5  606.04   21.00
  -9   1  -5  597.74   19.70
  -9   1  -5  564.44   19.90
  10  -1   5   28.90    6.10
 -10  -1  -5   31.30    6.30
 -10  -1  -5   36.50    5.40
  10  -1   5   28.80    5.80
  10  -1   5   49.00    7.10
  10   1   5   44.30    6.80
 -10   1  -5   32.20    5.70
 -10   1  -5   31.00    5.70
  10   1   5   39.30    6.30
  10   1   5   34.00    6.40
  11  -1   5   -2.00    3.30
  11  -1   5    3.40    3.40
 -11  -1  -5   -1.90    2.70
  11   1   5    1.90    3.30
 -11   1  -5   -1.60    2.80
  11   1   5   -1.50    3.20
 -11   1  -5    1.00    3.60
 -12  -1  -5    7.40    4.40
  12  -1   5    9.10    5.00
  12  -1   5    8.90    4.50
 -12   1  -5    1.50    4.00
  12   1   5    8.30    5.00
  13  -1   5    1.30    4.60
 -13  -1  -5    1.70    4.40
  13  -1   5    1.60    5.20
 -13   1  -5    0.80    3.60
  13   1   5   11.00    5.60
 -14  -2   5    4.80    4.40
  14  -2  -5    8.90    6.00
 -14   2   5    6.20    5.00
  14   2  -5   11.10    5.30
 -13  -2   5   40.20    7.50
  13  -2  -5   33.50    7.80
 -13   2   5   39.40    7.70
  13   2  -5   48.50    7.70
  13   2  -5   41.50    7.40
  12  -2  -5    2.00    4.40
 -12  -2   5   -1.10    3.40
  12   2  -5    0.60    3.40
 -12   2   5    7.40    4.10
  12   2  -5    6.60    4.40
  11  -2  -5   34.70    6.50
 -11  -2   5   35.80    5.60
 -11  -2   5   36.40    6.30
  11   2  -5   30.50    5.90
 -11   2   5   27.40    5.80
  11   2  -5   31.90    5.90
 -10  -2   5  115.89    8.90
  10  -2  -5  135.39    9.80
  10  -2  -5  148.59    8.50
 -10  -2   5  130.39    8.40
 -10  -2   5  126.19    9.50
 -10   2   5  107.59    8.90
 -10   2   5  130.59    9.20
  10   2  -5  132.19    9.40
  10   2  -5  119.29    8.80
 -10   2   5  126.19    8.20
  -9  -2   5   56.09    6.50
  -9  -2   5   58.79    5.90
  -9  -2   5   49.90    6.00
   9  -2  -5   62.99    6.70
  -9   2   5   59.69    6.40
  -9   2   5   65.29    6.50
  -9   2   5   49.60    4.70
   9   2  -5   54.09    5.70
   9   2  -5   62.79    6.10
  -9   2   5   48.80    5.20
  -8  -2   5    1.50    2.30
   8  -2  -5   -2.20    2.00
  -8  -2   5    1.00    2.40
  -8  -2   5   -0.70    2.00
   8  -2  -5   -2.20    1.40
  -8   2   5   -1.00    1.60
  -8   2   5   -1.00    2.10
   8   2  -5   -1.90    1.70
   8   2  -5    3.00    2.70
  -8   2   5    4.10    2.40
  -8   2   5   -1.10    2.10
   7  -2  -5  419.16   14.80
  -7  -2   5  422.86   14.10
  -7  -2   5  429.56   14.30
   7  -2  -5  419.06   11.40
  -7  -2   5  407.66   14.50
  -7   2   5  424.26   12.40
  -7   2   5  418.46   13.70
  -7   2   5  425.46   14.70
  -7   2   5  427.26   14.50
   7   2  -5  403.56   14.00
   7   2  -5  432.96   14.20
  -6  -2   5   86.09    5.40
  -6  -2   5   84.79    5.60
   6  -2  -5   81.89    3.80
   6  -2  -5   79.79    5.30
  -6  -2   5   74.09    5.50
   6  -2  -5   87.19    6.00
  -6  -2   5   78.89    2.50
   6   2  -5   74.89    5.40
   6   2  -5   76.09    5.10
  -6   2   5   85.79    5.80
  -6   2   5   84.19    4.60
   6   2  -5   75.49    5.50
  -6   2   5   79.19    5.50
  -6   2   5   76.29    5.30
   5  -2  -5  147.19    6.50
  -5  -2   5  141.79    6.80
   5  -2  -5  160.28    7.60
   5  -2  -5  145.19    4.50
  -5  -2   5  141.89    6.50
  -5  -2   5  152.88    7.10
   5   2  -5  143.69    6.80
  -5   2   5  130.59    6.70
  -5   2   5  148.29    5.90
   5   2  -5  153.38    6.70
  -5   2   5  135.39    6.60
   5   2  -5  140.09    6.80
  -5   2   5  156.78    7.00
   4  -2  -5  762.42   14.60
   4  -2  -5  718.13   18.40
  -4  -2   5  735.73   18.70
  -4  -2   5  752.32   18.50
  -4  -2   5  747.93   17.70
   4   2  -5  755.22   18.50
   4   2  -5  776.92   17.80
   4   2  -5  745.53   14.10
  -4   2   5  746.23   18.60
  -4   2   5  756.12   17.40
  -4   2   5  783.62   18.90
   4   2  -5  766.12   18.80
  -4   2   5  775.32   18.20
  -3  -2   5    2.10    1.20
  -3  -2   5    2.20    1.60
  -3  -2   5    3.50    1.50
   3  -2  -5    3.70    1.60
  -3  -2   5    9.30    2.00
   3  -2  -5    3.20    1.60
   3   2  -5    5.30    0.80
  -3   2   5    3.80    1.30
  -3   2   5    2.90    1.40
   3   2  -5    5.30    1.80
  -3   2   5    4.70    1.60
   2  -2  -5  253.37    7.40
  -2  -2   5  252.37    8.10
  -2  -2   5  244.18    7.40
  -2  -2   5  255.87    6.50
   2  -2  -5  246.78    8.00
  -2  -2   5  259.47    8.30
  -2   2   5  259.17    7.20
  -2   2   5  243.38    7.60
   2   2  -5  256.37    6.40
  -2   2   5  258.87    5.30
  -2   2   5  254.37    7.10
   2   2  -5  259.57    8.20
  -1  -2   5    6.40    1.30
  -1  -2   5    6.80    0.90
   1  -2  -5    8.60    1.80
  -1  -2   5    5.50    1.30
  -1  -2   5    6.30    1.70
   1  -2  -5    7.30    1.30
  -1  -2   5    5.60    1.60
   1   2  -5    5.90    1.30
  -1   2   5    6.80    1.30
  -1   2   5    3.60    1.00
  -1   2   5    5.10    1.50
  -1   2   5    8.40    1.70
  -1   2   5    7.60    1.20
   1   2  -5    6.90    1.80
   0  -2   5   14.90    1.80
   0  -2   5   20.60    2.40
   0  -2  -5   20.70    2.20
   0  -2   5   13.90    1.90
   0  -2   5   17.70    2.00
   0  -2  -5   15.30    1.20
   0  -2   5   15.90    2.30
   0   2   5   16.70    1.70
   0   2   5   17.10    2.20
   0   2  -5   16.50    0.70
   0   2  -5   14.80    2.20
   0   2   5   16.80    1.70
   0   2   5   14.80    2.10
   0   2  -5   19.40    2.20
   0   2   5   18.90    2.00
  -1  -2  -5   14.80    2.10
   1  -2   5   18.80    2.40
   1  -2   5   18.50    2.50
   1  -2   5   17.30    2.10
  -1  -2  -5   18.40    2.20
   1  -2   5   18.10    2.30
   1  -2   5   17.30    1.90
   1   2   5   14.90    2.20
   1   2   5   10.60    2.00
  -1   2  -5   15.50    1.30
   1   2   5   16.30    1.00
   1   2   5   17.00    2.00
   1   2   5   16.50    1.90
  -1   2  -5   16.80    2.40
   2  -2   5 3752.62   69.89
  -2  -2  -5 3593.24   69.59
  -2  -2  -5 3624.54   67.79
   2  -2   5 3590.04   66.89
   2  -2   5 3560.04   68.99
   2  -2   5 3662.13   70.09
   2   2   5 3651.33   69.69
  -2   2  -5 3666.63   67.39
   2   2   5 3686.83   68.59
   2   2   5 3755.52   74.59
   2   2   5 3699.73   66.09
  -2   2  -5 3596.74   69.89
   2   2   5 3490.25   69.69
   3  -2   5    2.00    1.50
  -3  -2  -5    1.70    1.50
   3  -2   5   -0.20    0.70
  -3  -2  -5    1.70    1.10
   3  -2   5    1.00    1.50
   3  -2   5    1.40    1.70
   3   2   5    1.10    1.30
  -3   2  -5    0.40    1.50
   3   2   5    1.10    1.10
   3   2   5    4.00    1.80
  -3   2  -5   -0.30    1.20
   3   2   5    1.40    1.60
  -3   2  -5    1.50    1.20
   4  -2   5  402.66   13.00
  -4  -2  -5  398.56   12.50
   4  -2   5  395.16    8.60
  -4  -2  -5  389.36   10.10
   4  -2   5  388.86   12.40
   4  -2   5  393.66   12.30
   4   2   5  403.96   13.10
  -4   2  -5  392.66   11.70
   4   2   5  402.26   12.20
   4   2   5  382.86   10.20
  -4   2  -5  399.16   11.40
   4   2   5  385.86   12.00
  -4   2  -5  373.46   12.40
   5  -2   5   45.70    2.10
  -5  -2  -5   49.10    3.20
  -5  -2  -5   49.00    4.50
   5  -2   5   50.19    4.40
   5  -2   5   46.90    4.70
  -5  -2  -5   47.50    4.10
   5  -2   5   42.20    4.40
   5   2   5   43.70    5.00
   5   2   5   47.40    3.60
  -5   2  -5   43.50    4.20
  -5   2  -5   46.10    4.10
  -5   2  -5   51.19    4.20
   5   2   5   44.10    4.20
   5   2   5   50.69    4.30
  -6  -2  -5  297.47    8.60
   6  -2   5  302.97   12.10
   6  -2   5  275.77   11.70
  -6  -2  -5  274.17   11.50
   6  -2   5  284.17   11.30
  -6   2  -5  291.77   11.70
   6   2   5  277.07   11.90
   6   2   5  282.17   10.80
   6   2   5  306.67   11.70
  -6   2  -5  292.37   11.00
   6   2   5  277.87    9.80
   7  -2   5  224.08   10.90
  -7  -2  -5  224.78   10.90
   7  -2   5  221.78   10.90
  -7  -2  -5  228.18    9.90
   7  -2   5  235.28   10.60
   7   2   5  222.18    9.30
  -7   2  -5  233.78   10.60
  -7   2  -5  220.38   10.10
   7   2   5  220.58   10.80
   7   2   5  211.68   11.10
   8  -2   5   82.19    7.50
   8  -2   5   68.49    6.30
  -8  -2  -5   86.39    7.30
  -8  -2  -5   72.79    6.10
   8  -2   5   79.39    7.20
   8   2   5   72.49    6.00
  -8   2  -5   59.99    6.00
   8   2   5   82.99    7.20
   8   2   5   70.99    7.00
  -8   2  -5   65.09    6.40
   9  -2   5  118.99    8.70
   9  -2   5  118.99    9.40
   9  -2   5  114.39    9.20
  -9  -2  -5  124.19    8.10
  -9  -2  -5   94.29    8.20
  -9   2  -5  142.09    9.20
   9   2   5  125.89    8.10
  -9   2  -5  100.59    7.90
   9   2   5  128.39    9.40
   9   2   5  108.59    8.90
  10  -2   5   52.19    7.50
 -10  -2  -5   30.40    6.30
 -10  -2  -5   35.90    5.60
  10  -2   5   24.30    5.30
 -10   2  -5   39.40    6.30
  10   2   5   34.00    6.30
 -10   2  -5   20.10    4.80
  10   2   5   23.60    5.80
 -11  -2  -5   48.50    8.10
  11  -2   5   48.00    7.30
  11  -2   5   53.69    7.40
 -11   2  -5   50.79    7.30
 -11   2  -5   40.80    6.20
  11   2   5   41.80    7.70
 -12  -2  -5    6.40    4.50
  12  -2   5    2.90    4.30
  12  -2   5    6.30    4.90
 -12   2  -5   -0.20    4.10
  12   2   5   -0.40    4.20
  13  -2   5   17.00    6.20
 -13  -2  -5   19.90    6.30
 -13   2  -5    2.30    4.10
  13   2   5   11.50    5.30
  14  -3  -5    5.50    5.50
 -14  -3   5    1.70    4.70
 -14   3   5   -2.30    4.10
  14   3  -5   -6.30    4.20
  13  -3  -5    2.40    4.40
 -13  -3   5    2.90    4.90
  13   3  -5    4.00    4.50
  13   3  -5    4.70    4.60
 -13   3   5   10.00    5.20
  12  -3  -5  150.38   12.50
 -12  -3   5  140.99   11.30
  12   3  -5  164.98   11.50
  12   3  -5  152.18   11.10
 -12   3   5  140.89   11.50
 -11  -3   5   13.10    4.60
  11  -3  -5   12.50    4.60
 -11  -3   5   10.20    4.10
 -11   3   5    0.60    3.20
  11   3  -5   10.40    4.60
  11   3  -5   16.20    5.00
  10  -3  -5   22.00    4.40
  10  -3  -5   21.80    5.30
 -10  -3   5   13.70    3.80
 -10  -3   5   19.40    4.90
 -10  -3   5   23.50    5.20
  10   3  -5   20.50    4.90
  10   3  -5   22.60    4.90
 -10   3   5   14.90    4.40
 -10   3   5   14.10    4.20
  -9  -3   5  159.88   10.20
  -9  -3   5  152.38    9.00
  -9  -3   5  153.48    9.50
   9  -3  -5  157.98   10.10
   9  -3  -5  148.99    8.40
  -9   3   5  156.18    8.30
   9   3  -5  163.08   10.00
   9   3  -5  154.08    9.40
  -9   3   5  166.98   10.10
  -9   3   5  150.88    9.60
  -8  -3   5  356.76   13.80
   8  -3  -5  377.46   13.30
  -8  -3   5  380.96   14.20
  -8  -3   5  369.56   14.80
   8  -3  -5  326.97   14.40
   8   3  -5  375.06   14.60
  -8   3   5  379.26   12.70
  -8   3   5  367.46   14.50
  -8   3   5  370.66   14.50
   8   3  -5  353.26   13.70
   7  -3  -5  211.68    9.30
  -7  -3   5  194.98    9.50
  -7  -3   5  209.98    9.50
   7  -3  -5  214.58    7.70
  -7  -3   5  177.48    9.50
   7  -3  -5  200.98   10.10
  -7   3   5  214.28    8.80
   7   3  -5  209.58    9.90
   7   3  -5  206.98    9.60
  -7   3   5  216.58   10.10
  -7   3   5  214.18    9.90
   6  -3  -5  138.39    4.40
   6  -3  -5  131.29    7.00
   6  -3  -5  128.39    6.80
   6  -3  -5  124.59    7.40
  -6  -3   5  130.69    6.90
  -6  -3   5  155.28    8.00
  -6  -3   5  137.69    7.50
   6   3  -5  139.69    4.10
  -6   3   5  134.29    7.40
  -6   3   5  142.69    7.50
  -6   3   5  136.99    6.60
   6   3  -5  133.09    7.00
   6   3  -5  127.49    7.40
   6   3  -5  127.79    7.00
  -5  -3   5  361.96   11.40
  -5  -3   5  355.16   12.30
  -5  -3   5  374.06   12.50
   5  -3  -5  368.36    7.60
   5  -3  -5  378.96   11.80
   5  -3  -5  372.56   11.90
   5  -3  -5  354.36   12.30
  -5   3   5  381.26   12.30
   5   3  -5  361.76   11.70
  -5   3   5  365.76   12.20
   5   3  -5  371.26    8.40
   5   3  -5  378.96   11.80
  -5   3   5  374.46   11.50
   5   3  -5  361.06   12.50
  -4  -3   5  698.13   18.60
  -4  -3   5  723.93   17.10
  -4  -3   5  703.53   18.40
  -4  -3   5  717.63   18.30
   4  -3  -5  706.43   18.30
   4  -3  -5  682.73   17.90
   4   3  -5  725.83   14.80
   4   3  -5  728.33   18.90
   4   3  -5  732.53   17.80
  -4   3   5  707.23   18.00
  -4   3   5  724.13   17.80
  -4   3   5  691.73   18.20
   4   3  -5  680.43   17.80
   3  -3  -5  110.79    5.30
   3  -3  -5  100.79    5.40
  -3  -3   5  102.29    5.60
  -3  -3   5  106.69    5.50
  -3  -3   5  111.99    4.50
  -3  -3   5  110.79    5.70
   3   3  -5  109.89    5.10
  -3   3   5  108.49    5.40
   3   3  -5  102.29    5.70
   3   3  -5  106.49    3.90
  -3   3   5  104.19    5.20
  -3   3   5  109.69    5.50
  -2  -3   5 1837.42   38.30
  -2  -3   5 1795.22   38.40
   2  -3  -5 1920.21   37.40
  -2  -3   5 1846.62   38.90
  -2  -3   5 1846.72   35.60
   2  -3  -5 1914.01   38.80
  -2   3   5 1889.61   38.50
  -2   3   5 1912.41   38.60
  -2   3   5 1886.51   37.80
   2   3  -5 2005.80   39.40
   2   3  -5 1857.01   39.00
   2   3  -5 1897.91   36.70
  -2   3   5 1894.51   34.60
  -1  -3   5  452.55   12.60
  -1  -3   5  458.95   12.30
   1  -3  -5  457.85   12.60
  -1  -3   5  460.15    9.10
  -1  -3   5  456.85   12.70
   1  -3  -5  480.75   10.80
  -1   3   5  466.35   12.60
  -1   3   5  462.35   10.50
   1   3  -5  474.65   11.80
   1   3  -5  465.55   12.80
  -1   3   5  480.75   12.80
  -1   3   5  451.35   12.60
  -1   3   5  470.85   11.90
   0  -3  -5  525.55   10.60
   0  -3   5  527.95   14.00
   0  -3   5  538.25   13.40
   0  -3  -5  510.85   13.40
   0  -3   5  488.75   13.20
   0   3   5  515.55   13.70
   0   3  -5  523.75   13.30
   0   3   5  521.45   13.00
   0   3   5  532.75   12.80
   0   3  -5  494.25   13.60
   0   3   5  515.85   13.60
   0   3   5  517.95   12.50
   1  -3   5  453.85   12.60
   1  -3   5  441.36   11.50
   1  -3   5  439.96   12.80
  -1  -3  -5  450.15   12.00
   1  -3   5  431.06   12.20
  -1  -3  -5  437.06   12.30
  -1   3  -5  440.76    9.00
   1   3   5  433.06   11.90
   1   3   5  448.06   12.50
  -1   3  -5  448.46   12.40
   1   3   5  441.56   11.70
   2  -3   5  546.05   14.70
  -2  -3  -5  562.44   14.90
   2  -3   5  529.45   13.00
   2  -3   5  549.85   15.30
  -2  -3  -5  527.65   13.80
   2  -3   5  574.34   14.80
   2   3   5  548.25   14.80
  -2   3  -5  541.95   13.90
  -2   3  -5  555.64   15.10
  -2   3  -5  546.35   12.00
   2   3   5  528.15   14.10
  -3  -3  -5  291.37    9.10
   3  -3   5  283.27    8.10
  -3  -3  -5  303.57   10.30
   3  -3   5  280.27    9.80
   3  -3   5  274.97   10.50
   3  -3   5  308.07   10.50
  -3   3  -5  278.77   10.30
   3   3   5  296.57   10.50
  -3   3  -5  300.07    9.70
   3   3   5  313.17   10.30
   3   3   5  301.97    6.80
  -3   3  -5  286.07    8.30
   3   3   5  289.07    9.70
  -4  -3  -5  463.65   12.40
   4  -3   5  439.56   10.80
   4  -3   5  435.16   14.00
   4  -3   5  434.46   13.40
   4  -3   5  440.16   14.40
  -4  -3  -5  450.45   13.20
  -4  -3  -5  447.46   14.10
  -4   3  -5  449.86   12.20
   4   3   5  423.86   14.30
  -4   3  -5  441.96   14.10
   4   3   5  434.06   13.60
   4   3   5  450.75   13.60
  -4   3  -5  448.96   13.40
   4   3   5  425.36   10.40
   5  -3   5    1.80    1.10
   5  -3   5   -0.10    1.80
  -5  -3  -5    2.20    2.20
   5  -3   5    3.00    2.30
   5  -3   5    1.80    2.10
  -5  -3  -5    0.80    1.40
   5   3   5    0.90    1.20
  -5   3  -5    1.50    1.80
  -5   3  -5    3.50    1.80
  -5   3  -5    1.60    1.80
   5   3   5    2.70    1.90
   5   3   5    0.60    2.00
   5   3   5    2.50    1.80
   6  -3   5   88.59    6.30
   6  -3   5   93.99    7.30
   6  -3   5   93.69    6.90
  -6  -3  -5   91.59    6.70
  -6  -3  -5   87.69    5.00
   6   3   5   84.99    6.00
   6   3   5  101.59    6.90
   6   3   5   84.49    4.90
   6   3   5   88.49    6.90
  -6   3  -5   73.79    6.30
  -6   3  -5   74.99    5.50
   7  -3   5    3.70    3.00
  -7  -3  -5    1.80    2.30
  -7  -3  -5    1.40    1.80
   7  -3   5    2.90    2.60
   7  -3   5    1.40    2.60
  -7   3  -5   -0.50    2.40
  -7   3  -5    0.60    2.00
   7   3   5    0.20    1.80
   7   3   5    4.50    2.70
   7   3   5    2.60    2.80
   7   3   5    1.40    2.40
  -8  -3  -5   13.10    3.80
  -8  -3  -5    8.00    3.00
   8  -3   5    3.50    3.30
   8  -3   5    9.90    3.70
   8  -3   5   12.30    4.00
   8   3   5   12.00    4.20
   8   3   5   11.70    3.80
  -8   3  -5    6.40    3.20
  -8   3  -5    1.90    2.60
   9  -3   5   42.60    6.00
  -9  -3  -5   44.40    6.70
   9  -3   5   47.80    7.50
   9  -3   5   48.70    6.90
  -9  -3  -5   34.10    5.20
  -9   3  -5   50.19    6.10
  -9   3  -5   41.90    5.70
   9   3   5   49.70    6.60
   9   3   5   46.70    7.10
  10  -3   5   27.60    5.40
 -10  -3  -5   30.30    6.30
  10  -3   5   47.90    7.20
 -10   3  -5   39.40    6.50
  10   3   5   34.80    6.70
 -10   3  -5   39.50    6.60
 -11  -3  -5   14.00    5.40
  11  -3   5   20.00    6.20
  11  -3   5   22.90    5.60
 -11   3  -5   19.30    5.20
  11   3   5   18.10    5.80
 -11   3  -5   13.90    4.70
  12  -3   5    1.40    5.00
 -12  -3  -5    5.00    4.70
  12   3   5    3.80    5.00
 -12   3  -5    4.20    4.40
 -12   3  -5    2.30    3.50
 -13  -3  -5    4.00    4.30
  13  -3   5   -2.50    4.70
 -13   3  -5    0.30    4.00
  13   3   5    7.50    6.10
 -14  -4   5   30.60    7.20
  14  -4  -5   33.70    8.60
 -14   4   5   32.30    7.80
  14   4  -5   38.60    8.40
  13  -4  -5   21.00    6.80
 -13  -4   5   13.00    5.70
  13   4  -5   19.40    6.00
 -13   4   5    9.90    4.80
 -12  -4   5    1.70    3.20
  12  -4  -5    2.30    4.30
  12   4  -5    1.70    3.90
 -12   4   5    1.20    3.90
  12   4  -5    4.20    4.10
 -11  -4   5   -0.20    3.00
  11  -4  -5   -5.30    2.70
 -11  -4   5    2.70    3.50
  11   4  -5   -0.40    3.00
  11   4  -5   -1.60    3.70
 -11   4   5    1.20    3.50
  10  -4  -5  197.08   10.40
 -10  -4   5  177.38   10.60
 -10  -4   5  184.28   11.20
  10  -4  -5  178.78   11.90
 -10   4   5  186.98   11.80
  10   4  -5  221.68   11.40
 -10   4   5  185.68   11.50
 -10   4   5  192.88   10.10
  10   4  -5  186.58   11.50
  -9  -4   5   82.89    7.90
  -9  -4   5   67.29    6.50
  -9  -4   5   64.89    6.80
   9  -4  -5   60.69    7.00
   9  -4  -5   67.89    6.40
  -9   4   5   61.09    6.50
  -9   4   5   70.89    7.40
  -9   4   5   74.79    6.30
   9   4  -5   76.99    7.80
   9   4  -5   59.99    6.40
   8  -4  -5   38.20    6.10
  -8  -4   5   54.19    5.80
  -8  -4   5   51.89    5.50
   8  -4  -5   54.89    5.60
  -8  -4   5   57.69    6.50
  -8   4   5   39.60    5.40
  -8   4   5   58.09    6.30
   8   4  -5   49.60    5.50
   8   4  -5   51.69    6.10
  -8   4   5   50.39    5.30
  -7  -4   5   84.79    7.00
  -7  -4   5   85.29    6.30
   7  -4  -5   81.29    6.90
   7  -4  -5   76.89    5.90
  -7  -4   5   77.99    6.30
  -7   4   5   83.89    6.10
  -7   4   5   68.89    6.30
  -7   4   5   69.19    5.90
   7   4  -5   78.19    6.90
   7   4  -5   85.39    6.00
  -6  -4   5    7.70    2.30
   6  -4  -5    8.60    2.70
  -6  -4   5    6.80    2.70
  -6  -4   5    1.50    2.00
   6  -4  -5    2.10    2.40
  -6   4   5    5.90    2.30
   6   4  -5    5.50    2.30
  -6   4   5    1.40    1.90
   6   4  -5    4.00    1.30
  -6   4   5    1.90    2.10
   6   4  -5   -0.40    2.00
   5  -4  -5  273.97   10.20
  -5  -4   5  250.47   10.70
  -5  -4   5  260.97    9.50
   5  -4  -5  276.47   10.70
  -5  -4   5  266.07   10.80
   5  -4  -5  274.67   10.40
   5   4  -5  272.57    7.60
  -5   4   5  272.27   10.60
   5   4  -5  253.27   10.00
  -5   4   5  250.17   10.10
  -5   4   5  271.97   10.40
   5   4  -5  270.27   11.20
   5   4  -5  275.07   10.10
  -4  -4   5  697.03   19.30
  -4  -4   5  705.03   17.10
   4  -4  -5  675.13   18.50
   4  -4  -5  723.33   18.40
   4  -4  -5  696.73   18.50
  -4  -4   5  676.33   19.10
  -4  -4   5  711.13   18.50
  -4   4   5  669.73   18.50
   4   4  -5  743.93   19.80
   4   4  -5  679.73   18.10
   4   4  -5  692.93   15.70
  -4   4   5  688.03   18.60
  -4   4   5  727.73   18.70
   3  -4  -5  717.13   18.10
  -3  -4   5  725.53   19.20
  -3  -4   5  724.23   16.50
  -3  -4   5  741.83   18.70
  -3  -4   5  712.43   19.30
   3  -4  -5  736.43   19.10
  -3   4   5  736.23   18.80
   3   4  -5  742.63   19.60
   3   4  -5  738.63   16.70
  -3   4   5  750.32   18.80
   3   4  -5  732.33   18.40
  -3   4   5  700.53   18.70
  -2  -4   5   30.40    3.50
  -2  -4   5   32.40    2.10
  -2  -4   5   40.50    3.90
  -2  -4   5   33.10    3.40
   2  -4  -5   31.20    3.70
   2  -4  -5   36.70    3.20
   2   4  -5   41.30    3.50
   2   4  -5   33.30    2.90
  -2   4   5   32.90    3.50
  -2   4   5   36.50    2.10
  -2   4   5   32.10    3.60
   2   4  -5   35.00    3.70
  -2   4   5   30.00    3.30
  -1  -4   5  643.44   12.80
  -1  -4   5  638.24   17.10
  -1  -4   5  661.93   17.00
   1  -4  -5  652.63   14.60
   1  -4  -5  643.84   17.10
  -1  -4   5  648.44   17.00
  -1   4   5  634.94   16.60
  -1   4   5  657.33   16.40
   1   4  -5  664.53   16.20
  -1   4   5  646.54   17.20
   1   4  -5  639.34   17.10
  -1   4   5  654.43   14.60
   1   4  -5  638.44   16.10
   0  -4   5  432.76   13.00
   0  -4  -5  425.06    9.50
   0  -4   5  422.86   12.90
   0  -4   5  439.86   12.70
   0  -4  -5  427.96   12.80
   0   4   5  442.46   11.60
   0   4   5  456.05   12.50
   0   4   5  437.06   12.70
   0   4  -5  441.56   12.20
   0   4  -5  418.86   12.40
   0   4  -5  435.46   12.90
   0   4   5  440.06   13.10
   1  -4   5   13.90    2.60
   1  -4   5   16.10    2.60
  -1  -4  -5   13.40    2.60
   1  -4   5   20.90    3.40
  -1  -4  -5   11.90    2.40
   1   4   5   13.90    2.50
  -1   4  -5   19.10    2.80
  -1   4  -5   17.50    1.20
   1   4   5   13.60    2.60
  -1   4  -5   17.70    2.80
  -1   4  -5   21.70    2.90
   1   4   5   15.50    2.60
   2  -4   5  248.38    9.10
   2  -4   5  250.27    9.80
  -2  -4  -5  236.38    9.00
   2  -4   5  227.68    9.20
   2  -4   5  251.17    8.40
  -2  -4  -5  240.58    8.80
  -2   4  -5  240.18    8.90
  -2   4  -5  233.58    8.60
   2   4   5  229.48    9.00
  -2   4  -5  235.08    6.40
   2   4   5  232.18    9.10
   2   4   5  239.28    8.90
  -2   4  -5  240.38    9.40
  -3  -4  -5  462.85   13.60
   3  -4   5  470.55   12.70
   3  -4   5  470.65   14.70
   3  -4   5  505.95   15.50
  -3  -4  -5  466.95   13.70
  -3  -4  -5  446.86   14.20
   3  -4   5  445.56   13.80
  -3   4  -5  475.95   11.80
   3   4   5  471.25   14.90
   3   4   5  475.35   14.30
   3   4   5  489.45   14.50
  -3   4  -5  498.05   15.10
  -3   4  -5  494.85   14.10
  -4  -4  -5  193.48    8.10
   4  -4   5  203.88    7.20
   4  -4   5  189.38    9.40
  -4  -4  -5  188.88    8.90
   4  -4   5  197.58    8.60
   4  -4   5  213.58    9.50
   4   4   5  211.08    9.10
  -4   4  -5  203.18    7.30
   4   4   5  208.18    8.90
   4   4   5  192.98    9.30
  -4   4  -5  216.18    9.00
  -4   4  -5  196.28    9.20
   4   4   5  199.58    5.30
   5  -4   5   45.80    5.40
   5  -4   5   56.59    5.60
   5  -4   5   44.30    3.50
   5  -4   5   58.19    5.00
  -5  -4  -5   48.10    4.20
  -5  -4  -5   43.10    4.70
   5   4   5   47.90    5.00
   5   4   5   42.90    5.10
   5   4   5   48.10    4.80
  -5   4  -5   48.90    5.10
  -5   4  -5   49.60    4.10
  -6  -4  -5   27.80    3.80
  -6  -4  -5   32.70    4.60
   6  -4   5   21.50    4.40
   6  -4   5   21.40    3.90
   6  -4   5   27.60    4.80
  -6   4  -5   18.90    4.30
   6   4   5   16.60    4.20
   6   4   5   24.10    4.60
   6   4   5   26.00    4.20
  -6   4  -5   26.90    3.70
   7  -4   5   71.29    6.00
   7  -4   5   74.39    7.30
  -7  -4  -5   75.39    7.10
  -7  -4  -5   77.59    5.50
   7  -4   5   81.79    7.40
  -7   4  -5   79.09    6.20
   7   4   5   73.09    7.20
  -7   4  -5   77.59    7.10
   7   4   5   64.19    6.40
   7   4   5   68.69    6.10
   8  -4   5    9.90    4.20
  -8  -4  -5    8.50    3.60
   8  -4   5    7.70    4.40
   8  -4   5    8.70    3.40
  -8   4  -5   10.10    3.30
   8   4   5    2.20    3.50
   8   4   5    3.60    3.30
  -8   4  -5    3.00    2.90
   8   4   5    3.80    2.60
  -9  -4  -5   95.29    8.90
   9  -4   5  103.59    8.20
  -9  -4  -5  102.59    7.60
   9  -4   5   89.89    8.90
   9   4   5  100.09    8.90
  -9   4  -5   82.09    8.30
  -9   4  -5  104.39    8.00
   9   4   5   97.29    9.20
  10  -4   5   74.49    9.20
 -10  -4  -5   58.99    7.90
 -10   4  -5   51.19    7.30
  10   4   5   34.80    7.20
 -10   4  -5   47.10    6.60
  11  -4   5    9.10    5.50
 -11  -4  -5    9.30    4.90
 -11   4  -5    8.20    4.80
  11   4   5   10.90    5.10
 -11   4  -5   13.30    4.90
 -12  -4  -5   -1.20    4.30
  12  -4   5   -1.40    4.30
 -12   4  -5    4.00    4.60
 -12   4  -5   -1.60    3.50
  12   4   5   -0.20    4.40
  13  -4   5    6.20    5.60
 -13  -4  -5   23.10   10.80
 -13   4  -5   15.80    6.00
  13   4   5   11.60    6.60
  13  -5  -5   -5.70    4.80
 -13  -5   5    6.00    4.90
 -13   5   5    1.00    3.70
  13   5  -5   -5.60    3.70
 -12  -5   5    1.80    4.20
  12  -5  -5    0.00    4.10
 -12   5   5   -2.70    3.00
  12   5  -5    4.20    4.60
 -11  -5   5   70.49    7.80
 -11  -5   5   52.99    7.50
  11  -5  -5   62.89    9.00
  11   5  -5   50.49    7.80
 -11   5   5   50.09    7.50
 -10  -5   5    2.40    3.20
  10  -5  -5    2.60    3.80
  10  -5  -5    6.30    3.50
 -10  -5   5    3.20    3.30
  10   5  -5    5.10    3.60
 -10   5   5    7.60    3.60
 -10   5   5    9.40    4.00
  10   5  -5   -1.20    3.60
  -9  -5   5   42.40    6.00
   9  -5  -5   46.60    6.10
  -9  -5   5   43.90    6.00
   9  -5  -5   35.20    6.30
  -9  -5   5   48.50   10.70
  -9   5   5   43.30    6.50
   9   5  -5   37.60    6.90
  -9   5   5   47.60    5.70
   9   5  -5   37.70    5.50
  -9   5   5   38.80    5.80
   8  -5  -5  310.87   12.90
   8  -5  -5  291.87   14.00
  -8  -5   5  333.87   14.80
  -8  -5   5  300.07   13.00
  -8  -5   5  318.47   14.00
   8   5  -5  324.57   14.70
  -8   5   5  303.87   13.50
  -8   5   5  301.47   12.90
  -8   5   5  302.27   14.00
   8   5  -5  315.77   12.80
  -7  -5   5  276.37   11.60
  -7  -5   5  297.27   12.90
   7  -5  -5  293.57   13.10
   7  -5  -5  274.47   11.80
  -7  -5   5  284.57   13.10
   7   5  -5  279.57   11.40
  -7   5   5  281.27   12.80
   7   5  -5  262.27   12.90
  -7   5   5  279.17   12.00
  -7   5   5  271.97   12.00
  -6  -5   5    7.70    3.00
  -6  -5   5    4.70    2.90
   6  -5  -5    1.50    2.60
  -6  -5   5    3.60    2.20
   6  -5  -5    4.30    2.60
   6   5  -5    4.00    2.90
   6   5  -5    3.70    2.30
  -6   5   5    1.60    2.30
  -6   5   5   -0.50    1.90
  -6   5   5    3.80    2.70
   5  -5  -5  105.49    7.00
  -5  -5   5  104.49    5.80
  -5  -5   5   93.29    6.90
   5  -5  -5   96.09    6.70
  -5   5   5   88.59    6.20
   5   5  -5   89.39    4.60
   5   5  -5  100.09    7.10
  -5   5   5  103.09    6.90
   5   5  -5   93.39    6.00
  -5   5   5  111.79    6.70
  -4  -5   5  495.55   16.00
   4  -5  -5  473.35   15.30
  -4  -5   5  491.25   14.70
   4  -5  -5  475.45   14.80
  -4  -5   5  452.45   15.50
  -4  -5   5  457.95   12.90
   4   5  -5  467.35   14.70
   4   5  -5  488.45   16.10
  -4   5   5  448.46   15.00
  -4   5   5  507.25   15.10
   4   5  -5  482.85   12.90
  -4   5   5  474.45   15.20
  -3  -5   5    6.00    2.50
  -3  -5   5    5.20    1.50
   3  -5  -5    8.90    2.30
  -3  -5   5    3.90    2.00
   3  -5  -5    8.30    2.30
   3  -5  -5    2.90    2.00
  -3  -5   5    7.00    2.50
   3   5  -5    5.30    1.90
   3   5  -5    4.90    2.10
  -3   5   5    5.90    1.20
  -3   5   5    0.30    1.80
   3   5  -5   10.50    3.10
  -3   5   5    5.70    2.10
  -3   5   5    1.70    2.00
  -2  -5   5   29.40    3.80
   2  -5  -5   29.60    3.10
  -2  -5   5   23.90    3.60
  -2  -5   5   32.90    2.30
  -2  -5   5   28.40    3.60
   2  -5  -5   29.00    3.80
   2  -5  -5   28.60    3.50
  -2   5   5   28.30    2.40
   2   5  -5   32.30    4.10
   2   5  -5   31.60    3.50
  -2   5   5   27.70    3.50
  -2   5   5   28.60    3.80
   2   5  -5   28.50    3.20
  -2   5   5   29.50    3.50
   1  -5  -5  757.52   20.40
  -1  -5   5  747.03   20.40
   1  -5  -5  822.42   20.50
   1  -5  -5  767.92   17.30
  -1  -5   5  776.42   15.60
  -1  -5   5  756.82   19.90
  -1  -5   5  793.82   20.70
  -1   5   5  794.42   17.70
   1   5  -5  739.83   20.20
  -1   5   5  776.42   19.70
  -1   5   5  744.43   20.40
   1   5  -5  774.02   19.60
  -1   5   5  748.83   19.70
   1   5  -5  763.42   19.40
   0  -5   5   39.10    4.10
   0  -5   5   35.70    1.60
   0  -5   5   31.00    3.80
   0  -5  -5   29.80    4.00
   0  -5  -5   24.90    4.70
   0  -5  -5   30.40    2.20
   0  -5   5   37.40    4.10
   0   5  -5   38.90    3.90
   0   5  -5   28.60    3.50
   0   5   5   35.70    3.60
   0   5   5   33.60    3.80
   0   5   5   35.10    3.20
   0   5  -5   32.30    3.60
   0   5   5   29.60    3.60
  -1  -5  -5    1.10    1.50
  -1  -5  -5    0.50    0.60
   1  -5   5    1.10    1.80
  -1  -5  -5    1.40    1.60
  -1  -5  -5    0.00    1.40
   1  -5   5   -0.80    1.30
   1  -5   5    0.40    1.60
  -1   5  -5    0.00    0.60
   1   5   5    2.20    1.70
  -1   5  -5    0.70    1.50
   1   5   5    1.00    1.70
  -1   5  -5   -0.80    1.40
  -1   5  -5    0.00    1.30
   1   5   5   -0.30    1.40
   2  -5   5   64.39    4.80
   2  -5   5   69.79    5.50
  -2  -5  -5   67.89    4.90
  -2  -5  -5   66.79    5.10
   2  -5   5   68.99    5.50
  -2  -5  -5   69.39    5.20
  -2   5  -5   67.29    5.00
  -2   5  -5   65.39    3.00
  -2   5  -5   66.19    4.80
   2   5   5   63.29    5.00
  -2   5  -5   70.79    5.50
   2   5   5   68.89    5.20
   2   5   5   65.29    5.00
  -3  -5  -5   44.60    4.50
  -3  -5  -5   42.70    4.30
   3  -5   5   43.50    4.70
   3  -5   5   48.30    5.00
   3  -5   5   40.70    3.80
   3   5   5   34.70    4.20
  -3   5  -5   44.50    3.00
  -3   5  -5   41.80    4.30
   3   5   5   49.80    4.60
   3   5   5   46.00    4.50
  -3   5  -5   48.50    4.90
  -3   5  -5   39.50    4.10
  -4  -5  -5   59.69    5.30
   4  -5   5   55.09    5.70
   4  -5   5   62.89    4.50
   4  -5   5   65.99    6.30
   4  -5   5   62.19    5.10
  -4  -5  -5   57.49    5.10
  -4   5  -5   58.69    3.90
   4   5   5   57.59    5.10
   4   5   5   57.79    5.30
  -4   5  -5   64.19    5.90
   4   5   5   62.09    5.90
  -5  -5  -5  351.56   12.60
  -5  -5  -5  322.37   13.00
   5  -5   5  311.77   13.80
   5  -5   5  327.97   10.90
   5  -5   5  345.17   12.60
   5  -5   5  352.56   14.20
   5   5   5  364.16   13.80
   5   5   5  350.56   14.20
   5   5   5  358.96   13.10
  -5   5  -5  352.16   11.20
  -5   5  -5  347.07   14.00
  -6  -5  -5   52.69    5.20
   6  -5   5   54.59    6.40
   6  -5   5   55.69    6.20
   6  -5   5   57.09    5.50
  -6  -5  -5   49.80    5.90
   6   5   5   41.90    5.10
  -6   5  -5   57.19    6.40
   6   5   5   64.09    6.60
   6   5   5   52.49    5.90
  -6   5  -5   48.10    4.50
   7  -5   5  164.08   10.60
  -7  -5  -5  144.99    9.60
   7  -5   5  160.58   10.50
  -7  -5  -5  160.78    8.70
   7  -5   5  159.48    9.00
  -7   5  -5  149.69    8.30
   7   5   5  151.88    9.00
  -7   5  -5  156.18   10.20
   7   5   5  172.98   10.80
   7   5   5  161.38   10.20
   8  -5   5   72.29    7.90
   8  -5   5   78.79    6.90
  -8  -5  -5   66.19    7.60
   8  -5   5   67.99    7.80
   8   5   5   81.99    8.00
   8   5   5   68.99    8.30
  -8   5  -5   66.79    7.60
   8   5   5   63.39    6.40
  -8   5  -5   55.99    5.80
  -9  -5  -5    6.20    3.60
   9  -5   5    8.30    4.40
  -9   5  -5   14.20    4.10
   9   5   5   15.00    4.90
   9   5   5    6.20    4.60
  -9   5  -5    6.10    3.80
   9   5   5   10.30    4.00
 -10  -5  -5   94.39    9.90
  10  -5   5   93.79    9.70
 -10   5  -5   97.99    8.30
 -10   5  -5   84.89    8.70
  10   5   5   77.99   10.00
 -11  -5  -5    5.50    4.30
  11  -5   5   11.10    6.10
  11   5   5   15.40    6.20
 -11   5  -5   15.80    5.40
  12  -5   5   46.70    9.40
 -12  -5  -5   38.80    8.10
  12   5   5   51.79    9.50
 -12   5  -5   18.30    6.40
  13  -6  -5   -0.90    5.30
 -13  -6   5    3.90    4.60
  13   6  -5    1.30    4.80
 -13   6   5   -8.50    3.40
  12  -6  -5   22.00    6.70
 -12  -6   5   25.70    6.70
  12   6  -5   21.50    6.90
 -12   6   5   14.90    5.80
  11  -6  -5   -4.20    4.10
 -11  -6   5   -4.40    3.10
 -11  -6   5    2.40    3.90
 -11   6   5   -1.70    3.00
  11   6  -5   -4.50    3.70
  10  -6  -5   20.70    4.90
 -10  -6   5   13.10    4.70
  10  -6  -5   14.60    5.40
 -10  -6   5   23.50    5.60
  10   6  -5   26.10    6.40
 -10   6   5   14.20    4.80
 -10   6   5   27.10    5.60
   9  -6  -5  477.95   20.00
   9  -6  -5  473.75   17.70
  -9  -6   5  503.75   18.40
  -9  -6   5  507.75   19.50
  -9   6   5  463.45   18.00
  -9   6   5  517.35   20.20
   9   6  -5  479.35   20.10
  -9   6   5  476.65   18.40
  -8  -6   5   10.00    3.50
  -8  -6   5   12.00    4.80
   8  -6  -5   -0.30    2.90
  -8  -6   5    8.50    4.00
   8  -6  -5   14.70    3.80
   8   6  -5   -0.20    2.70
  -8   6   5   11.20    4.00
   8   6  -5    5.10    3.70
  -8   6   5   12.60    4.40
  -8   6   5   10.50    3.90
  -7  -6   5   19.70    4.60
  -7  -6   5   21.30    5.00
   7  -6  -5   16.20    4.40
  -7  -6   5   18.70    3.90
   7  -6  -5   16.60    4.20
  -7   6   5   19.50    4.40
  -7   6   5   20.30    4.70
   7   6  -5   21.00    4.90
   7   6  -5   11.10    3.30
  -7   6   5   17.60    4.20
  -6  -6   5   30.10    4.30
   6  -6  -5   33.40    5.30
   6  -6  -5   35.50    5.50
  -6  -6   5   37.40    5.70
  -6  -6   5   35.80    5.20
  -6   6   5   25.80    4.50
  -6   6   5   32.90    4.80
   6   6  -5   43.70    6.00
   6   6  -5   39.20    4.60
  -6   6   5   26.30    4.80
   5  -6  -5    2.40    2.40
  -5  -6   5   -0.10    1.90
  -5  -6   5   -0.60    1.60
  -5  -6   5   -2.40    2.20
  -5  -6   5   -3.30    2.00
   5  -6  -5   -3.20    2.30
   5   6  -5    0.30    1.50
  -5   6   5    1.00    2.00
  -5   6   5   -1.40    2.30
   5   6  -5   -1.10    2.20
  -5   6   5    2.10    2.30
  -4  -6   5   77.99    6.50
  -4  -6   5   79.79    6.60
   4  -6  -5   69.99    6.00
   4  -6  -5   77.89    6.00
  -4  -6   5   76.79    4.80
  -4  -6   5   80.59    5.90
   4   6  -5   68.99    4.80
   4   6  -5   83.29    6.90
  -4   6   5   78.79    5.80
  -4   6   5   88.29    6.70
  -4   6   5   74.99    6.10
   3  -6  -5  100.69    6.90
  -3  -6   5  109.59    7.50
  -3  -6   5  100.79    6.30
  -3  -6   5  105.39    4.90
[truncated: 1,087,255 more chars]
