# Supplementary material for: Crystallographic and spectroscopic characterization of racemic Mosher’s Acid
Source: Acta Crystallogr E Crystallogr Commun. 2020 Jun 26;76(Pt 7):1143–5. doi: 10.1107/S2056989020008403 (PMC7336789; doi:10.1107/S2056989020008403)
Supplement: Supplementary file 2 [file e-76-01143-Isup2.hkl]

data_I                                                                          
_shelx_title ' CS2267Cnew_a.res in P2(1)/n'                                     
_shelx_refln_list_code          4                                               
_shelx_F_calc_maximum      190.53                                               
_exptl_crystal_F_000       960.00                                               
_reflns_d_resolution_high  0.6996                                               
                                                                                
loop_                                                                           
 _space_group_symop_operation_xyz                                               
 'x, y, z'                                                                      
 '-x+1/2, y+1/2, -z+1/2'                                                        
 '-x, -y, -z'                                                                   
 'x-1/2, -y-1/2, z-1/2'                                                         
                                                                                
_cell_length_a    10.5916                                                       
_cell_length_b     9.2081                                                       
_cell_length_c    20.9930                                                       
_cell_angle_alpha  90.000                                                       
_cell_angle_beta  103.304                                                       
_cell_angle_gamma  90.000                                                       
                                                                                
_shelx_F_squared_multiplier     1.000                                           
                                                                                
loop_                                                                           
 _refln_index_h                                                                 
 _refln_index_k                                                                 
 _refln_index_l                                                                 
 _refln_F_squared_calc                                                          
 _refln_F_squared_meas                                                          
 _refln_F_squared_sigma                                                         
 _refln_observed_status                                                         
   2   0   0      15869.66      15322.85       167.28 o                         
   4   0   0       4883.31       5127.89        40.10 o                         
   6   0   0       4360.68       4344.11        37.58 o                         
   8   0   0        832.34        920.31        14.64 o                         
  10   0   0        115.37        117.79        11.94 o                         
  12   0   0          1.02         -3.19         7.48 o                         
  14   0   0         10.78          6.04        11.96 o                         
   1   1   0        332.54        361.33         2.84 o                         
   2   1   0       8752.68       8687.40        43.55 o                         
   3   1   0        209.40        195.31         3.24 o                         
   4   1   0       2301.18       2386.98        15.23 o                         
   5   1   0        109.13         86.41         2.90 o                         
   6   1   0        157.29        186.09         4.02 o                         
   7   1   0        133.04        163.55         4.41 o                         
   8   1   0        547.30        559.24         7.92 o                         
   9   1   0         25.34         37.24         3.90 o                         
  10   1   0        248.55        268.08         9.66 o                         
  11   1   0        372.68        382.06        13.34 o                         
  12   1   0          0.50         -5.26         5.26 o                         
  13   1   0          6.57         -5.12         6.08 o                         
  14   1   0         47.51         56.90        11.02 o                         
   0   2   0      13567.97      13321.41       104.55 o                         
   1   2   0        973.77        936.19         6.70 o                         
   2   2   0         17.24         15.93         1.23 o                         
   3   2   0       4995.78       4978.22        27.38 o                         
   4   2   0       2337.08       2396.80        15.65 o                         
   5   2   0          4.80          9.53         1.56 o                         
   6   2   0          1.89          5.12         1.61 o                         
   7   2   0        246.75        242.45         5.09 o                         
   8   2   0        388.65        368.10         6.56 o                         
   9   2   0        210.84        169.80         9.78 o                         
  10   2   0        152.78        152.27         8.50 o                         
  11   2   0        311.19        274.38        13.33 o                         
  12   2   0         70.59         65.26         8.44 o                         
  13   2   0          0.25         13.50         7.81 o                         
  14   2   0          0.20         -3.29         8.10 o                         
   1   3   0         18.51         17.73         1.37 o                         
   2   3   0        125.87        166.64         3.21 o                         
   3   3   0      13323.71      13773.88        70.01 o                         
   4   3   0       1563.53       1588.78        12.10 o                         
   5   3   0        199.49        167.69         3.80 o                         
   6   3   0        388.30        372.61         5.89 o                         
   7   3   0        273.77        260.04         6.00 o                         
   8   3   0        816.43        825.38        10.41 o                         
   9   3   0          1.30         -1.75         2.90 o                         
  10   3   0       1100.27       1081.10        20.84 o                         
  11   3   0        232.67        227.59        12.25 o                         
  12   3   0        218.66        213.04        16.42 o                         
  13   3   0        278.12        269.47        25.37 o                         
  14   3   0          1.54          8.28         8.21 o                         
   0   4   0         73.45         78.87         3.57 o                         
   1   4   0       1678.58       1662.91        11.96 o                         
   2   4   0         74.39         85.23         2.96 o                         
   3   4   0        954.08       1202.34        10.42 o                         
   4   4   0        212.48        165.62         3.78 o                         
   5   4   0        244.67        223.54         4.60 o                         
   6   4   0        543.51        599.78         7.84 o                         
   7   4   0         10.37          9.63         2.17 o                         
   8   4   0         42.26         56.54         4.00 o                         
   9   4   0        255.14        212.85         8.78 o                         
  10   4   0         21.36         17.93         5.77 o                         
  11   4   0        332.49        357.35        16.30 o                         
  12   4   0         37.39         53.33        10.13 o                         
  13   4   0          7.78         11.99         8.42 o                         
  14   4   0          2.40         15.06        12.99 o                         
   1   5   0        135.51        148.80         3.50 o                         
   2   5   0       1005.80        990.85         9.63 o                         
   3   5   0       2505.09       2505.64        17.67 o                         
   4   5   0         49.62         39.87         2.54 o                         
   5   5   0        427.58        395.54         6.33 o                         
   6   5   0        700.53        751.90         9.27 o                         
   7   5   0       1131.17       1134.69        14.06 o                         
   8   5   0        203.65        205.39         8.97 o                         
   9   5   0          2.68         -4.40         4.40 o                         
  10   5   0         74.55         85.59         9.07 o                         
  11   5   0          8.76         -0.56         5.75 o                         
  12   5   0         64.16         58.66        12.55 o                         
  13   5   0          5.12         -1.99         8.07 o                         
   0   6   0       1069.62       1208.34        15.62 o                         
   1   6   0          8.84          7.11         1.70 o                         
   2   6   0       2243.96       2384.85        17.62 o                         
   3   6   0        243.48        238.51         4.97 o                         
   4   6   0          1.10          2.99         1.77 o                         
   5   6   0       3087.97       3155.63        24.90 o                         
   6   6   0          1.21          3.12         2.72 o                         
   7   6   0          9.23          5.32         3.29 o                         
   8   6   0         45.19         48.27         7.29 o                         
   9   6   0          0.57         -2.48         4.21 o                         
  10   6   0          7.98          1.75         5.61 o                         
  11   6   0        100.59         96.22        10.36 o                         
  12   6   0        247.64        264.18        20.17 o                         
  13   6   0         61.29         47.70        13.31 o                         
   1   7   0        212.96        246.98         6.29 o                         
   2   7   0        171.61        178.56         4.72 o                         
   3   7   0        254.53        229.77         5.64 o                         
   4   7   0         86.96         89.42         4.99 o                         
   5   7   0         32.32         37.48         4.43 o                         
   6   7   0        735.77        691.49        13.33 o                         
   7   7   0        152.02        168.59         8.47 o                         
   8   7   0         11.60         15.37         5.10 o                         
   9   7   0         11.26          5.27         4.99 o                         
  10   7   0         45.27         59.76        10.47 o                         
  11   7   0        168.18        170.24        15.82 o                         
  12   7   0         34.15         51.03        11.38 o                         
   0   8   0       2032.63       2014.55        26.01 o                         
   1   8   0        318.91        285.08         6.58 o                         
   2   8   0        457.36        473.52         8.85 o                         
   3   8   0        528.54        549.25        11.49 o                         
   4   8   0       1644.47       1595.83        22.61 o                         
   5   8   0       1158.53       1182.90        19.60 o                         
   6   8   0         64.86         58.27         5.96 o                         
   7   8   0        430.29        456.10        21.76 o                         
   8   8   0         40.94         22.15         6.92 o                         
   9   8   0          0.09         -2.78         5.80 o                         
  10   8   0        133.29        167.04        17.39 o                         
  11   8   0        198.39        200.85        17.35 o                         
   1   9   0         64.85         52.44         5.45 o                         
   2   9   0        685.97        649.22        15.70 o                         
   3   9   0         41.87         32.66         5.65 o                         
   4   9   0          1.06          0.34         4.29 o                         
   5   9   0          2.70          3.84         4.38 o                         
   6   9   0         54.99         56.77         7.23 o                         
   7   9   0         54.03         30.41         6.76 o                         
   8   9   0         86.46         96.71        10.08 o                         
   9   9   0         25.25         19.35         7.89 o                         
  10   9   0          3.32          4.18         8.33 o                         
   0  10   0          8.66          6.79         8.80 o                         
   1  10   0        118.30         89.59         9.02 o                         
   2  10   0        171.22        169.43        12.75 o                         
   3  10   0         24.94         17.29         5.48 o                         
   4  10   0         13.23          6.13         5.14 o                         
   5  10   0          5.07         10.46         5.62 o                         
   6  10   0         35.70         41.87         8.34 o                         
   7  10   0         75.54         79.13        11.27 o                         
   8  10   0          0.44         -6.83         6.83 o                         
   9  10   0          2.31          9.56         8.70 o                         
   1  11   0        377.53        380.16        17.90 o                         
   2  11   0         48.99         32.49         7.29 o                         
   3  11   0         17.80         13.00         6.37 o                         
   4  11   0         19.60          9.00         6.70 o                         
   5  11   0        106.77        104.53        12.48 o                         
   6  11   0         11.13          2.02         6.67 o                         
   7  11   0          0.09         -6.45         7.66 o                         
   8  11   0        232.08        236.83        21.50 o                         
   0  12   0        311.91        361.57        27.43 o                         
   1  12   0          0.78         -0.82         7.32 o                         
   2  12   0        118.14        146.75        14.47 o                         
   3  12   0         42.67         23.34         8.96 o                         
   4  12   0         66.77         58.89        10.95 o                         
   5  12   0        170.15        176.99        16.87 o                         
   6  12   0        196.95        206.86        21.93 o                         
   1  13   0         36.72         26.48        14.60 o                         
   2  13   0        141.52        156.61        24.02 o                         
 -13   0   1         42.93          8.50        10.15 o                         
 -11   0   1        140.40        139.33        12.89 o                         
  -9   0   1          1.52          1.42         3.21 o                         
  -7   0   1        335.73        404.71         9.33 o                         
  -5   0   1       7180.84       7366.60        56.55 o                         
  -3   0   1       5970.92       6059.89        44.82 o                         
  -1   0   1      10754.08      10104.39       267.01 o                         
   1   0   1       1336.21       1374.60        11.86 o                         
   3   0   1       3291.36       3289.91        26.44 o                         
   5   0   1       1552.45       1371.41        16.62 o                         
   7   0   1         31.77         29.91         3.32 o                         
   9   0   1         19.28         21.40         4.99 o                         
  11   0   1        964.82        947.03        28.65 o                         
  13   0   1          6.04          4.74         9.06 o                         
 -14   1   1          0.05         -1.20         8.07 o                         
 -13   1   1         30.12         40.33         8.19 o                         
 -12   1   1         29.59         17.12         9.48 o                         
 -11   1   1          7.70          3.71         5.28 o                         
 -10   1   1         14.30         12.74         4.21 o                         
  -9   1   1        145.21        138.01         5.16 o                         
  -8   1   1          2.34         -0.09         1.83 o                         
  -7   1   1         52.17         58.77         2.98 o                         
  -6   1   1        412.83        371.01         5.47 o                         
  -5   1   1       1527.42       1589.20        11.96 o                         
  -4   1   1        497.85        533.96         5.56 o                         
  -3   1   1          6.49         13.45         1.20 o                         
  -2   1   1       1459.84       1557.04         9.21 o                         
  -1   1   1        232.56        222.92         2.14 o                         
   0   1   1       5253.76       5376.82        36.09 o                         
   1   1   1      12972.23      13034.83        88.01 o                         
   2   1   1         29.11         40.14         1.85 o                         
   3   1   1       2619.00       2575.00        16.30 o                         
   4   1   1       6337.01       6261.97        34.02 o                         
   5   1   1          3.05          2.54         1.32 o                         
   6   1   1       1313.90       1546.06        12.56 o                         
   7   1   1         40.10         66.47         3.09 o                         
   8   1   1        436.13        438.65         7.15 o                         
   9   1   1       2757.26       2691.40        25.62 o                         
  10   1   1         83.49         86.96         6.90 o                         
  11   1   1         83.95         76.10         7.63 o                         
  12   1   1          5.26          6.46         5.37 o                         
  13   1   1        253.08        262.61        15.12 o                         
  14   1   1          0.40          6.44         8.30 o                         
 -14   2   1         24.27         22.99        11.83 o                         
 -13   2   1          0.39         -0.30         6.51 o                         
 -12   2   1        402.98        417.12        18.11 o                         
 -11   2   1        299.95        303.27        13.42 o                         
 -10   2   1         27.15         27.15         4.85 o                         
  -9   2   1        116.52        136.08         7.66 o                         
  -8   2   1         37.06         37.23         2.83 o                         
  -7   2   1       2468.26       2536.03        18.62 o                         
  -6   2   1        771.02        859.44         8.78 o                         
  -5   2   1        942.25        964.86         8.81 o                         
  -4   2   1       1688.64       1723.25        12.18 o                         
  -3   2   1        443.19        426.80         4.66 o                         
  -2   2   1         50.08         44.44         1.70 o                         
  -1   2   1       6260.04       6311.18        32.43 o                         
   0   2   1         45.31         55.22         1.77 o                         
   1   2   1      15686.37      15712.05       104.97 o                         
   2   2   1      17266.32      17326.48        88.60 o                         
   3   2   1       5197.87       5180.71        28.44 o                         
   4   2   1        835.98        865.92         7.82 o                         
   5   2   1         63.36         78.46         2.85 o                         
   6   2   1       1596.37       1694.15        13.59 o                         
   7   2   1        601.03        653.01         8.16 o                         
   8   2   1        284.14        312.43         7.03 o                         
   9   2   1       1293.13       1319.00        17.37 o                         
  10   2   1        229.63        219.46         9.33 o                         
  11   2   1        298.07        311.77        12.80 o                         
  12   2   1          3.81          7.73         5.83 o                         
  13   2   1        141.08        140.32        13.90 o                         
  14   2   1         11.75         11.54         8.73 o                         
 -14   3   1        286.03        303.69        19.25 o                         
 -13   3   1         15.49         20.28         8.50 o                         
 -12   3   1          0.09         -2.34         6.58 o                         
 -11   3   1         53.41         63.87         8.05 o                         
 -10   3   1        180.33        197.25         9.63 o                         
  -9   3   1         52.79         62.09         5.22 o                         
  -8   3   1        753.96        732.56         9.71 o                         
  -7   3   1         60.02         31.24         2.58 o                         
  -6   3   1          5.63         21.95         2.09 o                         
  -5   3   1         68.55         74.70         3.24 o                         
  -4   3   1        600.79        579.47         6.39 o                         
  -3   3   1         12.26         13.60         1.44 o                         
  -2   3   1        262.16        281.89         3.84 o                         
  -1   3   1         15.96         10.51         1.21 o                         
   0   3   1       9205.54       9321.21        47.66 o                         
   1   3   1        811.83        834.80         7.09 o                         
   2   3   1       1355.22       1368.80         9.58 o                         
   3   3   1        930.65       1026.35         8.62 o                         
   4   3   1       2213.27       2364.43        16.13 o                         
   5   3   1        560.77        597.04         7.06 o                         
   6   3   1        591.82        539.28         7.16 o                         
   7   3   1         52.81         46.55         2.98 o                         
   8   3   1        522.33        558.79         9.47 o                         
   9   3   1        198.85        193.99         8.38 o                         
  10   3   1        438.87        396.33        13.22 o                         
  11   3   1        340.41        336.55        14.57 o                         
  12   3   1         36.24         35.86         8.96 o                         
  13   3   1        104.52        100.71        18.13 o                         
  14   3   1         34.02         24.15        12.14 o                         
 -14   4   1         16.56         -0.53         8.92 o                         
 -13   4   1          2.34         17.12         8.95 o                         
 -12   4   1          1.38         -0.93         6.73 o                         
 -11   4   1         25.85         20.35         6.57 o                         
 -10   4   1          4.89         11.89         4.60 o                         
  -9   4   1         79.27         72.97         6.41 o                         
  -8   4   1       1588.85       1573.14        18.90 o                         
  -7   4   1        313.53        300.97         6.59 o                         
  -6   4   1         56.52         87.60         3.50 o                         
  -5   4   1         40.96         52.52         2.70 o                         
  -4   4   1       1107.53       1144.18         9.63 o                         
  -3   4   1        936.95        832.84         8.04 o                         
  -2   4   1       1415.59       1462.64        11.15 o                         
  -1   4   1       2035.77       2229.79        14.81 o                         
   0   4   1       5216.08       5284.17        30.07 o                         
   1   4   1       5919.45       6184.44        34.03 o                         
   2   4   1       3955.06       4337.20        25.44 o                         
   3   4   1        365.83        347.29         4.99 o                         
   4   4   1        689.80        831.54         8.48 o                         
   5   4   1        714.02        618.87         8.72 o                         
   6   4   1       1196.08       1249.40        11.91 o                         
   7   4   1         24.67         15.09         2.50 o                         
   8   4   1        185.28        190.51         6.39 o                         
   9   4   1          9.65          7.98         4.55 o                         
  10   4   1        594.92        605.06        18.00 o                         
  11   4   1         60.37         81.47         9.34 o                         
  12   4   1          7.15          8.97         7.21 o                         
  13   4   1          1.03         -7.19         7.19 o                         
 -13   5   1          9.65          1.20         8.27 o                         
 -12   5   1         47.10         37.00        12.71 o                         
 -11   5   1          3.16          1.40         5.68 o                         
 -10   5   1          7.72          1.78         4.42 o                         
  -9   5   1       1111.99       1111.32        21.08 o                         
  -8   5   1       1020.97        997.72        18.87 o                         
  -7   5   1         40.13         43.63         3.80 o                         
  -6   5   1        493.28        528.79         7.65 o                         
  -5   5   1        183.31        206.26         5.65 o                         
  -4   5   1       1075.93       1135.93        10.67 o                         
  -3   5   1       2251.76       2295.96        16.58 o                         
  -2   5   1          3.09         15.55         1.78 o                         
  -1   5   1        457.97        602.42         6.87 o                         
   0   5   1       1146.31       1238.55        10.45 o                         
   1   5   1        113.95         98.25         3.02 o                         
   2   5   1         19.58         13.80         1.72 o                         
   3   5   1         40.10         33.02         2.34 o                         
   4   5   1        254.56        259.53         4.94 o                         
   5   5   1       2600.41       2654.25        19.49 o                         
   6   5   1          8.94          9.33         2.19 o                         
   7   5   1        888.13        910.01        12.82 o                         
   8   5   1         65.89         74.05        10.44 o                         
   9   5   1        641.28        588.16        17.99 o                         
  10   5   1         82.95         89.10         9.38 o                         
  11   5   1         24.09         19.41         6.89 o                         
  12   5   1         18.43         22.23         7.90 o                         
  13   5   1         96.97        102.55        13.84 o                         
 -13   6   1          6.33         10.63        10.12 o                         
 -12   6   1        108.47        129.00        13.61 o                         
 -11   6   1         58.79         45.74         8.42 o                         
 -10   6   1        475.59        484.58        16.77 o                         
  -9   6   1         37.13         35.25         6.17 o                         
  -8   6   1        148.11        121.62         7.54 o                         
  -7   6   1         34.26         29.70         4.58 o                         
  -6   6   1       1656.84       1551.99        25.43 o                         
  -5   6   1         90.95        112.82         4.61 o                         
  -4   6   1        925.58        928.81        10.38 o                         
  -3   6   1        363.71        333.71         5.76 o                         
  -2   6   1       2745.79       2707.17        19.24 o                         
  -1   6   1        360.25        312.76         5.37 o                         
   0   6   1        703.94        682.72         7.92 o                         
   1   6   1        211.11        175.94         4.16 o                         
   2   6   1         69.78         66.09         3.08 o                         
   3   6   1        186.17        187.07         4.49 o                         
   4   6   1        404.81        401.09         7.79 o                         
   5   6   1        134.43        121.84         4.81 o                         
   6   6   1        844.58        770.75        13.82 o                         
   7   6   1        270.43        297.02         8.91 o                         
   8   6   1       1017.27        997.77        19.92 o                         
   9   6   1        395.24        404.51        13.46 o                         
  10   6   1         68.96         73.90        12.01 o                         
  11   6   1          0.43         -4.75         5.91 o                         
  12   6   1        242.03        263.74        15.68 o                         
 -12   7   1        106.03        120.62        14.17 o                         
 -11   7   1        170.81        177.16        13.39 o                         
 -10   7   1         24.52         29.00         6.84 o                         
  -9   7   1         39.80         39.97         6.57 o                         
  -8   7   1         59.47         59.66         7.48 o                         
  -7   7   1          1.26          5.26         3.78 o                         
  -6   7   1        399.15        353.39         9.65 o                         
  -5   7   1         13.03         10.98         3.17 o                         
  -4   7   1        899.20        918.29        13.02 o                         
  -3   7   1        425.97        419.84         7.19 o                         
  -2   7   1        517.27        518.02         7.83 o                         
  -1   7   1       2054.62       2031.26        16.51 o                         
   0   7   1         41.94         35.75         2.72 o                         
   1   7   1         25.36         19.99         2.40 o                         
   2   7   1        251.26        229.57         5.38 o                         
   3   7   1        196.85        174.83         5.33 o                         
   4   7   1        665.40        575.00         9.99 o                         
   5   7   1        327.65        366.18         9.05 o                         
   6   7   1          0.89         -0.97         3.10 o                         
   7   7   1          2.17          0.60         3.40 o                         
   8   7   1        124.49        128.39        10.85 o                         
   9   7   1         26.41         20.32         6.68 o                         
  10   7   1         12.98          8.85         8.08 o                         
  11   7   1        709.55        763.31        26.85 o                         
  12   7   1        206.68        186.63        21.56 o                         
 -11   8   1          3.04          0.72         8.79 o                         
 -10   8   1        159.40        170.51        13.24 o                         
  -9   8   1         14.62         -6.31         8.57 o                         
  -8   8   1          0.04          2.02         5.30 o                         
  -7   8   1          2.95         -4.30         4.34 o                         
  -6   8   1        156.36        179.09         8.18 o                         
  -5   8   1        319.13        265.11         8.89 o                         
  -4   8   1        383.06        430.79        10.46 o                         
  -3   8   1         92.80        120.92         6.37 o                         
  -2   8   1       1766.70       1685.98        18.29 o                         
  -1   8   1        157.01        138.41         4.91 o                         
   0   8   1          9.23          9.61         2.86 o                         
   1   8   1        185.05        206.36         6.95 o                         
   2   8   1         10.50         16.91         3.50 o                         
   3   8   1        100.10        118.02         6.35 o                         
   4   8   1        580.24        533.72        14.33 o                         
   5   8   1        723.35        661.96        14.61 o                         
   6   8   1          1.97          3.04         3.99 o                         
   7   8   1        147.25        130.62        12.78 o                         
   8   8   1          7.00          8.08         5.81 o                         
   9   8   1         88.66        100.93        10.45 o                         
  10   8   1         54.10         46.09        10.27 o                         
  11   8   1        119.60        110.45        13.88 o                         
 -10   9   1         40.19         28.65        17.67 o                         
  -9   9   1         20.33          1.83         8.02 o                         
  -8   9   1         69.72         81.82        10.78 o                         
  -7   9   1         28.66         11.43         6.70 o                         
  -6   9   1         12.71         11.32         5.97 o                         
  -5   9   1         38.85         30.77         6.31 o                         
  -4   9   1          0.07         -2.54         4.17 o                         
  -3   9   1       1248.85       1212.75        22.11 o                         
  -2   9   1        432.39        433.08        12.99 o                         
  -1   9   1         14.80         21.08         5.50 o                         
   0   9   1         19.57         22.18         4.48 o                         
   1   9   1        137.79        133.55         7.63 o                         
   2   9   1        282.95        295.64        13.39 o                         
   3   9   1        623.93        596.51        14.01 o                         
   4   9   1          1.16          7.07         4.11 o                         
   5   9   1        151.70        159.31         8.98 o                         
   6   9   1        139.11        134.90         9.07 o                         
   7   9   1          1.18          4.16         5.80 o                         
   8   9   1         50.23         30.48         7.57 o                         
   9   9   1         43.18         46.33         9.03 o                         
  10   9   1          7.52         18.22         9.42 o                         
  -9  10   1        205.45        232.56        17.53 o                         
  -8  10   1          0.02          0.52         7.73 o                         
  -7  10   1          3.66          3.65         6.35 o                         
  -6  10   1         14.67         13.13         6.92 o                         
  -5  10   1        107.65        107.82        10.52 o                         
  -4  10   1          0.02         -2.03         4.62 o                         
  -3  10   1        438.74        461.00        21.52 o                         
  -2  10   1        244.95        231.12        12.26 o                         
  -1  10   1          1.80         -1.85         4.77 o                         
   0  10   1         27.20         11.97         6.47 o                         
   1  10   1         57.79         51.09         7.32 o                         
   2  10   1        676.21        651.01        18.84 o                         
   3  10   1        161.29        156.35         9.89 o                         
   4  10   1        101.76         97.26         8.64 o                         
   5  10   1        377.36        358.76        13.93 o                         
   6  10   1         22.54         27.58         8.78 o                         
   7  10   1        101.47         90.63        12.45 o                         
   8  10   1        124.14        126.98        14.10 o                         
   9  10   1         11.42         23.26         9.81 o                         
  -8  11   1         39.35         44.47        12.93 o                         
  -7  11   1         76.36         82.16        12.40 o                         
  -6  11   1         16.41         12.95         9.10 o                         
  -5  11   1         30.08         16.68         8.44 o                         
  -4  11   1         65.57         59.91        10.79 o                         
  -3  11   1        519.72        546.25        19.05 o                         
  -2  11   1         31.20         27.50         7.21 o                         
  -1  11   1         57.18         53.66         9.12 o                         
   0  11   1         96.03         95.44        10.67 o                         
   1  11   1         77.60         83.37        10.59 o                         
   2  11   1        183.41        201.66        13.43 o                         
   3  11   1        102.67        114.94        10.80 o                         
   4  11   1         32.52         24.69         7.82 o                         
   5  11   1         45.76         46.51         8.81 o                         
   6  11   1         38.27         40.14         9.00 o                         
   7  11   1        162.90        171.59        15.81 o                         
  -6  12   1          0.01          2.11        11.15 o                         
  -5  12   1        410.51        397.52        21.54 o                         
  -4  12   1        324.85        329.47        19.68 o                         
  -3  12   1        109.77        105.85        11.68 o                         
  -2  12   1         15.32          2.99         7.36 o                         
  -1  12   1         18.42          9.61         7.59 o                         
   0  12   1        372.32        438.82        20.57 o                         
   1  12   1         76.97         87.53        11.82 o                         
   2  12   1        160.74        186.31        15.92 o                         
   3  12   1        148.01        194.14        15.43 o                         
   4  12   1         52.37         67.00        10.41 o                         
   5  12   1          5.90         -2.41         8.06 o                         
  -2  13   1          0.52         21.29        17.32 o                         
  -1  13   1          1.18          7.97         9.75 o                         
   0  13   1         16.19         19.14        10.22 o                         
   1  13   1         30.37         21.79        10.96 o                         
   2  13   1         38.45         29.63        15.25 o                         
 -14   0   2          0.93         -4.51        11.18 o                         
 -12   0   2        100.26         93.91        12.21 o                         
 -10   0   2        767.01        738.57        23.29 o                         
  -8   0   2       3216.90       3231.04        32.13 o                         
  -6   0   2       1119.00       1058.17        13.66 o                         
  -4   0   2        657.44        647.81         8.53 o                         
  -2   0   2      28704.21      28310.56       236.64 o                         
   0   0   2        205.78        212.67         3.00 o                         
   2   0   2       6022.21       6274.45        45.39 o                         
   4   0   2       6886.45       6685.94        50.94 o                         
   6   0   2       1323.32       1309.05        15.92 o                         
   8   0   2       4043.50       3835.14        44.87 o                         
  10   0   2       2707.50       2801.57        43.32 o                         
  12   0   2        516.58        504.99        31.95 o                         
  14   0   2         17.47         12.17        12.99 o                         
 -14   1   2         90.67         63.68        11.47 o                         
 -13   1   2         23.26         19.16         7.30 o                         
 -12   1   2         15.85          9.76         6.19 o                         
 -11   1   2         27.20         22.99         5.51 o                         
 -10   1   2         10.06          8.73         4.06 o                         
  -9   1   2          4.02          2.87         2.52 o                         
  -8   1   2        460.33        482.49         7.23 o                         
  -7   1   2         43.19         51.53         2.80 o                         
  -6   1   2        425.25        453.52         6.01 o                         
  -5   1   2        643.07        661.58         6.80 o                         
  -4   1   2        837.89        894.63         7.49 o                         
  -3   1   2       4415.60       4283.63        23.38 o                         
  -2   1   2       5975.59       5921.46        30.31 o                         
  -1   1   2       8812.97       8806.78        48.90 o                         
   0   1   2       2803.29       2812.42        15.91 o                         
   1   1   2         65.49         68.78         1.67 o                         
   2   1   2       4305.81       4450.14        24.54 o                         
   3   1   2       4885.40       5093.59        27.61 o                         
   4   1   2       1051.99       1091.34         8.79 o                         
   5   1   2       1088.54       1025.02         9.06 o                         
   6   1   2         34.08         19.33         1.88 o                         
   7   1   2        988.70        962.16         9.96 o                         
   8   1   2         41.05         44.80         3.65 o                         
   9   1   2          0.87          2.00         2.87 o                         
  10   1   2        205.91        200.61         9.19 o                         
  11   1   2         36.15         37.22        11.86 o                         
  12   1   2          0.00          7.72         5.84 o                         
  13   1   2         17.45         15.64         7.61 o                         
  14   1   2         39.02         42.21        10.64 o                         
 -14   2   2        212.78        231.74        17.79 o                         
 -13   2   2          7.80          7.90         6.51 o                         
 -12   2   2         22.14         21.18         6.73 o                         
 -11   2   2         57.35         44.55         7.61 o                         
 -10   2   2        369.98        368.96        10.15 o                         
  -9   2   2        100.67         89.90         4.87 o                         
  -8   2   2          1.26          1.65         1.97 o                         
  -7   2   2          6.11          6.78         1.73 o                         
  -6   2   2        934.16        950.71         9.58 o                         
  -5   2   2        283.81        252.88         4.22 o                         
  -4   2   2       3591.72       3743.71        22.04 o                         
  -3   2   2         87.12        119.25         2.48 o                         
  -2   2   2       1112.09       1140.36         7.96 o                         
  -1   2   2       7541.34       7574.47        38.42 o                         
   0   2   2        354.62        359.03         3.63 o                         
   1   2   2       5400.46       5495.13        30.53 o                         
   2   2   2       2140.24       2177.84        13.34 o                         
   3   2   2        317.36        327.48         4.20 o                         
   4   2   2        513.74        541.15         6.00 o                         
   5   2   2       3018.93       3339.79        21.31 o                         
   6   2   2         21.59         16.86         1.91 o                         
   7   2   2         41.71         31.51         2.51 o                         
   8   2   2          1.99          2.17         2.44 o                         
   9   2   2        671.88        654.28        11.56 o                         
  10   2   2          0.02         -0.61         3.75 o                         
  11   2   2          3.23          7.88         4.70 o                         
  12   2   2         82.95         69.77        10.39 o                         
  13   2   2         23.40         15.65         8.43 o                         
  14   2   2          0.41         -7.39         7.39 o                         
 -14   3   2          0.00         -1.48         7.93 o                         
 -13   3   2         24.87         25.97         9.00 o                         
 -12   3   2          8.00          4.40         7.52 o                         
 -11   3   2          4.62          2.71         5.34 o                         
 -10   3   2         79.30         59.58         5.83 o                         
  -9   3   2        172.94        165.52         6.75 o                         
  -8   3   2        161.53        181.92         5.98 o                         
  -7   3   2        360.08        380.09         6.23 o                         
  -6   3   2        396.22        353.27         5.59 o                         
  -5   3   2        817.16        930.79         8.85 o                         
  -4   3   2        293.07        311.40         4.79 o                         
  -3   3   2       1223.95       1175.82         9.25 o                         
  -2   3   2          1.34          4.48         1.12 o                         
  -1   3   2       1174.46       1153.43         8.51 o                         
   0   3   2       8237.43       7879.90        40.85 o                         
   1   3   2       4562.36       4638.15        25.56 o                         
   2   3   2       2206.18       2143.28        13.89 o                         
   3   3   2       1523.79       1844.29        12.96 o                         
   4   3   2        100.93         93.06         2.91 o                         
   5   3   2        250.27        258.76         5.23 o                         
   6   3   2          0.80          2.40         1.82 o                         
   7   3   2       1526.55       1413.80        13.63 o                         
   8   3   2         14.18         11.56         2.80 o                         
   9   3   2         94.02        112.58         5.96 o                         
  10   3   2        167.66        163.07        10.10 o                         
  11   3   2         63.08         76.48         8.98 o                         
  12   3   2          0.20          0.68         7.11 o                         
  13   3   2         20.88         10.04         8.36 o                         
  14   3   2         89.35         75.33        17.04 o                         
 -14   4   2          3.29         -2.25         8.97 o                         
 -13   4   2          7.54         14.01         9.08 o                         
 -12   4   2         89.97         96.51        11.72 o                         
 -11   4   2        431.63        406.68        16.20 o                         
 -10   4   2        135.12        119.44         7.82 o                         
  -9   4   2        110.24         97.75         6.22 o                         
  -8   4   2        159.85        157.01         6.17 o                         
  -7   4   2        489.03        462.35         7.43 o                         
  -6   4   2       1085.89       1128.08        10.97 o                         
  -5   4   2          2.16          1.07         1.38 o                         
  -4   4   2         93.35        103.63         3.11 o                         
  -3   4   2       9388.23       9940.16        52.67 o                         
  -2   4   2        825.01        822.85         7.68 o                         
  -1   4   2       1235.93       1360.86        10.41 o                         
   0   4   2       5687.87       6124.76        33.62 o                         
   1   4   2       5580.55       6054.38        33.39 o                         
   2   4   2         30.06         22.49         1.75 o                         
   3   4   2        682.43        684.81         7.18 o                         
   4   4   2       1005.74       1028.59         9.64 o                         
   5   4   2        676.88        671.46         7.93 o                         
   6   4   2          2.98          9.51         2.08 o                         
   7   4   2       1647.09       1664.86        16.06 o                         
   8   4   2        153.45        163.96         6.35 o                         
   9   4   2        182.78        168.29        10.09 o                         
  10   4   2          0.55         -4.97         4.97 o                         
  11   4   2         42.62         46.61         8.03 o                         
  12   4   2        107.18         98.88        12.03 o                         
  13   4   2          1.02         12.11         8.63 o                         
 -13   5   2        100.74         85.31        12.54 o                         
 -12   5   2         15.65         22.03         8.61 o                         
 -11   5   2        546.74        574.42        21.53 o                         
 -10   5   2         79.47         61.81         8.91 o                         
  -9   5   2         11.36          3.94         4.44 o                         
  -8   5   2         21.15         16.76         4.01 o                         
  -7   5   2          1.68         -1.20         2.61 o                         
  -6   5   2        489.53        476.48         7.98 o                         
  -5   5   2       2276.71       2306.02        18.07 o                         
  -4   5   2          2.64          1.72         1.46 o                         
  -3   5   2        176.84        207.81         4.28 o                         
  -2   5   2        125.60        165.34         3.76 o                         
  -1   5   2        349.93        315.92         4.90 o                         
   0   5   2        402.44        358.52         5.13 o                         
   1   5   2        110.71         98.10         3.28 o                         
   2   5   2        284.10        323.95         5.02 o                         
   3   5   2       3514.02       3670.16        27.95 o                         
   4   5   2          9.37         11.93         1.85 o                         
   5   5   2          2.06          1.84         1.80 o                         
   6   5   2       1190.08       1221.82        15.16 o                         
   7   5   2        985.14        982.72        13.00 o                         
   8   5   2         13.00          5.68         3.85 o                         
   9   5   2        155.60        164.59        10.61 o                         
  10   5   2        127.37        124.58        10.22 o                         
  11   5   2        241.50        262.52        14.34 o                         
  12   5   2        142.88        141.69        12.65 o                         
  13   5   2         31.49         23.97         9.89 o                         
 -13   6   2         44.64         45.57        11.21 o                         
 -12   6   2         25.35          5.59         8.23 o                         
 -11   6   2          1.83          0.85         6.00 o                         
 -10   6   2         84.95         73.03         8.93 o                         
  -9   6   2        122.74        112.40         8.61 o                         
  -8   6   2        377.55        372.03        11.40 o                         
  -7   6   2        361.62        367.14        10.06 o                         
  -6   6   2        430.43        429.86         8.38 o                         
  -5   6   2        987.57        871.99        11.09 o                         
  -4   6   2          6.47          5.82         1.98 o                         
  -3   6   2        553.16        549.21         7.34 o                         
  -2   6   2        430.71        441.40         6.43 o                         
  -1   6   2        180.87        196.37         4.47 o                         
   0   6   2       1297.47       1340.13        11.78 o                         
   1   6   2        174.54        178.75         4.29 o                         
   2   6   2        401.06        373.81         5.87 o                         
   3   6   2       3958.74       4095.44        29.07 o                         
   4   6   2        311.69        297.79         6.39 o                         
   5   6   2       1866.08       1868.12        18.37 o                         
   6   6   2        174.22        180.60         6.61 o                         
   7   6   2       2230.29       2185.16        26.37 o                         
   8   6   2         76.63         57.85         6.82 o                         
   9   6   2         84.89         94.76         9.27 o                         
  10   6   2        112.38        118.05        10.54 o                         
  11   6   2         52.99         34.00         8.36 o                         
  12   6   2         25.87         14.80         9.19 o                         
 -12   7   2         88.38         82.95        14.93 o                         
 -11   7   2          1.09         -4.80         6.08 o                         
 -10   7   2         36.76         32.29         6.57 o                         
  -9   7   2        231.77        255.06        11.70 o                         
  -8   7   2        209.90        210.29         9.53 o                         
  -7   7   2        190.39        191.51         9.13 o                         
  -6   7   2         20.80         22.62         3.78 o                         
  -5   7   2         90.93         88.06         5.40 o                         
  -4   7   2          4.54         -0.58         2.28 o                         
  -3   7   2        450.45        446.06         8.40 o                         
  -2   7   2        549.10        521.84         7.81 o                         
  -1   7   2          3.40          1.28         1.85 o                         
   0   7   2         58.07         56.80         3.23 o                         
   1   7   2        208.64        188.46         4.88 o                         
   2   7   2         55.25         60.86         3.72 o                         
   3   7   2       1050.13       1001.78        13.09 o                         
   4   7   2        296.66        280.92         6.92 o                         
   5   7   2         69.11         70.75         5.12 o                         
   6   7   2         16.77         15.85         3.97 o                         
   7   7   2         42.27         20.56         5.10 o                         
   8   7   2         31.65         15.93         5.97 o                         
   9   7   2          0.80         -3.01         5.42 o                         
  10   7   2          2.38         13.06         8.13 o                         
  11   7   2          2.75          6.12         8.15 o                         
  12   7   2          4.25          8.15        11.61 o                         
 -11   8   2        273.69        305.53        18.94 o                         
 -10   8   2         78.76         56.50         8.93 o                         
  -9   8   2          0.01         -1.56         5.68 o                         
  -8   8   2         79.38         80.30         7.33 o                         
  -7   8   2        155.54        154.83         8.56 o                         
  -6   8   2         75.81         67.30         6.24 o                         
  -5   8   2          6.77          7.21         3.79 o                         
  -4   8   2        431.25        406.73        10.88 o                         
  -3   8   2       1177.88       1119.26        20.04 o                         
  -2   8   2         66.50         88.45         5.36 o                         
  -1   8   2       2249.28       2142.20        20.57 o                         
   0   8   2       2052.81       1937.91        20.48 o                         
   1   8   2        532.89        539.33        10.33 o                         
   2   8   2        574.29        569.14        11.06 o                         
   3   8   2        805.13        794.18        13.32 o                         
   4   8   2        102.50        108.24         6.71 o                         
   5   8   2        110.80        109.00         7.26 o                         
   6   8   2        523.26        523.70        13.62 o                         
   7   8   2         35.38         29.13         6.81 o                         
   8   8   2         30.35         28.02         8.07 o                         
   9   8   2        104.56        135.69        16.10 o                         
  10   8   2         13.09         23.32        10.52 o                         
  11   8   2        481.89        583.86        25.36 o                         
 -10   9   2        235.88        235.54        17.60 o                         
  -9   9   2          3.98         -2.13         7.01 o                         
  -8   9   2         26.82         15.27         7.04 o                         
  -7   9   2         69.59         59.12         8.75 o                         
  -6   9   2         97.12        104.50        10.08 o                         
  -5   9   2          0.51          3.46         4.48 o                         
  -4   9   2          0.40          2.26         4.06 o                         
  -3   9   2          0.86          4.58         4.44 o                         
  -2   9   2        241.67        229.27        11.44 o                         
  -1   9   2        946.66        936.63        18.16 o                         
   0   9   2        253.48        235.42         7.94 o                         
   1   9   2         62.28         58.78         5.00 o                         
   2   9   2        425.60        443.95        11.10 o                         
   3   9   2        792.85        785.09        16.17 o                         
   4   9   2        305.94        269.85        10.65 o                         
   5   9   2         24.76         20.16         4.74 o                         
   6   9   2        332.28        346.63        13.97 o                         
   7   9   2        254.54        257.83        14.78 o                         
   8   9   2         12.79         11.29         7.37 o                         
   9   9   2          5.85         12.08         7.58 o                         
  10   9   2         12.78         14.76         9.82 o                         
  -9  10   2         31.58         14.66         9.89 o                         
  -8  10   2          1.81          8.29         7.86 o                         
  -7  10   2         51.57         57.07        10.89 o                         
  -6  10   2        191.86        189.43        13.04 o                         
  -5  10   2          0.52          4.70         5.98 o                         
  -4  10   2          1.25          8.67         5.75 o                         
  -3  10   2         79.25         64.07         8.13 o                         
  -2  10   2          0.19          3.40         5.18 o                         
  -1  10   2         68.78         67.34        10.26 o                         
   0  10   2         28.15         33.56         6.75 o                         
   1  10   2        165.56        187.84        11.99 o                         
   2  10   2          0.00         -4.48         4.48 o                         
   3  10   2         15.22         14.40         5.48 o                         
   4  10   2         69.65         80.23         8.08 o                         
   5  10   2         17.74         14.40         5.84 o                         
   6  10   2        347.88        395.06        17.44 o                         
   7  10   2        104.25        131.77        13.96 o                         
   8  10   2         38.64         22.47         9.51 o                         
   9  10   2          6.25          7.33        10.67 o                         
  -8  11   2         24.10         11.90         9.74 o                         
  -7  11   2          7.73          2.26         7.95 o                         
  -6  11   2          0.70          0.61         7.32 o                         
  -5  11   2         75.72         74.08        11.22 o                         
  -4  11   2        130.92        112.17        11.26 o                         
  -3  11   2         63.17         57.74         8.75 o                         
  -2  11   2         15.53         30.38         7.56 o                         
  -1  11   2          0.37          2.16         5.53 o                         
   0  11   2          0.49         -2.67         6.07 o                         
   1  11   2         54.83         63.99        12.45 o                         
   2  11   2          2.82          7.90         7.25 o                         
   3  11   2        784.04        838.56        23.12 o                         
   4  11   2         31.12         39.41         7.32 o                         
   5  11   2         19.24          8.50         7.64 o                         
   6  11   2         19.14         15.32         8.91 o                         
   7  11   2         16.86         15.97         8.93 o                         
  -6  12   2        329.67        329.87        35.72 o                         
  -5  12   2         32.48         31.57         9.95 o                         
  -4  12   2          5.43          2.49         7.92 o                         
  -3  12   2         12.45         -6.05         6.70 o                         
  -2  12   2        206.04        224.25        16.28 o                         
  -1  12   2          4.81          0.61         7.41 o                         
   0  12   2        108.84        116.96        13.22 o                         
   1  12   2          5.55          4.43         7.30 o                         
   2  12   2        155.30        145.07        14.19 o                         
   3  12   2         11.20         -0.55         7.76 o                         
   4  12   2         74.65         63.23        11.31 o                         
   5  12   2          6.69          1.10         8.04 o                         
  -2  13   2         28.90         18.05        18.77 o                         
  -1  13   2         14.87         16.97        13.53 o                         
   0  13   2          0.06          6.14         9.61 o                         
   1  13   2          0.70          8.31         9.81 o                         
 -15   0   3         88.08         88.06        28.15 o                         
 -13   0   3        200.39        236.18        22.53 o                         
 -11   0   3        876.63        878.01        26.86 o                         
  -9   0   3       2609.14       2608.00        34.81 o                         
  -7   0   3        380.54        334.06         7.79 o                         
  -5   0   3       4033.34       4235.13        35.07 o                         
  -3   0   3       2455.93       2006.75        17.26 o                         
  -1   0   3        387.34        384.45         3.95 o                         
   1   0   3      13369.62      13381.56        92.86 o                         
   3   0   3       5184.55       6014.93        45.17 o                         
   5   0   3       2745.52       2684.43        26.11 o                         
   7   0   3        887.24        855.50        13.13 o                         
   9   0   3          8.29          9.96         4.35 o                         
  11   0   3        595.80        632.58        24.17 o                         
  13   0   3        100.35        113.95        17.59 o                         
 -14   1   3          7.32         10.01         8.19 o                         
 -13   1   3         23.36         15.26         7.09 o                         
 -12   1   3        123.53        133.60        10.97 o                         
 -11   1   3        168.43        165.85        10.36 o                         
 -10   1   3         25.88         21.49         3.83 o                         
  -9   1   3         52.41         58.11         4.04 o                         
  -8   1   3          3.85          0.48         1.91 o                         
  -7   1   3        421.34        497.65         7.09 o                         
  -6   1   3         93.15         76.41         2.85 o                         
  -5   1   3       2391.65       2496.88        16.37 o                         
  -4   1   3       1144.10       1315.87         9.62 o                         
  -3   1   3        153.59        184.64         2.94 o                         
  -2   1   3         30.91         18.87         1.65 o                         
  -1   1   3      13323.72      12953.74        63.58 o                         
   0   1   3        383.84        398.48         3.64 o                         
   1   1   3       2474.87       2573.84        14.27 o                         
   2   1   3      14629.33      14308.31        73.39 o                         
   3   1   3       8354.34       8481.56        43.91 o                         
   4   1   3       2772.91       2950.15        18.28 o                         
   5   1   3         12.10         14.10         1.85 o                         
   6   1   3        217.11        156.79         3.72 o                         
   7   1   3        416.43        439.05         7.44 o                         
   8   1   3       1311.56       1250.62        15.56 o                         
   9   1   3          4.51          7.22         3.20 o                         
  10   1   3        371.53        385.25        13.03 o                         
  11   1   3          5.53          7.42         4.72 o                         
  12   1   3        175.29        155.05        11.19 o                         
  13   1   3         77.76         58.19        10.59 o                         
  14   1   3        108.05         99.51        13.42 o                         
 -14   2   3         12.04          6.99         7.20 o                         
 -13   2   3          6.77          1.84         5.97 o                         
 -12   2   3         37.17         33.99         7.19 o                         
 -11   2   3        121.35        104.43         9.34 o                         
 -10   2   3        322.00        318.53        11.34 o                         
  -9   2   3         46.03         52.90         3.98 o                         
  -8   2   3        996.70        984.17        11.62 o                         
  -7   2   3        123.90        116.17         3.99 o                         
  -6   2   3       4144.34       4524.40        26.55 o                         
  -5   2   3        615.08        693.67         6.82 o                         
  -4   2   3        421.54        421.68         4.87 o                         
  -3   2   3         20.36         16.03         1.25 o                         
  -2   2   3        200.19        192.17         3.03 o                         
  -1   2   3          0.41          2.18         1.03 o                         
   0   2   3       7048.60       6946.43        41.05 o                         
   1   2   3      16305.75      16244.46        86.58 o                         
   2   2   3       1756.93       1837.29        11.79 o                         
   3   2   3        428.29        470.12         5.33 o                         
   4   2   3        907.64        975.11         8.58 o                         
   5   2   3        360.82        421.87         5.69 o                         
   6   2   3       2886.79       2797.22        19.45 o                         
   7   2   3       1289.90       1240.49        13.71 o                         
   8   2   3        255.81        260.07         7.28 o                         
   9   2   3          9.79          6.79         3.16 o                         
  10   2   3        351.69        335.11        11.06 o                         
  11   2   3         11.24         15.97         5.23 o                         
  12   2   3          0.50         -5.93         6.37 o                         
  13   2   3          0.56         -4.25         6.90 o                         
  14   2   3        132.31        136.92        22.43 o                         
 -14   3   3          1.43          1.91         7.82 o                         
 -13   3   3          2.41         -4.63         7.09 o                         
 -12   3   3         55.72         57.13         9.11 o                         
 -11   3   3          0.17          1.16         4.92 o                         
 -10   3   3        201.29        227.90        10.24 o                         
  -9   3   3        315.50        275.21         7.73 o                         
  -8   3   3        489.77        482.85         8.61 o                         
  -7   3   3         49.89         58.34         3.07 o                         
  -6   3   3       1024.33        992.99         9.67 o                         
  -5   3   3          1.93          7.13         1.44 o                         
  -4   3   3        664.15        681.02         6.81 o                         
  -3   3   3         46.70         74.50         2.28 o                         
  -2   3   3         63.43         53.45         1.94 o                         
  -1   3   3        212.98        243.72         3.40 o                         
   0   3   3        361.86        397.64         4.23 o                         
   1   3   3       2657.56       2687.67        16.17 o                         
   2   3   3        245.40        231.63         3.80 o                         
   3   3   3        979.26       1066.24         8.94 o                         
   4   3   3       1014.49       1241.10        10.41 o                         
   5   3   3        339.31        317.89         5.19 o                         
   6   3   3        603.54        670.31         8.11 o                         
   7   3   3         21.82         21.29         2.89 o                         
   8   3   3       5294.67       5236.39        39.38 o                         
   9   3   3        170.54        177.77         7.26 o                         
  10   3   3        153.44        156.35         9.74 o                         
  11   3   3         41.89         26.56         7.53 o                         
  12   3   3        132.73        136.85        13.92 o                         
  13   3   3         37.84         49.23        10.03 o                         
 -14   4   3         28.57         32.40         9.90 o                         
 -13   4   3         35.42         25.87         9.79 o                         
 -12   4   3         13.58          9.07        10.52 o                         
 -11   4   3         92.54         79.22         9.18 o                         
 -10   4   3        185.27        157.02         8.45 o                         
  -9   4   3        524.30        520.04        11.86 o                         
  -8   4   3       1280.08       1208.32        15.57 o                         
  -7   4   3        643.92        720.91        10.60 o                         
  -6   4   3         35.91         39.35         2.54 o                         
  -5   4   3        444.92        434.74         5.96 o                         
  -4   4   3          0.42         -1.25         1.25 o                         
  -3   4   3       1765.32       1854.93        13.41 o                         
  -2   4   3       1572.89       1727.44        12.48 o                         
  -1   4   3        913.38       1017.57         8.57 o                         
   0   4   3        271.38        258.66         3.94 o                         
   1   4   3          6.42          3.37         1.16 o                         
   2   4   3       5584.22       6042.09        33.71 o                         
   3   4   3         15.33         26.16         1.89 o                         
   4   4   3        292.77        339.65         5.28 o                         
   5   4   3        331.87        417.74         6.21 o                         
   6   4   3       2468.74       2357.98        19.47 o                         
   7   4   3        233.58        225.26         6.78 o                         
   8   4   3        390.01        419.84         9.32 o                         
   9   4   3          0.60         -1.08         3.73 o                         
  10   4   3        199.45        230.09        24.09 o                         
  11   4   3          0.20         -0.60         5.77 o                         
  12   4   3        145.26        163.79        15.01 o                         
  13   4   3         40.87         34.59        10.37 o                         
 -13   5   3         13.04          7.02         8.96 o                         
 -12   5   3         43.72         33.90         9.16 o                         
 -11   5   3         12.16         11.19         5.92 o                         
 -10   5   3         58.73         36.95         6.24 o                         
  -9   5   3         47.45         50.64         6.43 o                         
  -8   5   3          0.06          1.26         3.03 o                         
  -7   5   3        135.93        116.32         5.49 o                         
  -6   5   3         53.29         53.08         3.67 o                         
  -5   5   3       1439.69       1359.50        13.23 o                         
  -4   5   3        807.70        936.58         9.41 o                         
  -3   5   3       3941.92       4166.92        31.79 o                         
  -2   5   3        474.87        473.03         6.06 o                         
  -1   5   3        124.68        128.13         3.30 o                         
   0   5   3       4466.16       4901.42        28.84 o                         
   1   5   3        963.95        960.73         8.90 o                         
   2   5   3       1354.29       1444.87        11.75 o                         
   3   5   3       1053.87       1176.87        10.56 o                         
   4   5   3       2576.19       2617.65        18.22 o                         
   5   5   3        616.27        670.83        11.58 o                         
   6   5   3         19.97         13.05         2.73 o                         
   7   5   3        301.41        289.64         7.83 o                         
   8   5   3       1585.14       1541.67        21.15 o                         
   9   5   3        338.82        307.35        13.45 o                         
  10   5   3          4.64         15.00         5.89 o                         
  11   5   3         70.95         84.71         9.85 o                         
  12   5   3        153.63        149.65        14.34 o                         
  13   5   3          1.01          2.53         9.39 o                         
 -13   6   3          1.52          5.88         8.77 o                         
 -12   6   3        334.04        375.99        20.37 o                         
 -11   6   3          0.27          1.28         5.36 o                         
 -10   6   3          1.90          8.16         5.19 o                         
  -9   6   3        370.41        396.02        12.26 o                         
  -8   6   3        126.05        125.74         7.36 o                         
  -7   6   3        413.74        395.88         9.54 o                         
  -6   6   3        280.98        280.39         7.00 o                         
  -5   6   3          0.54          1.37         2.23 o                         
  -4   6   3        447.09        477.43         7.87 o                         
  -3   6   3        112.20        129.43         3.93 o                         
  -2   6   3        302.91        341.38         5.93 o                         
  -1   6   3       1355.68       1497.82        13.13 o                         
   0   6   3       1997.73       2103.93        15.34 o                         
   1   6   3        577.06        588.25         7.22 o                         
   2   6   3        967.13        991.85         9.94 o                         
   3   6   3        133.84        164.97         4.92 o                         
   4   6   3         20.14          8.08         2.36 o                         
   5   6   3       1003.11       1049.65        13.12 o                         
   6   6   3         41.87         50.38         3.81 o                         
   7   6   3         18.42         31.04         4.48 o                         
   8   6   3        559.28        523.59        13.34 o                         
   9   6   3         92.74        102.29         9.68 o                         
  10   6   3        268.14        260.11        16.51 o                         
  11   6   3          6.15          2.45         7.50 o                         
  12   6   3          2.60         -6.26         8.00 o                         
 -12   7   3          5.05          7.36         8.66 o                         
 -11   7   3         68.21         67.21         8.49 o                         
 -10   7   3          8.81          7.13         6.69 o                         
  -9   7   3          0.30         -4.49         4.49 o                         
  -8   7   3         71.00         52.84         6.77 o                         
  -7   7   3         87.33         89.67         6.64 o                         
  -6   7   3         68.69         70.85         5.88 o                         
  -5   7   3        282.94        303.37         7.65 o                         
  -4   7   3       2507.60       2398.83        21.84 o                         
  -3   7   3        384.80        452.08         8.26 o                         
  -2   7   3        363.98        327.86         6.46 o                         
  -1   7   3         73.28         88.17         3.79 o                         
   0   7   3        109.19        119.76         4.28 o                         
   1   7   3       1542.25       1519.22        16.83 o                         
   2   7   3         90.96         92.08         4.81 o                         
   3   7   3       3112.02       3111.33        27.72 o                         
   4   7   3        108.04        132.72         5.81 o                         
   5   7   3          4.57         -1.99         2.59 o                         
   6   7   3        191.27        160.98        10.00 o                         
   7   7   3        303.10        285.70        13.32 o                         
   8   7   3          0.17         -3.05         5.08 o                         
   9   7   3        122.18        125.12        12.69 o                         
  10   7   3         14.63         15.31         8.11 o                         
  11   7   3         32.15         26.87        10.42 o                         
  12   7   3         51.07         32.10        15.54 o                         
 -11   8   3        184.26        207.59        14.71 o                         
 -10   8   3          3.39          0.91         6.73 o                         
  -9   8   3        157.14        200.69        11.51 o                         
  -8   8   3        209.04        217.83        10.33 o                         
  -7   8   3          9.47          2.24         4.15 o                         
  -6   8   3         39.18         39.47         5.71 o                         
  -5   8   3        567.85        527.89        12.04 o                         
  -4   8   3       3652.68       3415.07        34.44 o                         
  -3   8   3         26.17         25.67         3.77 o                         
  -2   8   3         74.85         76.63         4.78 o                         
  -1   8   3       1463.22       1457.27        16.37 o                         
   0   8   3       1119.65       1100.35        14.75 o                         
   1   8   3        330.17        380.93         8.81 o                         
   2   8   3         76.46         47.11         4.27 o                         
   3   8   3         41.68         35.85         4.21 o                         
   4   8   3        192.63        194.20         8.12 o                         
   5   8   3         27.01         22.80         4.36 o                         
   6   8   3        329.14        328.48        11.20 o                         
   7   8   3        397.74        397.55        14.18 o                         
   8   8   3         12.24         16.62         6.47 o                         
   9   8   3          1.38         11.03         8.14 o                         
  10   8   3          3.10         18.14         9.01 o                         
  11   8   3         57.50         76.85        14.87 o                         
 -10   9   3         31.13         23.58        11.27 o                         
  -9   9   3        167.94        204.64        19.52 o                         
  -8   9   3        113.00        114.62        11.03 o                         
  -7   9   3         17.43         13.76         6.50 o                         
  -6   9   3          0.00          0.84         5.31 o                         
  -5   9   3         85.82         92.37        11.98 o                         
  -4   9   3        564.82        633.44        20.44 o                         
  -3   9   3          3.55         -1.60         3.32 o                         
  -2   9   3        446.12        401.24        11.65 o                         
  -1   9   3        316.96        326.28         9.81 o                         
   0   9   3        108.68        118.39         6.37 o                         
   1   9   3         44.37         41.95         4.64 o                         
   2   9   3        153.52        142.15         6.95 o                         
   3   9   3        276.92        279.35         9.93 o                         
   4   9   3          0.89          0.72         4.00 o                         
   5   9   3        143.52        158.79         8.79 o                         
   6   9   3        214.22        212.14        11.29 o                         
   7   9   3         93.15         79.06        11.95 o                         
   8   9   3         57.43         54.71        10.85 o                         
   9   9   3          2.27          7.31         7.72 o                         
  10   9   3          0.03         -8.26         8.26 o                         
  -9  10   3        116.94        130.76        15.00 o                         
  -8  10   3         13.23         12.48         7.52 o                         
  -7  10   3         45.35         39.54         8.61 o                         
  -6  10   3          1.01         -3.46         5.92 o                         
  -5  10   3          8.95          9.96         7.40 o                         
  -4  10   3          3.94          4.67         5.78 o                         
  -3  10   3        124.28        108.67         9.66 o                         
  -2  10   3          1.35         -4.69         4.69 o                         
  -1  10   3         19.91         23.14         6.08 o                         
   0  10   3        245.71        246.24        12.56 o                         
   1  10   3         18.26         17.39         5.37 o                         
   2  10   3         83.22         83.14         7.87 o                         
   3  10   3          6.31          4.58         4.75 o                         
   4  10   3         50.03         62.08         7.40 o                         
   5  10   3        272.45        304.38        13.49 o                         
   6  10   3         54.82         35.62         8.53 o                         
   7  10   3        172.11        155.28        20.60 o                         
   8  10   3         12.58         17.08         8.56 o                         
   9  10   3         87.70        114.77        30.32 o                         
  -8  11   3          0.09         -9.40         9.40 o                         
  -7  11   3         84.68         73.72        11.96 o                         
  -6  11   3        186.32        196.20        18.25 o                         
  -5  11   3         46.08         51.94        12.61 o                         
  -4  11   3         60.07         50.06        10.15 o                         
  -3  11   3         36.31         40.54         7.95 o                         
  -2  11   3         18.53         16.32        10.94 o                         
  -1  11   3          0.61          7.51         5.76 o                         
   0  11   3         46.51         40.06         8.81 o                         
   1  11   3          9.08          6.19         9.43 o                         
   2  11   3         54.34         58.79        12.39 o                         
   3  11   3          3.41          5.82         6.57 o                         
   4  11   3          1.82         -1.11         5.54 o                         
   5  11   3        118.10        126.88        10.63 o                         
   6  11   3         47.05         47.97        10.48 o                         
   7  11   3          8.58         -4.36         8.51 o                         
  -6  12   3          0.38         -4.33        13.01 o                         
  -5  12   3        105.12        136.46        15.11 o                         
  -4  12   3         30.01         21.99         8.85 o                         
  -3  12   3         32.13         18.51         8.42 o                         
  -2  12   3          5.03         -0.61         7.16 o                         
  -1  12   3          7.21          9.31         7.61 o                         
   0  12   3         48.36         52.76        10.77 o                         
   1  12   3         91.97        113.28        14.74 o                         
   2  12   3         84.43         96.98        19.66 o                         
   3  12   3          0.51         -4.01         6.88 o                         
   4  12   3         12.40         18.85         8.72 o                         
   5  12   3         10.56          1.95        12.10 o                         
  -2  13   3         13.46         22.02        18.05 o                         
  -1  13   3        347.34        352.17        29.91 o                         
   0  13   3         32.47         31.74        11.63 o                         
   1  13   3         79.37         86.78        15.37 o                         
 -14   0   4        196.54        192.60        23.95 o                         
 -12   0   4        115.18        125.81        22.20 o                         
 -10   0   4       1458.90       1402.37        24.84 o                         
  -8   0   4        559.88        575.80        11.70 o                         
  -6   0   4        785.66        706.12        10.48 o                         
  -4   0   4        964.67       1140.71        12.96 o                         
  -2   0   4        551.83        486.47         5.74 o                         
   0   0   4       7895.74       8204.86        68.40 o                         
   2   0   4      36300.63      35198.95       248.25 o                         
   4   0   4       6539.65       6298.58        48.63 o                         
   6   0   4       1226.40       1428.38        17.58 o                         
   8   0   4       7739.00       7733.07        78.10 o                         
  10   0   4        496.33        521.16        17.56 o                         
  12   0   4         41.81         40.22        10.50 o                         
  14   0   4        142.87        133.18        28.87 o                         
 -15   1   4          7.49          9.71        13.77 o                         
 -14   1   4        112.16        127.55        13.98 o                         
 -13   1   4          0.17         -5.77         5.77 o                         
 -12   1   4        143.48        155.36        11.68 o                         
 -11   1   4          9.54          5.49         5.09 o                         
 -10   1   4        736.44        719.64        13.52 o                         
  -9   1   4        616.87        627.87        10.27 o                         
  -8   1   4        759.79        854.67        11.12 o                         
  -7   1   4        173.03        206.69         4.43 o                         
  -6   1   4       1373.95       1439.96        11.62 o                         
  -5   1   4        575.22        640.82         6.47 o                         
  -4   1   4        731.78        716.70         6.26 o                         
  -3   1   4         96.46         85.88         2.38 o                         
  -2   1   4         52.85         32.47         1.28 o                         
  -1   1   4       1744.47       1637.96         9.58 o                         
   0   1   4       1846.21       1846.47        10.85 o                         
   1   1   4      11008.05      11459.00        56.69 o                         
   2   1   4        868.91        978.92         7.71 o                         
   3   1   4         99.53        115.61         2.86 o                         
   4   1   4        109.47        122.95         2.68 o                         
   5   1   4        679.12        607.65         6.57 o                         
   6   1   4        255.65        286.73         4.91 o                         
   7   1   4        317.49        361.71         7.83 o                         
   8   1   4        245.95        240.29         7.15 o                         
   9   1   4         56.14         65.44         5.02 o                         
  10   1   4       1731.43       1744.16        25.37 o                         
  11   1   4         16.04         10.32         4.86 o                         
  12   1   4         38.14         31.81         7.05 o                         
  13   1   4         13.53         11.50         8.13 o                         
  14   1   4        220.02        246.33        21.30 o                         
 -14   2   4         54.60         45.12        13.86 o                         
 -13   2   4        266.75        304.82        15.55 o                         
 -12   2   4          2.16         -2.55         5.42 o                         
 -11   2   4          4.86          7.10         4.59 o                         
 -10   2   4        307.09        310.94         9.11 o                         
  -9   2   4         10.11         14.70         2.77 o                         
  -8   2   4        454.77        489.40         8.49 o                         
  -7   2   4        186.38        199.15         4.41 o                         
  -6   2   4       6701.19       7351.90        41.06 o                         
  -5   2   4         49.11         47.55         2.14 o                         
  -4   2   4        566.38        710.16         6.30 o                         
  -3   2   4       1702.51       1722.03        12.54 o                         
  -2   2   4        950.29        903.56         7.92 o                         
  -1   2   4        884.57        813.11         6.87 o                         
   0   2   4         31.13         34.10         1.61 o                         
   1   2   4       4241.50       4189.51        24.89 o                         
   2   2   4        423.23        494.65         6.65 o                         
   3   2   4        359.46        380.12         4.70 o                         
   4   2   4       1547.86       1485.27        12.08 o                         
   5   2   4       1051.61       1170.78        10.22 o                         
   6   2   4        377.54        456.09         6.38 o                         
   7   2   4          3.48          2.36         2.25 o                         
   8   2   4       2528.09       2331.25        23.22 o                         
   9   2   4        347.92        327.25         8.75 o                         
  10   2   4          3.70         -1.87         3.48 o                         
  11   2   4          1.62         -2.33         5.17 o                         
  12   2   4          4.75         -1.26         6.70 o                         
  13   2   4         23.66         27.02         9.54 o                         
 -14   3   4         60.07         72.24        12.08 o                         
 -13   3   4         81.96         66.07         9.40 o                         
 -12   3   4         71.63         78.78         9.49 o                         
 -11   3   4         79.20         59.25         6.94 o                         
 -10   3   4        167.49        148.66         7.12 o                         
  -9   3   4        110.64        111.78         6.20 o                         
  -8   3   4        582.08        546.46         9.90 o                         
  -7   3   4       3460.05       3627.66        27.04 o                         
  -6   3   4       1007.43       1008.11         9.61 o                         
  -5   3   4          5.59         12.65         1.77 o                         
  -4   3   4        977.72        886.41         7.76 o                         
  -3   3   4       5659.79       5898.89        33.93 o                         
  -2   3   4       8141.19       8639.11        46.66 o                         
  -1   3   4       1213.65       1250.42         9.36 o                         
   0   3   4         45.91         38.23         2.44 o                         
   1   3   4       5736.61       5821.07        34.24 o                         
   2   3   4       3397.29       3276.32        20.81 o                         
   3   3   4       3397.54       3714.89        22.39 o                         
   4   3   4       1523.80       1485.18        11.82 o                         
   5   3   4       6044.79       6096.60        35.94 o                         
   6   3   4        396.99        405.99         6.71 o                         
   7   3   4          0.45         -1.45         2.19 o                         
   8   3   4         12.17         11.32         3.09 o                         
   9   3   4          5.17          5.07         3.36 o                         
  10   3   4         10.79          7.17         4.89 o                         
  11   3   4        219.37        220.09        15.55 o                         
  12   3   4         12.53          6.27         6.56 o                         
  13   3   4          0.06         -1.70         8.10 o                         
 -14   4   4          9.67         -2.58         8.33 o                         
 -13   4   4          5.28          0.27         7.20 o                         
 -12   4   4          0.58          1.41         6.87 o                         
 -11   4   4        456.82        474.36        14.97 o                         
 -10   4   4         55.18         53.05         5.63 o                         
  -9   4   4        531.00        550.93        14.03 o                         
  -8   4   4        126.06        132.95         5.92 o                         
  -7   4   4        158.30        176.34         6.00 o                         
  -6   4   4        544.58        518.31         8.10 o                         
  -5   4   4        153.99        190.04         3.99 o                         
  -4   4   4         63.29         93.86         2.69 o                         
  -3   4   4        172.14        112.81         3.26 o                         
  -2   4   4         20.99         30.64         1.85 o                         
  -1   4   4        244.19        187.68         3.46 o                         
   0   4   4        748.42        771.35         7.06 o                         
   1   4   4        172.19        132.47         2.75 o                         
   2   4   4        191.94        210.35         4.13 o                         
   3   4   4        402.94        424.68         5.76 o                         
   4   4   4         25.75         39.61         2.52 o                         
   5   4   4       2073.93       1964.58        17.57 o                         
   6   4   4        144.25        125.82         4.81 o                         
   7   4   4        892.08        891.48        13.01 o                         
   8   4   4        134.44        124.17         6.52 o                         
   9   4   4        260.21        244.63        11.68 o                         
  10   4   4        141.60        144.84        11.44 o                         
  11   4   4         14.09          8.72         6.55 o                         
  12   4   4         16.46         12.54         7.51 o                         
  13   4   4        259.42        267.93        18.92 o                         
 -13   5   4          0.83          6.04         8.05 o                         
 -12   5   4          5.22         13.40         7.42 o                         
 -11   5   4         38.13         27.62         7.16 o                         
 -10   5   4         46.66         51.89         6.20 o                         
  -9   5   4         20.30         25.95         4.29 o                         
  -8   5   4          0.78         -2.44         2.83 o                         
  -7   5   4        463.13        492.32         9.68 o                         
  -6   5   4        177.16        180.05         5.46 o                         
  -5   5   4        814.09        836.05        10.25 o                         
  -4   5   4       2643.10       2606.70        18.36 o                         
  -3   5   4       4807.91       4872.35        29.27 o                         
  -2   5   4        265.98        295.98         4.99 o                         
  -1   5   4        529.47        468.95         7.92 o                         
   0   5   4       3087.37       3051.26        19.74 o                         
   1   5   4         92.44        104.50         3.54 o                         
   2   5   4       2096.34       2104.65        16.31 o                         
   3   5   4        834.69        809.09         9.17 o                         
   4   5   4        294.23        338.06         6.41 o                         
   5   5   4       1140.86       1214.72        13.71 o                         
   6   5   4         86.88        115.68         5.05 o                         
   7   5   4        106.02        148.24         6.34 o                         
   8   5   4         23.79         32.97         4.66 o                         
   9   5   4         17.88         22.68         6.22 o                         
  10   5   4        283.14        272.78        14.29 o                         
  11   5   4          0.01          0.79         5.95 o                         
  12   5   4         79.27         74.28        11.29 o                         
 -13   6   4          1.74         -1.63         7.68 o                         
 -12   6   4         17.18          9.40         8.42 o                         
 -11   6   4        450.22        436.37        15.36 o                         
 -10   6   4         50.54         55.18         7.25 o                         
  -9   6   4          5.14          4.05         4.24 o                         
  -8   6   4        331.10        325.80        10.28 o                         
  -7   6   4         29.25         21.27         3.61 o                         
  -6   6   4        154.22        156.43         6.03 o                         
  -5   6   4        253.22        239.91         6.64 o                         
  -4   6   4        423.18        426.03         7.77 o                         
  -3   6   4        148.63        144.97         5.44 o                         
  -2   6   4         73.90         93.09         3.49 o                         
  -1   6   4       2122.12       2098.30        16.00 o                         
   0   6   4        328.56        355.22         5.42 o                         
   1   6   4       1697.33       1589.86        16.51 o                         
   2   6   4        519.78        544.42         7.96 o                         
   3   6   4        580.41        580.65         8.89 o                         
   4   6   4        278.36        296.02         6.76 o                         
   5   6   4       1995.83       1951.41        19.18 o                         
   6   6   4        276.55        312.73         9.68 o                         
   7   6   4         25.64         17.22         4.00 o                         
   8   6   4         18.28          9.49         4.42 o                         
   9   6   4         11.83          7.07         6.51 o                         
  10   6   4          8.16         14.96         8.08 o                         
  11   6   4         94.39         96.10        12.56 o                         
  12   6   4          0.14          2.26         8.59 o                         
 -12   7   4          4.71          1.30         7.93 o                         
 -11   7   4         10.57         -5.02         5.58 o                         
 -10   7   4        338.11        346.65        13.99 o                         
  -9   7   4         33.24         23.32         5.37 o                         
  -8   7   4         41.37         39.55         5.69 o                         
  -7   7   4         20.62         10.86         3.97 o                         
  -6   7   4         48.07         35.03         3.96 o                         
  -5   7   4         58.62         44.93         3.68 o                         
  -4   7   4          6.08          3.72         2.46 o                         
  -3   7   4          2.33          2.32         2.32 o                         
  -2   7   4         75.93         62.39         3.86 o                         
  -1   7   4        135.57        132.23         4.89 o                         
   0   7   4       3596.67       3670.27        29.01 o                         
   1   7   4        130.03        130.08         5.61 o                         
   2   7   4        693.03        685.05        13.97 o                         
   3   7   4        109.13        107.56         5.36 o                         
   4   7   4         22.35         19.84         3.38 o                         
   5   7   4         95.88        117.93         5.90 o                         
   6   7   4         50.55         37.52         7.52 o                         
   7   7   4         81.40         78.40         6.98 o                         
   8   7   4        276.25        257.02        13.01 o                         
   9   7   4        145.49        142.00        14.43 o                         
  10   7   4          6.35         13.14         8.26 o                         
  11   7   4         29.78         21.47         9.53 o                         
 -11   8   4         10.27          1.74         7.30 o                         
 -10   8   4         27.55         28.32        10.66 o                         
  -9   8   4         47.70         64.55         9.03 o                         
  -8   8   4         82.27         84.80         8.21 o                         
  -7   8   4          4.08          6.04         4.69 o                         
  -6   8   4          7.36         -3.55         3.72 o                         
  -5   8   4          0.12         -2.76         3.17 o                         
  -4   8   4          0.08          0.94         2.95 o                         
  -3   8   4        619.68        629.12        11.95 o                         
  -2   8   4       1381.47       1394.84        17.01 o                         
  -1   8   4          1.91         -0.59         2.57 o                         
   0   8   4        138.69        122.53         5.69 o                         
   1   8   4        106.02        128.49         5.89 o                         
   2   8   4         59.37         59.23         4.73 o                         
   3   8   4        229.57        242.92         8.26 o                         
   4   8   4        193.74        217.00         7.89 o                         
   5   8   4        111.78        133.39         7.64 o                         
   6   8   4        249.44        266.82        11.97 o                         
   7   8   4        244.46        250.24        11.87 o                         
   8   8   4          5.45          3.71         5.83 o                         
   9   8   4        191.49        210.75        15.60 o                         
  10   8   4         15.46         17.06         9.17 o                         
  11   8   4         77.57         78.40        18.76 o                         
 -11   9   4          2.59          5.19         9.87 o                         
 -10   9   4          0.43         -3.71         7.92 o                         
  -9   9   4         88.06         64.11        10.67 o                         
  -8   9   4        136.46        162.63        12.36 o                         
  -7   9   4        109.32        104.98        11.91 o                         
  -6   9   4          0.83          4.98         4.96 o                         
  -5   9   4        339.75        333.48        12.55 o                         
  -4   9   4         82.16        100.41         6.79 o                         
  -3   9   4        187.68        197.93         9.00 o                         
  -2   9   4         98.36         95.60         6.43 o                         
  -1   9   4        162.64        173.54         8.01 o                         
   0   9   4         10.89         17.24         4.24 o                         
   1   9   4          1.97         -1.81         3.27 o                         
   2   9   4        145.04        151.18         7.14 o                         
   3   9   4        617.48        590.63        13.49 o                         
   4   9   4        225.21        231.67        13.30 o                         
   5   9   4        306.57        302.39        11.98 o                         
   6   9   4        108.56        102.11         8.97 o                         
   7   9   4         52.01         72.42         9.62 o                         
   8   9   4        260.70        281.66        15.36 o                         
   9   9   4         39.18         39.43        10.33 o                         
  10   9   4        220.52        244.02        27.76 o                         
  -9  10   4        180.25        174.16        16.39 o                         
  -8  10   4        268.10        288.01        15.75 o                         
  -7  10   4         22.72          5.30         7.59 o                         
  -6  10   4         13.39         11.76         7.90 o                         
  -5  10   4         37.53         27.73         9.43 o                         
  -4  10   4          1.49         -4.88         4.88 o                         
  -3  10   4         41.01         30.40         6.71 o                         
  -2  10   4          0.22         -3.27         4.79 o                         
  -1  10   4        218.23        247.02        18.46 o                         
   0  10   4         11.56         13.74         5.23 o                         
   1  10   4        246.89        246.93        15.56 o                         
   2  10   4         72.58         68.93         6.95 o                         
   3  10   4        722.13        718.53        18.08 o                         
   4  10   4          4.58         -3.69         4.42 o                         
   5  10   4         25.32         22.27         5.69 o                         
   6  10   4        143.24        144.78        13.75 o                         
   7  10   4          2.27          7.35         6.92 o                         
   8  10   4        338.44        353.55        17.84 o                         
  -8  11   4         40.86         32.76        10.10 o                         
  -7  11   4         87.64        109.38        13.67 o                         
  -6  11   4          4.30          6.46         8.17 o                         
  -5  11   4        202.81        208.21        16.19 o                         
  -4  11   4          9.89          3.71         7.51 o                         
  -3  11   4         52.77         41.70         8.14 o                         
  -2  11   4         83.37         98.97        10.33 o                         
  -1  11   4         38.16         47.42         8.00 o                         
   0  11   4         83.82        102.64        11.76 o                         
   1  11   4         81.29         65.99        10.17 o                         
   2  11   4          3.89          4.98         7.40 o                         
   3  11   4         71.51         59.09         8.70 o                         
   4  11   4         39.39         30.94         6.94 o                         
   5  11   4        110.81        121.59        16.44 o                         
   6  11   4          1.37         -4.24         7.59 o                         
   7  11   4          8.43         -4.63         9.02 o                         
  -6  12   4         23.49         13.25        14.67 o                         
  -5  12   4         85.30         90.38        12.61 o                         
  -4  12   4          4.50          0.57         8.11 o                         
  -3  12   4        287.15        303.09        23.08 o                         
  -2  12   4         13.27          6.67         7.14 o                         
  -1  12   4         44.83         43.59         9.89 o                         
   0  12   4        138.48        145.60        14.44 o                         
   1  12   4          2.47          8.53         8.16 o                         
   2  12   4         43.12         62.43        10.83 o                         
   3  12   4          0.06         -6.60         6.60 o                         
   4  12   4          3.72         -4.59         7.61 o                         
   5  12   4        106.51        125.60        29.23 o                         
  -1  13   4         11.09         51.97        21.65 o                         
   0  13   4        105.19         76.71        16.88 o                         
 -15   0   5        925.10       1066.74        67.13 o                         
 -13   0   5        143.22        165.98        20.79 o                         
 -11   0   5        725.30        724.15        20.32 o                         
  -9   0   5       1943.51       1858.15        43.60 o                         
  -7   0   5       3009.54       3507.48        34.97 o                         
  -5   0   5        682.27        745.45         9.90 o                         
  -3   0   5       1157.88       1073.48        10.80 o                         
  -1   0   5      29368.11      28611.74       239.40 o                         
   1   0   5       3913.16       3686.48        28.03 o                         
   3   0   5       7793.41       7836.36        87.30 o                         
   5   0   5       1273.96       1438.05        18.67 o                         
   7   0   5        610.91        537.75        14.57 o                         
   9   0   5        144.65        144.23         9.32 o                         
  11   0   5        597.97        612.64        20.67 o                         
  13   0   5         70.14         94.62        18.25 o                         
 -15   1   5         38.05         34.19        15.43 o                         
 -14   1   5         42.94         45.92         9.76 o                         
 -13   1   5         88.55        100.61        12.32 o                         
 -12   1   5          0.00          7.42         5.70 o                         
 -11   1   5          5.09         -0.65         3.82 o                         
 -10   1   5         26.10         28.47         3.83 o                         
  -9   1   5         92.99         81.51         4.90 o                         
  -8   1   5         74.19         78.10         4.10 o                         
  -7   1   5        231.41        233.45         4.54 o                         
  -6   1   5       1925.23       2183.28        15.38 o                         
  -5   1   5       1090.11       1354.35        10.27 o                         
  -4   1   5        560.72        649.97         7.08 o                         
  -3   1   5       4787.48       4637.86        26.39 o                         
  -2   1   5       2661.63       2581.42        14.74 o                         
  -1   1   5       3328.09       3317.70        17.82 o                         
   0   1   5        303.80        288.46         2.87 o                         
   1   1   5        172.34        128.22         2.18 o                         
   2   1   5          0.16          1.11         0.80 o                         
   3   1   5      11661.89      12187.29        73.69 o                         
   4   1   5        673.42        795.67         8.27 o                         
   5   1   5        799.74        811.15         8.74 o                         
   6   1   5        206.30        185.85         4.83 o                         
   7   1   5       1762.74       1784.78        20.01 o                         
   8   1   5       1533.00       1445.91        17.36 o                         
   9   1   5       2236.60       2121.59        23.04 o                         
  10   1   5        138.79        129.50         6.96 o                         
  11   1   5          0.93         -0.81         4.28 o                         
  12   1   5         24.54         24.67         7.31 o                         
  13   1   5         10.50         10.44         7.29 o                         
 -14   2   5         17.00         27.25         9.17 o                         
 -13   2   5        146.10        148.74        12.29 o                         
 -12   2   5         30.39         10.13         6.23 o                         
 -11   2   5        117.73        119.07         8.81 o                         
 -10   2   5        461.93        462.57        10.18 o                         
  -9   2   5        202.88        203.63         6.70 o                         
  -8   2   5          1.95         -1.23         2.13 o                         
  -7   2   5       1531.76       1519.57        14.96 o                         
  -6   2   5        280.80        289.67         4.50 o                         
  -5   2   5        595.24        526.83         6.90 o                         
  -4   2   5       2598.65       2727.35        17.49 o                         
  -3   2   5         18.90         16.01         1.71 o                         
  -2   2   5        927.65        917.63         7.42 o                         
  -1   2   5         16.46         23.69         1.27 o                         
   0   2   5         61.52         60.40         1.62 o                         
   1   2   5         44.77         59.41         1.76 o                         
   2   2   5      12722.86      13141.53        69.15 o                         
   3   2   5          0.44          4.08         1.24 o                         
   4   2   5       1492.54       1417.54        11.45 o                         
   5   2   5        181.97        169.63         3.64 o                         
   6   2   5       1043.04       1039.81        11.90 o                         
   7   2   5        818.35        810.39        11.94 o                         
   8   2   5        250.36        266.62         8.29 o                         
   9   2   5        449.78        427.31        12.50 o                         
  10   2   5        114.70        119.59        10.76 o                         
  11   2   5        173.58        170.94        10.69 o                         
  12   2   5         17.13         10.24         7.06 o                         
  13   2   5         28.11         41.73        12.03 o                         
 -14   3   5         10.35         -2.88         8.23 o                         
 -13   3   5         25.40         16.87         7.58 o                         
 -12   3   5        533.61        542.71        18.64 o                         
 -11   3   5         38.32         35.47         6.20 o                         
 -10   3   5         73.12         69.66         5.52 o                         
  -9   3   5        550.48        563.29        10.71 o                         
  -8   3   5       1322.09       1323.60        15.98 o                         
  -7   3   5        766.50        748.70        10.19 o                         
  -6   3   5        578.91        490.15         6.15 o                         
  -5   3   5       1314.83       1331.59        10.65 o                         
  -4   3   5       2692.62       2564.23        17.76 o                         
  -3   3   5        285.48        387.35         5.35 o                         
  -2   3   5       6611.42       6805.67        38.54 o                         
  -1   3   5       1657.16       1677.79        11.76 o                         
   0   3   5       1914.33       1871.45        13.54 o                         
   1   3   5       1552.47       1595.89        12.77 o                         
   2   3   5       1762.23       1969.87        15.36 o                         
   3   3   5       1048.79       1058.66        10.66 o                         
   4   3   5       1714.61       1594.60        12.48 o                         
   5   3   5          8.38          6.08         1.66 o                         
   6   3   5        310.82        314.95         6.80 o                         
   7   3   5          1.48          6.00         2.51 o                         
   8   3   5         39.28         30.09         4.38 o                         
   9   3   5        164.11        162.02         7.59 o                         
  10   3   5        127.30        132.75         9.39 o                         
  11   3   5         69.86         65.71         7.99 o                         
  12   3   5          3.91         11.91         7.10 o                         
  13   3   5         13.71          7.15         8.31 o                         
 -14   4   5        111.00        121.81        14.33 o                         
 -13   4   5         56.16         55.58        10.27 o                         
 -12   4   5          0.08          7.86         6.16 o                         
 -11   4   5          1.82         -2.85         4.68 o                         
 -10   4   5        721.06        689.61        13.36 o                         
  -9   4   5        266.55        248.20         7.80 o                         
  -8   4   5        190.57        184.53         6.59 o                         
  -7   4   5        318.58        286.69         7.22 o                         
  -6   4   5         20.48         14.10         2.91 o                         
  -5   4   5       1020.80        964.60        10.05 o                         
  -4   4   5       2424.10       2523.19        18.66 o                         
  -3   4   5       2387.25       2634.86        19.19 o                         
  -2   4   5        132.49        124.52         3.07 o                         
  -1   4   5       2229.70       2339.50        15.97 o                         
   0   4   5       1554.44       1569.21        12.73 o                         
   1   4   5         16.94         60.22         2.90 o                         
   2   4   5        838.94        861.71         8.69 o                         
   3   4   5       1767.18       1713.25        14.40 o                         
   4   4   5        768.60        726.38         8.11 o                         
   5   4   5        200.74        174.88         5.06 o                         
   6   4   5         89.54         90.62         4.80 o                         
   7   4   5        265.15        268.66         7.46 o                         
   8   4   5         24.12         22.17         4.02 o                         
   9   4   5        324.81        352.89        10.78 o                         
  10   4   5        167.04        194.65        19.61 o                         
  11   4   5         27.02         36.70         8.11 o                         
  12   4   5          5.45         -0.72         6.72 o                         
  13   4   5         44.77         46.77        11.95 o                         
 -13   5   5          7.87         -4.57         9.53 o                         
 -12   5   5          1.55          1.54         6.89 o                         
 -11   5   5        222.31        209.54        13.67 o                         
 -10   5   5         14.37         15.65         4.53 o                         
  -9   5   5        156.88        152.36         7.15 o                         
  -8   5   5       1108.09       1119.37        15.53 o                         
  -7   5   5        979.07       1010.51        14.05 o                         
  -6   5   5         16.06         11.59         2.82 o                         
  -5   5   5        351.52        354.05         7.72 o                         
  -4   5   5       1685.10       1719.04        15.36 o                         
  -3   5   5         12.55         19.45         2.01 o                         
  -2   5   5        100.09        106.63         3.15 o                         
  -1   5   5       2656.41       2779.13        18.53 o                         
   0   5   5        126.16        121.90         3.52 o                         
   1   5   5          0.20          1.35         1.09 o                         
   2   5   5        256.89        241.66         4.78 o                         
   3   5   5        140.82        157.85         4.38 o                         
   4   5   5        222.84        217.44         5.60 o                         
   5   5   5       1209.88       1242.42        14.41 o                         
   6   5   5        179.86        191.38         6.45 o                         
   7   5   5        575.55        569.44        10.93 o                         
   8   5   5        248.62        248.84         8.69 o                         
   9   5   5         30.83         34.01         5.64 o                         
  10   5   5        313.80        327.74        14.91 o                         
  11   5   5         55.84         41.33         9.60 o                         
  12   5   5        142.66        143.40        21.56 o                         
 -13   6   5          0.67         -6.16         8.45 o                         
 -12   6   5         70.24         76.24        11.69 o                         
 -11   6   5          0.92         -5.61         5.61 o                         
 -10   6   5         63.15         73.81         7.38 o                         
  -9   6   5       1765.85       1758.61        24.20 o                         
  -8   6   5         34.26         28.37         5.23 o                         
  -7   6   5         55.62         65.43         4.87 o                         
  -6   6   5        116.39        123.14         5.69 o                         
  -5   6   5          0.90         -2.02         2.17 o                         
  -4   6   5        294.56        279.70         6.40 o                         
  -3   6   5        326.68        373.49         7.18 o                         
  -2   6   5         15.73         32.68         2.46 o                         
  -1   6   5         31.37         40.31         2.58 o                         
   0   6   5        289.91        278.98         5.43 o                         
   1   6   5         72.95         76.09         4.09 o                         
   2   6   5         45.15         26.25         3.18 o                         
   3   6   5         68.96        101.12         4.76 o                         
   4   6   5        425.51        444.19         8.98 o                         
   5   6   5        367.05        331.48         8.52 o                         
   6   6   5        236.19        209.18         9.30 o                         
   7   6   5        337.56        328.18        11.17 o                         
   8   6   5         49.18         56.06         7.01 o                         
   9   6   5         81.97         94.89        11.11 o                         
  10   6   5         29.29         50.24         9.99 o                         
  11   6   5        231.68        275.11        27.14 o                         
  12   6   5         12.61         11.71         9.29 o                         
 -12   7   5        242.61        239.85        16.72 o                         
 -11   7   5         81.31         65.08         8.90 o                         
 -10   7   5         19.54          9.46         6.62 o                         
  -9   7   5        306.55        338.22        12.13 o                         
  -8   7   5        115.48        133.09         8.00 o                         
  -7   7   5        327.70        360.44        10.52 o                         
  -6   7   5        129.95        122.56         6.12 o                         
  -5   7   5         80.93         86.18         4.90 o                         
  -4   7   5         94.35         96.57         5.17 o                         
  -3   7   5          1.37          3.04         2.54 o                         
  -2   7   5         90.77        112.24         5.23 o                         
  -1   7   5       1910.74       1917.25        18.30 o                         
   0   7   5        225.96        221.81         6.57 o                         
   1   7   5          7.16         17.37         3.01 o                         
   2   7   5          6.26          7.87         2.72 o                         
   3   7   5       1116.32       1077.09        16.23 o                         
   4   7   5        516.03        503.59        10.12 o                         
   5   7   5        192.55        172.64         7.04 o                         
   6   7   5          3.90         12.25         4.24 o                         
   7   7   5        287.67        295.52        11.22 o                         
   8   7   5          8.16          8.35         6.23 o                         
   9   7   5          3.94          5.86         7.58 o                         
  10   7   5         22.38         22.96         9.24 o                         
  11   7   5          6.22         -0.45         8.63 o                         
 -12   8   5         93.84         86.01        34.65 o                         
 -11   8   5        346.01        433.31        18.31 o                         
 -10   8   5        436.99        487.80        18.59 o                         
  -9   8   5        116.55        118.69         9.73 o                         
  -8   8   5        446.20        411.82        14.55 o                         
  -7   8   5         88.69        108.98         8.13 o                         
  -6   8   5        224.10        245.16        10.08 o                         
  -5   8   5        198.83        196.97         8.98 o                         
  -4   8   5         73.17         83.37         5.30 o                         
  -3   8   5         11.37          5.79         3.01 o                         
  -2   8   5        471.51        479.16        10.53 o                         
  -1   8   5        508.24        466.37        10.66 o                         
   0   8   5        351.09        319.31         8.20 o                         
   1   8   5        203.38        224.50         7.22 o                         
   2   8   5       2202.91       2139.69        22.72 o                         
   3   8   5          3.65          1.06         2.89 o                         
   4   8   5         46.60         55.22         4.85 o                         
   5   8   5         14.40          7.09         3.99 o                         
   6   8   5        132.54        144.18         9.31 o                         
   7   8   5         16.15          4.95         5.22 o                         
   8   8   5         93.41         89.75        11.37 o                         
   9   8   5         26.05         23.21         9.79 o                         
  10   8   5         21.61         22.27         8.98 o                         
 -11   9   5          0.08         -8.36         9.28 o                         
 -10   9   5          4.18          3.30         8.20 o                         
  -9   9   5          4.68          3.70         6.92 o                         
  -8   9   5         55.54         42.48         8.59 o                         
  -7   9   5        653.77        662.96        18.06 o                         
  -6   9   5        146.95        144.28        12.89 o                         
  -5   9   5         36.65         52.27         6.58 o                         
  -4   9   5          1.83         -3.84         3.84 o                         
  -3   9   5         35.97         34.58         5.24 o                         
  -2   9   5        291.90        282.69         9.50 o                         
  -1   9   5        678.29        610.63        13.29 o                         
   0   9   5          0.18         -0.93         3.36 o                         
   1   9   5       1054.67        991.69        15.92 o                         
   2   9   5        282.31        282.85         9.20 o                         
   3   9   5        171.05        182.52         7.83 o                         
   4   9   5         11.51          7.76         4.25 o                         
   5   9   5        311.17        314.40        12.73 o                         
   6   9   5        189.01        169.73        10.74 o                         
   7   9   5        190.32        215.10        12.28 o                         
   8   9   5          1.69         -5.82         6.71 o                         
   9   9   5        220.95        249.97        18.18 o                         
  -9  10   5         10.39         10.92         8.55 o                         
  -8  10   5         74.88         75.76        10.27 o                         
  -7  10   5          3.18         -6.74         6.74 o                         
  -6  10   5         15.44          4.74         7.35 o                         
  -5  10   5         29.12         35.90         9.64 o                         
  -4  10   5          3.36          2.98         6.19 o                         
  -3  10   5          1.32          6.44         5.37 o                         
  -2  10   5        580.38        548.37        16.81 o                         
  -1  10   5         70.74         78.36         7.22 o                         
   0  10   5         79.20         95.98         7.18 o                         
   1  10   5          0.15         -1.26         3.73 o                         
   2  10   5        136.16        128.99         8.85 o                         
   3  10   5        136.84        170.13         9.54 o                         
   4  10   5        105.83        145.55        12.22 o                         
   5  10   5        534.06        533.31        16.76 o                         
   6  10   5         22.61         16.20         6.37 o                         
   7  10   5          0.16         -4.53         6.50 o                         
   8  10   5          4.66         16.66         9.04 o                         
  -8  11   5         94.73         82.35        19.07 o                         
  -7  11   5         35.83         23.55         9.55 o                         
  -6  11   5          0.19          5.67         7.81 o                         
  -5  11   5         13.30         -7.00         7.12 o                         
  -4  11   5         72.53         69.99        10.97 o                         
  -3  11   5         89.79         84.98         9.76 o                         
  -2  11   5          6.61          6.21         6.07 o                         
  -1  11   5          6.73          8.47         6.38 o                         
   0  11   5         43.81         28.51         7.11 o                         
   1  11   5         34.52         45.77         9.28 o                         
   2  11   5        157.00        184.12        12.79 o                         
   3  11   5        172.38        207.16        19.59 o                         
   4  11   5          2.29         -2.09         5.52 o                         
   5  11   5        199.46        237.34        14.90 o                         
   6  11   5          0.48          3.18         8.16 o                         
   7  11   5        171.16        188.13        19.48 o                         
  -6  12   5         12.29         -6.77        13.15 o                         
  -5  12   5        491.70        488.52        23.03 o                         
  -4  12   5         32.98         27.71         9.35 o                         
  -3  12   5         51.03         47.00        10.40 o                         
  -2  12   5          3.80         -2.62         6.44 o                         
  -1  12   5         98.48         92.72        11.97 o                         
   0  12   5        101.31         86.95        16.20 o                         
   1  12   5         12.28         27.80         9.34 o                         
   2  12   5          4.86         -0.09         7.78 o                         
   3  12   5         25.94         44.96        10.48 o                         
   4  12   5          1.90          6.92        23.83 o                         
 -14   0   6         41.53         53.07        15.51 o                         
 -12   0   6        555.83        521.67        42.93 o                         
 -10   0   6        491.02        556.44        15.44 o                         
  -8   0   6         43.24         26.29         4.45 o                         
  -6   0   6       1318.11       1391.33        15.91 o                         
  -4   0   6        315.48        258.49         5.74 o                         
  -2   0   6       1226.38       1158.00        12.48 o                         
   0   0   6         88.04         46.37         2.90 o                         
   2   0   6        564.52        610.94         7.57 o                         
   4   0   6       4089.88       3954.20        40.95 o                         
   6   0   6         13.92         18.98         3.78 o                         
   8   0   6        276.47        276.72        11.80 o                         
  10   0   6         63.39         63.20         7.81 o                         
  12   0   6          5.14          1.70         8.08 o                         
 -15   1   6          0.15          7.38        17.50 o                         
 -14   1   6         57.94         69.65        11.33 o                         
 -13   1   6          6.94          7.59         7.06 o                         
 -12   1   6        345.82        299.33        16.44 o                         
 -11   1   6          0.51          3.80         3.64 o                         
 -10   1   6        521.85        514.74        11.39 o                         
  -9   1   6        387.41        413.31         8.95 o                         
  -8   1   6         11.20         22.22         2.85 o                         
  -7   1   6          1.00          1.05         1.81 o                         
  -6   1   6       1270.38       1399.84        12.64 o                         
  -5   1   6        947.76       1135.40        10.87 o                         
  -4   1   6        898.05        755.94         8.49 o                         
  -3   1   6        841.22       1063.29         7.58 o                         
  -2   1   6          0.19          1.16         0.78 o                         
  -1   1   6        952.05        930.58         6.96 o                         
   0   1   6        737.34        708.59         5.26 o                         
   1   1   6       2828.48       2728.25        15.77 o                         
   2   1   6      22868.43      23089.55       113.61 o                         
   3   1   6       3959.13       4053.45        28.08 o                         
   4   1   6        100.15         99.59         3.24 o                         
   5   1   6          0.03          7.60         1.59 o                         
   6   1   6        501.75        535.26         9.79 o                         
   7   1   6         12.53          9.30         2.75 o                         
   8   1   6         10.25          4.02         2.90 o                         
   9   1   6         27.59         21.42         4.97 o                         
  10   1   6        345.38        305.07        12.10 o                         
  11   1   6        156.95        145.35         9.53 o                         
  12   1   6         19.59         29.20         8.20 o                         
  13   1   6          3.15          5.49         7.02 o                         
 -14   2   6          1.50         -1.86         7.20 o                         
 -13   2   6         35.43         35.64         8.26 o                         
 -12   2   6        194.35        211.83        14.90 o                         
 -11   2   6        113.69        127.29         6.93 o                         
 -10   2   6        290.49        266.73        10.48 o                         
  -9   2   6         97.37         88.53         5.64 o                         
  -8   2   6        169.98        173.42         5.75 o                         
  -7   2   6        186.48        212.26         5.54 o                         
  -6   2   6        243.11        228.50         4.69 o                         
  -5   2   6         98.23        108.18         3.26 o                         
  -4   2   6        555.39        568.84         6.90 o                         
  -3   2   6        782.53        674.54         5.95 o                         
  -2   2   6       4122.22       4071.51        22.66 o                         
  -1   2   6         36.30         74.01         1.92 o                         
   0   2   6       2499.01       2445.47        14.55 o                         
   1   2   6        142.84         99.67         2.25 o                         
   2   2   6        114.91        137.64         3.74 o                         
   3   2   6       1418.19       1637.89        16.36 o                         
   4   2   6       7221.50       8183.62        50.03 o                         
   5   2   6       1275.45       1217.33        12.24 o                         
   6   2   6         76.18        111.42         4.24 o                         
   7   2   6         70.32         80.28         4.75 o                         
   8   2   6          8.38         11.66         3.25 o                         
   9   2   6        296.61        298.41         9.35 o                         
  10   2   6          0.81         -3.20         3.72 o                         
  11   2   6         27.47         28.33         6.69 o                         
  12   2   6        182.80        203.72        12.56 o                         
  13   2   6         28.69         29.84        12.11 o                         
 -14   3   6          7.19          3.65         7.07 o                         
 -13   3   6          0.99         -0.23         6.40 o                         
 -12   3   6        326.19        317.97        13.63 o                         
 -11   3   6        425.39        404.72        11.82 o                         
 -10   3   6        126.04        115.65         7.40 o                         
  -9   3   6        495.32        454.58         9.73 o                         
  -8   3   6        580.98        554.54        10.07 o                         
  -7   3   6         30.19         65.71         4.15 o                         
  -6   3   6        787.42        768.92         9.30 o                         
  -5   3   6       1033.76       1059.10        10.34 o                         
  -4   3   6       3842.55       4080.27        26.64 o                         
  -3   3   6        881.16        795.54         9.48 o                         
  -2   3   6          1.07         -1.03         1.03 o                         
  -1   3   6        229.48        302.69         4.50 o                         
   0   3   6        319.22        329.04         4.62 o                         
   1   3   6       3038.33       3224.12        21.19 o                         
   2   3   6        515.91        462.77         6.30 o                         
   3   3   6          2.38          4.33         1.41 o                         
   4   3   6        558.20        596.25         7.08 o                         
   5   3   6         84.54         75.92         3.31 o                         
   6   3   6       1435.67       1470.04        15.22 o                         
   7   3   6        201.97        222.95         7.42 o                         
   8   3   6       1501.88       1580.97        20.33 o                         
   9   3   6        327.85        334.47         9.94 o                         
  10   3   6         82.92         81.08         6.80 o                         
  11   3   6        148.29        165.00        10.93 o                         
  12   3   6         91.77         96.92        10.89 o                         
  13   3   6          0.40          9.57         9.02 o                         
 -14   4   6          7.01          1.62         8.43 o                         
 -13   4   6        121.74         88.44        11.84 o                         
 -12   4   6          2.48          6.92         5.52 o                         
 -11   4   6         25.13         27.21         6.00 o                         
 -10   4   6        477.59        432.80        11.05 o                         
  -9   4   6       2108.78       2055.88        26.54 o                         
  -8   4   6        278.25        263.46         7.55 o                         
  -7   4   6        548.77        492.88         9.31 o                         
  -6   4   6        534.08        601.06         9.75 o                         
  -5   4   6       1494.43       1515.11        13.82 o                         
  -4   4   6        394.39        476.86         6.79 o                         
  -3   4   6         82.38         62.79         2.85 o                         
  -2   4   6         21.01          6.95         1.35 o                         
  -1   4   6       4981.15       5079.46        33.14 o                         
   0   4   6        845.46        962.53        12.50 o                         
   1   4   6        567.96        626.77         6.96 o                         
   2   4   6          3.51          2.46         1.72 o                         
   3   4   6       1075.80       1121.49        11.20 o                         
   4   4   6         16.59         13.12         2.20 o                         
   5   4   6        693.48        702.84         9.74 o                         
   6   4   6         86.30         67.89         4.46 o                         
   7   4   6          4.41          3.74         3.17 o                         
   8   4   6        246.08        236.50         8.35 o                         
   9   4   6         33.94         23.49         4.46 o                         
  10   4   6         10.77         15.16         5.70 o                         
  11   4   6        286.54        269.51        14.62 o                         
  12   4   6         36.51         21.43         8.39 o                         
  13   4   6          3.88        -15.88        20.93 o                         
 -13   5   6          6.94          5.65         8.31 o                         
 -12   5   6        190.22        204.02        16.72 o                         
 -11   5   6          1.96          0.24         5.02 o                         
 -10   5   6          5.22         -3.42         3.42 o                         
  -9   5   6        615.46        591.60        11.76 o                         
  -8   5   6        333.03        333.16        13.15 o                         
  -7   5   6        385.76        330.88        10.24 o                         
  -6   5   6        371.44        327.42         7.73 o                         
  -5   5   6        143.83        152.41         4.88 o                         
  -4   5   6         89.51        103.41         4.06 o                         
  -3   5   6         74.86         81.01         2.91 o                         
  -2   5   6        701.05        756.89         8.10 o                         
  -1   5   6         80.59         69.68         2.47 o                         
   0   5   6         33.51         33.43         2.36 o                         
   1   5   6       1387.15       1393.33        13.92 o                         
   2   5   6        442.81        416.66         6.48 o                         
   3   5   6        256.27        254.10         5.68 o                         
   4   5   6        431.63        481.55         8.12 o                         
   5   5   6        174.86        217.57         6.02 o                         
   6   5   6         85.35         88.70         5.00 o                         
   7   5   6        724.05        723.91        12.67 o                         
   8   5   6       1907.80       1926.54        28.73 o                         
   9   5   6        195.30        200.35        11.19 o                         
  10   5   6        364.08        382.81        18.88 o                         
  11   5   6        120.38        130.99        16.46 o                         
  12   5   6          9.18          3.28         8.67 o                         
 -13   6   6         22.95         13.46         9.07 o                         
 -12   6   6          0.02         -6.46         6.46 o                         
 -11   6   6         66.59         72.85         9.40 o                         
 -10   6   6          8.05          7.57         4.69 o                         
  -9   6   6        463.67        444.59        11.32 o                         
  -8   6   6         54.40         52.40         4.78 o                         
  -7   6   6        393.75        384.61         9.13 o                         
  -6   6   6          7.56          1.74         2.59 o                         
  -5   6   6       2206.20       2147.40        20.07 o                         
  -4   6   6        134.83        119.37         4.70 o                         
  -3   6   6        279.41        258.94         5.94 o                         
  -2   6   6        325.33        352.35         6.68 o                         
  -1   6   6       1115.65       1129.31        12.40 o                         
   0   6   6         12.36         12.23         2.09 o                         
   1   6   6         26.21         33.70         3.16 o                         
   2   6   6        178.43        171.00         5.67 o                         
   3   6   6         85.19         82.10         4.62 o                         
   4   6   6         17.09         18.90         3.27 o                         
   5   6   6         17.60         18.20         3.50 o                         
   6   6   6        234.29        229.73         8.31 o                         
   7   6   6         33.30         26.38         4.32 o                         
   8   6   6         66.70         60.37         7.31 o                         
   9   6   6        158.49        195.27        14.63 o                         
  10   6   6          7.51         -6.99         6.99 o                         
  11   6   6         63.72         51.56        12.71 o                         
  12   6   6         23.62         30.32        20.93 o                         
 -12   7   6         99.04         89.85        10.97 o                         
 -11   7   6          3.17          4.12         6.48 o                         
 -10   7   6         73.26         67.90         7.44 o                         
  -9   7   6          1.00          0.70         4.65 o                         
  -8   7   6        339.95        352.31        10.91 o                         
  -7   7   6        356.74        359.71         9.45 o                         
  -6   7   6         62.90         56.64         5.03 o                         
  -5   7   6        181.81        223.83         7.75 o                         
  -4   7   6        310.95        281.92         7.57 o                         
  -3   7   6        829.72        776.81        12.20 o                         
  -2   7   6        335.66        313.22         7.58 o                         
  -1   7   6        110.41         96.38         4.97 o                         
   0   7   6        295.43        243.94         8.46 o                         
   1   7   6        157.01        126.07         5.89 o                         
   2   7   6        556.54        537.94        10.11 o                         
   3   7   6         24.16         12.02         3.03 o                         
   4   7   6        102.78         95.65         5.51 o                         
   5   7   6         35.66         36.38         4.51 o                         
   6   7   6         81.54         66.71         5.68 o                         
   7   7   6         12.77          9.80         4.80 o                         
   8   7   6        123.45        116.64        10.75 o                         
   9   7   6         45.25         49.51        11.36 o                         
  10   7   6        153.97        158.55        15.80 o                         
  11   7   6        248.19        302.65        19.95 o                         
 -12   8   6         14.25          2.52        10.29 o                         
 -11   8   6         19.38         17.83         7.66 o                         
 -10   8   6         27.75         19.97         7.08 o                         
  -9   8   6        152.78        134.36        10.40 o                         
  -8   8   6         46.01         54.48         7.28 o                         
  -7   8   6         50.01         44.05         6.20 o                         
  -6   8   6         70.63         56.87         6.29 o                         
  -5   8   6        100.24        103.32         6.29 o                         
  -4   8   6        256.17        240.51         7.96 o                         
  -3   8   6        595.80        515.43        11.17 o                         
  -2   8   6         32.64         36.15         4.93 o                         
  -1   8   6        605.04        532.40        11.20 o                         
   0   8   6        124.75        137.70         6.06 o                         
   1   8   6        168.80        150.76         6.78 o                         
   2   8   6        194.40        215.59         7.34 o                         
   3   8   6         71.54         78.15         6.65 o                         
   4   8   6        700.16        669.09        12.53 o                         
   5   8   6        266.60        268.54        10.39 o                         
   6   8   6          8.87          6.92         4.66 o                         
   7   8   6        155.29        155.20        10.51 o                         
   8   8   6         64.78         55.82         9.69 o                         
   9   8   6         12.47          8.71         8.69 o                         
  10   8   6         28.01         20.09         9.90 o                         
 -11   9   6         66.61         66.73        22.89 o                         
 -10   9   6         18.41         18.33         9.03 o                         
  -9   9   6         24.22         26.88         7.10 o                         
  -8   9   6        174.65        193.56        13.20 o                         
  -7   9   6         17.18         12.98         6.64 o                         
  -6   9   6         55.18         47.70         6.44 o                         
  -5   9   6        202.28        222.79        12.13 o                         
  -4   9   6         39.40         41.63         6.34 o                         
  -3   9   6         10.71         11.03         4.10 o                         
  -2   9   6        243.77        248.74         9.40 o                         
  -1   9   6         35.73         24.07         4.26 o                         
   0   9   6        239.42        249.14         9.08 o                         
   1   9   6        274.30        287.99         8.66 o                         
   2   9   6        281.93        270.73         9.02 o                         
   3   9   6          3.03         -1.19         3.37 o                         
   4   9   6        389.01        390.54        11.93 o                         
   5   9   6        438.03        447.35        13.98 o                         
   6   9   6        495.35        483.41        15.86 o                         
   7   9   6          2.09          2.83         5.74 o                         
   8   9   6          1.03         -0.83         7.26 o                         
   9   9   6         81.50        118.54        13.79 o                         
  -9  10   6          0.16          3.04         7.68 o                         
  -8  10   6         16.27         17.71         8.89 o                         
  -7  10   6        241.85        226.26        28.07 o                         
  -6  10   6        594.43        591.23        22.55 o                         
  -5  10   6         69.55         58.46        10.11 o                         
  -4  10   6         91.21        110.00        10.19 o                         
  -3  10   6         21.86         19.01         5.06 o                         
  -2  10   6          0.30          1.11         4.13 o                         
  -1  10   6          4.38          2.98         5.27 o                         
   0  10   6         29.54         41.98         5.62 o                         
   1  10   6         48.52         49.64         5.93 o                         
   2  10   6        298.92        300.18        10.76 o                         
   3  10   6        153.43        151.38         9.33 o                         
   4  10   6        223.59        249.52        11.22 o                         
   5  10   6          4.52          8.63         5.65 o                         
   6  10   6         29.95         21.01         6.76 o                         
   7  10   6         77.27         73.39        10.58 o                         
   8  10   6          0.35         -8.17         8.17 o                         
  -8  11   6          4.03         -4.95         8.91 o                         
  -7  11   6        246.62        250.61        18.11 o                         
  -6  11   6         46.79         37.49        10.18 o                         
  -5  11   6         17.33          7.59         7.49 o                         
  -4  11   6         23.52         23.34         8.62 o                         
  -3  11   6        133.01        124.82        12.90 o                         
  -2  11   6          1.13          9.12         6.23 o                         
  -1  11   6         66.16         56.68         8.68 o                         
   0  11   6         60.94         63.02         8.92 o                         
   1  11   6         47.66         49.35         8.50 o                         
   2  11   6          0.28         -5.46         5.46 o                         
   3  11   6          4.29          2.40         6.01 o                         
   4  11   6        380.59        386.46        32.29 o                         
   5  11   6        132.95        127.77        12.21 o                         
   6  11   6        117.09        132.87        18.01 o                         
  -5  12   6        194.48        168.34        34.63 o                         
  -4  12   6         20.14         27.97         9.64 o                         
  -3  12   6         18.65         33.85         9.65 o                         
  -2  12   6         85.80         75.41        10.12 o                         
  -1  12   6         30.05         23.61        13.28 o                         
   0  12   6        371.33        384.09        20.00 o                         
   1  12   6          3.79          8.57         8.09 o                         
   2  12   6        111.38        106.46        12.75 o                         
   3  12   6         57.71         53.10        10.32 o                         
   4  12   6        133.96        156.51        15.20 o                         
 -15   0   7          6.06          7.58        18.05 o                         
 -13   0   7        167.94        162.06        27.59 o                         
 -11   0   7       2972.37       2796.43        45.60 o                         
  -9   0   7        806.60        733.65        16.82 o                         
  -7   0   7        130.22         95.94         4.58 o                         
  -5   0   7       8810.12       9467.20        76.28 o                         
  -3   0   7       3835.55       3888.24        30.76 o                         
  -1   0   7       3314.67       2956.17        30.16 o                         
   1   0   7        200.84        127.48         3.21 o                         
   3   0   7         74.75         62.20         3.90 o                         
   5   0   7       1544.58       1621.61        28.52 o                         
   7   0   7         61.22         40.79         5.26 o                         
   9   0   7          3.93          9.15         5.11 o                         
  11   0   7         95.39         94.52        14.11 o                         
  13   0   7        934.51        833.05        39.93 o                         
 -15   1   7         14.17         26.50        15.69 o                         
 -14   1   7        215.71        227.39        17.20 o                         
 -13   1   7        467.68        443.54        20.28 o                         
 -12   1   7        281.43        319.06        13.71 o                         
 -11   1   7        918.23        885.28        15.64 o                         
 -10   1   7         23.43         11.19         3.61 o                         
  -9   1   7          8.73         12.06         3.08 o                         
  -8   1   7         33.54         17.89         2.91 o                         
  -7   1   7          3.34          4.79         1.88 o                         
  -6   1   7        632.30        705.96        10.28 o                         
  -5   1   7       1952.65       1993.07        16.73 o                         
  -4   1   7         22.79         28.88         1.84 o                         
  -3   1   7        473.03        489.83         4.84 o                         
  -2   1   7        682.17        668.81         5.49 o                         
  -1   1   7       8360.17       8320.92        45.98 o                         
   0   1   7        207.39        181.81         2.69 o                         
   1   1   7        181.71        135.77         2.52 o                         
   2   1   7       3013.53       3164.96        18.76 o                         
   3   1   7        192.14        183.73         3.64 o                         
   4   1   7        831.14        813.99         9.40 o                         
   5   1   7        607.66        625.37        10.32 o                         
   6   1   7       2568.59       2466.42        22.72 o                         
   7   1   7         51.42         53.20         4.20 o                         
   8   1   7        221.56        213.94         7.20 o                         
   9   1   7        464.24        453.74        10.51 o                         
  10   1   7         33.71         40.17         4.99 o                         
  11   1   7        198.94        225.82        11.63 o                         
  12   1   7        153.74        159.64        12.42 o                         
  13   1   7         12.28         20.54         8.47 o                         
 -14   2   7          3.14         -1.13         9.06 o                         
 -13   2   7          0.76          2.86         6.44 o                         
 -12   2   7        187.57        187.57        13.95 o                         
 -11   2   7        345.66        336.59        11.96 o                         
 -10   2   7        378.99        362.37         9.91 o                         
  -9   2   7          2.09          1.72         3.04 o                         
  -8   2   7          3.02          2.29         2.46 o                         
  -7   2   7          0.57          0.85         1.92 o                         
  -6   2   7        277.00        231.42         5.05 o                         
  -5   2   7       1000.61       1076.72        10.69 o                         
  -4   2   7        266.75        309.33         4.62 o                         
  -3   2   7       7057.46       7357.60        37.77 o                         
  -2   2   7       5826.03       5743.51        30.88 o                         
  -1   2   7       5827.45       6086.77        32.27 o                         
   0   2   7        728.80        657.97         6.01 o                         
   1   2   7        544.56        639.91         5.89 o                         
   2   2   7       4648.74       4943.36        27.81 o                         
   3   2   7        315.99        298.47         4.49 o                         
   4   2   7       1221.29       1305.12        12.65 o                         
   5   2   7        130.16        161.52         4.60 o                         
   6   2   7        270.39        262.67         6.76 o                         
   7   2   7        222.53        260.23         7.91 o                         
   8   2   7        170.63        167.71         6.71 o                         
   9   2   7        402.68        451.50        11.34 o                         
  10   2   7         76.34         78.24         7.58 o                         
  11   2   7          1.82         -0.75         5.09 o                         
  12   2   7         99.13        104.42        10.14 o                         
  13   2   7          1.24          5.94         8.83 o                         
 -14   3   7         42.53         34.84         9.96 o                         
 -13   3   7          0.33          5.48         6.69 o                         
 -12   3   7         13.14         12.64         6.99 o                         
 -11   3   7         69.82         76.50         6.25 o                         
 -10   3   7         20.84         20.51         4.14 o                         
  -9   3   7        210.57        189.17         6.89 o                         
  -8   3   7        458.09        420.56        11.26 o                         
  -7   3   7          5.25         10.70         2.61 o                         
  -6   3   7          0.01         -1.59         1.81 o                         
  -5   3   7        268.22        243.25         5.86 o                         
  -4   3   7        383.83        370.69         5.75 o                         
  -3   3   7         65.79         63.03         2.63 o                         
  -2   3   7         71.05         54.05         2.18 o                         
  -1   3   7        144.56        166.60         3.43 o                         
   0   3   7        206.25        236.03         3.86 o                         
   1   3   7        972.48       1028.52         9.60 o                         
   2   3   7       1123.39       1074.77        10.53 o                         
   3   3   7         46.84         44.59         2.38 o                         
   4   3   7       2195.72       2190.80        17.11 o                         
   5   3   7        530.42        574.97         8.48 o                         
   6   3   7        186.71        179.31         7.04 o                         
   7   3   7        138.25        138.69         6.54 o                         
   8   3   7         89.64        106.89         6.48 o                         
   9   3   7         14.56          5.86         3.66 o                         
  10   3   7        261.94        240.04        10.05 o                         
  11   3   7        119.50        128.05        10.41 o                         
  12   3   7         55.88         38.74         9.07 o                         
  13   3   7        105.41        117.90        16.50 o                         
 -14   4   7          0.31          7.39         7.97 o                         
 -13   4   7         48.39         42.76        10.41 o                         
 -12   4   7         85.26         91.41         9.07 o                         
 -11   4   7         56.89         55.61         6.18 o                         
 -10   4   7         40.86         33.09         4.75 o                         
  -9   4   7         81.93         91.89         5.72 o                         
  -8   4   7        210.34        226.19         7.14 o                         
  -7   4   7          8.27          2.58         2.45 o                         
  -6   4   7       1386.89       1405.09        15.70 o                         
  -5   4   7          3.17          0.27         1.59 o                         
  -4   4   7       5828.61       6012.70        39.51 o                         
  -3   4   7         33.11         81.04         3.27 o                         
  -2   4   7        712.76        748.75         7.88 o                         
  -1   4   7        349.50        396.62         5.77 o                         
   0   4   7        129.24        103.90         3.13 o                         
   1   4   7        759.64        745.77         9.56 o                         
   2   4   7         99.75         67.42         2.97 o                         
   3   4   7          0.84         -1.11         1.56 o                         
   4   4   7         12.36         13.58         2.26 o                         
   5   4   7        346.09        353.07         7.67 o                         
   6   4   7        330.06        320.82         7.81 o                         
   7   4   7         63.77         75.04         5.53 o                         
   8   4   7         52.19         59.75         5.31 o                         
   9   4   7        148.64        132.58         7.72 o                         
  10   4   7         48.90         38.33         6.51 o                         
  11   4   7         51.28         33.45         8.26 o                         
  12   4   7         39.99         49.78        10.99 o                         
 -13   5   7        205.40        223.73        17.13 o                         
 -12   5   7        392.44        377.94        24.66 o                         
 -11   5   7          6.49          0.24         4.63 o                         
 -10   5   7        220.02        200.74         8.79 o                         
  -9   5   7        411.76        419.65        10.13 o                         
  -8   5   7        128.34        111.32         6.05 o                         
  -7   5   7       1324.11       1294.35        16.29 o                         
  -6   5   7        716.93        763.43        11.65 o                         
  -5   5   7        186.09        140.36         7.02 o                         
  -4   5   7       1672.68       1721.72        16.17 o                         
  -3   5   7       2511.08       2515.89        21.31 o                         
  -2   5   7        214.14        189.37         3.98 o                         
  -1   5   7       1643.98       1612.63        14.38 o                         
   0   5   7         68.73         71.71         3.15 o                         
   1   5   7         26.88         32.39         2.92 o                         
   2   5   7        980.19       1049.38        11.48 o                         
   3   5   7          0.13          1.15         1.73 o                         
   4   5   7        129.53        153.95         5.02 o                         
   5   5   7        245.19        251.65         7.00 o                         
   6   5   7        188.56        198.69         6.81 o                         
   7   5   7        371.36        311.09        10.19 o                         
   8   5   7         75.80         80.73         6.57 o                         
   9   5   7        134.43        138.01        10.40 o                         
  10   5   7        135.14        159.81        14.42 o                         
  11   5   7         50.48         55.17        13.28 o                         
  12   5   7        143.70        118.09        14.38 o                         
 -13   6   7         45.84         59.45        11.59 o                         
 -12   6   7         47.55         39.69         8.62 o                         
 -11   6   7         53.92         39.74         7.87 o                         
 -10   6   7        342.37        332.06        10.56 o                         
  -9   6   7         32.01         25.74         4.36 o                         
  -8   6   7        595.25        565.63        11.46 o                         
  -7   6   7        161.44        175.45         8.14 o                         
  -6   6   7        136.64        121.35         5.77 o                         
  -5   6   7        228.99        234.76         6.54 o                         
  -4   6   7        484.48        512.40         8.61 o                         
  -3   6   7         57.02         74.00         4.24 o                         
  -2   6   7        611.59        559.91         8.83 o                         
  -1   6   7       1434.83       1345.25        13.95 o                         
   0   6   7         68.54         69.82         4.61 o                         
   1   6   7        219.07        191.11         5.91 o                         
   2   6   7        549.62        558.62         9.76 o                         
   3   6   7        314.15        299.25         7.54 o                         
   4   6   7         18.57         15.67         3.09 o                         
   5   6   7        212.35        205.42         7.57 o                         
   6   6   7        244.73        224.07         8.24 o                         
   7   6   7         19.37         28.31         4.94 o                         
   8   6   7          2.45          9.50         5.02 o                         
   9   6   7        142.30        138.32        11.63 o                         
  10   6   7         36.63         37.82        12.40 o                         
  11   6   7          1.38          3.71         7.97 o                         
 -12   7   7         77.29         72.81        12.16 o                         
 -11   7   7         36.66         24.02         8.55 o                         
 -10   7   7        136.71        146.98        10.91 o                         
  -9   7   7         88.03         90.01         7.93 o                         
  -8   7   7         72.70         71.93         6.47 o                         
  -7   7   7          0.86          0.27         3.17 o                         
  -6   7   7         72.88         80.68         6.09 o                         
  -5   7   7         40.04         32.33         4.26 o                         
  -4   7   7        180.84        179.24         6.48 o                         
  -3   7   7        302.98        290.32         7.60 o                         
  -2   7   7         22.44         38.24         3.78 o                         
  -1   7   7       1382.50       1329.52        15.90 o                         
   0   7   7         98.23        100.79         5.09 o                         
   1   7   7        633.74        626.92        11.75 o                         
   2   7   7        248.86        208.83         7.28 o                         
   3   7   7         14.49          8.98         3.04 o                         
   4   7   7        575.26        563.50        12.31 o                         
   5   7   7        125.07        134.27         9.53 o                         
   6   7   7        426.12        412.34        11.05 o                         
   7   7   7          8.88          1.60         4.84 o                         
   8   7   7         49.55         55.48         7.67 o                         
   9   7   7         62.33         53.79        10.36 o                         
  10   7   7        179.12        195.50        17.04 o                         
  11   7   7        584.04        640.60        39.80 o                         
 -11   8   7          0.46         -7.19         7.19 o                         
 -10   8   7         30.33          7.67         6.34 o                         
  -9   8   7        496.57        498.20        16.31 o                         
  -8   8   7         41.61         35.04         5.99 o                         
  -7   8   7        137.93        149.44         9.33 o                         
  -6   8   7          2.48         -3.44         3.44 o                         
  -5   8   7          1.59         -0.53         3.08 o                         
  -4   8   7        424.22        404.28         9.62 o                         
  -3   8   7         43.69         48.14         4.77 o                         
  -2   8   7         74.75         68.71         5.28 o                         
  -1   8   7       1686.31       1691.06        20.91 o                         
   0   8   7        159.69        121.32         6.22 o                         
   1   8   7        529.94        523.03        10.84 o                         
   2   8   7        976.33        909.47        14.17 o                         
   3   8   7          0.85         -0.94         3.40 o                         
   4   8   7          0.32         -0.47         3.03 o                         
   5   8   7          9.23         10.89         3.98 o                         
   6   8   7          1.00         -3.94         4.08 o                         
   7   8   7         57.76         55.13         7.52 o                         
   8   8   7         35.90         38.55         8.35 o                         
   9   8   7         50.24         40.45        11.98 o                         
  10   8   7        269.05        336.12        32.04 o                         
 -11   9   7        151.34        140.03        31.76 o                         
 -10   9   7         37.65         43.52         8.39 o                         
  -9   9   7          2.28         -3.69         5.67 o                         
  -8   9   7        228.60        262.34        14.18 o                         
  -7   9   7         63.34         82.25         8.37 o                         
  -6   9   7          1.37          0.74         4.59 o                         
  -5   9   7        132.61        133.67         9.49 o                         
  -4   9   7         92.80         78.43         7.10 o                         
  -3   9   7        215.65        204.12         9.10 o                         
  -2   9   7          6.03         10.47         3.68 o                         
  -1   9   7        414.85        386.92        10.44 o                         
   0   9   7         38.54         31.44         4.50 o                         
   1   9   7        224.66        215.49         8.38 o                         
   2   9   7         35.50         30.08         4.36 o                         
   3   9   7        329.76        268.93         9.36 o                         
   4   9   7        238.15        281.64        10.46 o                         
   5   9   7          1.21         -0.86         4.56 o                         
   6   9   7          5.23          2.21         5.55 o                         
   7   9   7          4.75         10.34         6.94 o                         
   8   9   7         89.60         97.08        12.63 o                         
   9   9   7         75.04         60.19        17.71 o                         
  -9  10   7          2.70         -6.91         8.13 o                         
  -8  10   7        123.15        148.05        15.64 o                         
  -7  10   7         16.64         24.97        11.41 o                         
  -6  10   7        138.86        142.98        12.06 o                         
  -5  10   7          7.90         12.97         6.32 o                         
  -4  10   7          7.67         -1.27         5.12 o                         
  -3  10   7          3.07          6.37         4.75 o                         
  -2  10   7         77.44         63.38         6.19 o                         
  -1  10   7        446.51        421.15        12.38 o                         
   0  10   7         12.15          2.15         4.13 o                         
   1  10   7         19.89         11.70         4.62 o                         
   2  10   7        182.87        195.13         9.44 o                         
   3  10   7        119.50        124.27         8.71 o                         
   4  10   7         53.79         39.40         7.02 o                         
   5  10   7          0.09         -0.39         5.76 o                         
   6  10   7         80.56         79.50         9.10 o                         
   7  10   7         17.26         13.19         8.88 o                         
   8  10   7          0.94          6.38        11.52 o                         
  -8  11   7          4.19          6.55        12.75 o                         
  -7  11   7         45.98         23.80         9.56 o                         
  -6  11   7          0.54          2.08         7.77 o                         
  -5  11   7          7.80          5.50         7.61 o                         
  -4  11   7          5.71          2.87         7.53 o                         
  -3  11   7        506.43        554.12        22.71 o                         
  -2  11   7         19.47         18.07         7.00 o                         
  -1  11   7        291.34        283.50        14.97 o                         
   0  11   7         67.16         70.17         9.45 o                         
   1  11   7        113.80        115.00        11.02 o                         
   2  11   7        115.61        109.13        10.82 o                         
   3  11   7          6.40          2.86         5.69 o                         
   4  11   7         60.01         67.17        10.18 o                         
   5  11   7        143.10        174.92        12.34 o                         
   6  11   7          0.32          0.42         6.51 o                         
  -5  12   7         27.46         21.33        10.21 o                         
  -4  12   7          7.69          9.08         8.32 o                         
  -3  12   7          0.01         -7.44         8.60 o                         
  -2  12   7         36.97         14.99         8.37 o                         
  -1  12   7         43.18         45.67         9.02 o                         
   0  12   7          5.34          1.40         7.43 o                         
   1  12   7        139.14        156.20        17.71 o                         
   2  12   7         20.02         13.58         8.87 o                         
   3  12   7          7.95          0.03         7.47 o                         
   4  12   7          5.51         -8.53         9.58 o                         
 -14   0   8        101.57        105.36        18.47 o                         
 -12   0   8        694.78        715.68        22.68 o                         
 -10   0   8       1793.42       1632.87        27.53 o                         
  -8   0   8         75.44        101.30         9.36 o                         
  -6   0   8       4042.74       3491.04        33.42 o                         
  -4   0   8       2782.64       2971.68        25.62 o                         
  -2   0   8      12694.39      13242.13       111.81 o                         
   0   0   8          2.45         10.07         2.15 o                         
   2   0   8       5773.19       5790.86        44.60 o                         
   4   0   8        675.20        628.72        12.58 o                         
   6   0   8         27.86         16.60         4.15 o                         
   8   0   8         16.87         18.54         5.08 o                         
  10   0   8         28.72         32.37         6.91 o                         
  12   0   8         15.75         25.38        12.75 o                         
 -15   1   8         20.22          4.31        13.27 o                         
 -14   1   8         36.22         45.07        10.01 o                         
 -13   1   8        119.61        144.80        20.00 o                         
 -12   1   8        586.13        583.02        14.75 o                         
 -11   1   8        310.61        265.80         9.30 o                         
 -10   1   8        433.49        418.12        11.71 o                         
  -9   1   8         72.26         65.13         4.81 o                         
  -8   1   8          2.40         -0.20         2.26 o                         
  -7   1   8        185.73        217.38         5.93 o                         
  -6   1   8       3995.28       4059.18        28.70 o                         
  -5   1   8          2.90         11.86         1.75 o                         
  -4   1   8         85.12         84.62         2.22 o                         
  -3   1   8       2221.90       2271.31        14.29 o                         
  -2   1   8      22388.48      23148.61       113.51 o                         
  -1   1   8       5345.35       5321.61        30.95 o                         
   0   1   8       1332.64       1388.07        10.39 o                         
   1   1   8       2587.06       2795.82        16.70 o                         
   2   1   8       1602.57       1738.54        12.00 o                         
   3   1   8         41.58         51.13         2.39 o                         
   4   1   8        788.41        780.81         9.33 o                         
   5   1   8       1313.97       1215.46        13.95 o                         
   6   1   8        154.52        151.12         5.57 o                         
   7   1   8         63.29         60.45         4.41 o                         
   8   1   8        679.07        713.73        12.45 o                         
   9   1   8          9.05          6.78         3.44 o                         
  10   1   8         90.36         90.39         6.79 o                         
  11   1   8        249.60        245.88        13.21 o                         
  12   1   8         59.36         60.34         8.73 o                         
  13   1   8          4.68          3.01        13.86 o                         
 -14   2   8         22.48         15.95         8.93 o                         
 -13   2   8         12.20          5.81         7.75 o                         
 -12   2   8          5.38         -1.15         4.28 o                         
 -11   2   8         75.63         77.90         6.17 o                         
 -10   2   8        582.14        571.77        12.29 o                         
  -9   2   8        380.34        388.70         9.78 o                         
  -8   2   8        336.88        333.71         7.92 o                         
  -7   2   8         72.10         63.01         3.54 o                         
  -6   2   8        203.58        211.23         4.88 o                         
  -5   2   8       1670.49       1712.00        14.22 o                         
  -4   2   8        774.95        823.86         7.29 o                         
  -3   2   8        133.28        112.60         2.85 o                         
  -2   2   8        140.32        138.81         2.82 o                         
  -1   2   8       1753.74       1729.65        11.47 o                         
   0   2   8          0.02         -0.07         1.03 o                         
   1   2   8        254.98        266.59         3.78 o                         
   2   2   8       5334.00       5315.26        29.88 o                         
   3   2   8       4825.80       4904.90        29.58 o                         
   4   2   8        217.67        241.07         6.27 o                         
   5   2   8          0.03         -0.52         1.76 o                         
   6   2   8        230.24        267.59         7.00 o                         
   7   2   8        929.95        892.42        14.53 o                         
   8   2   8        145.48        156.18         7.70 o                         
   9   2   8          5.87          1.45         3.70 o                         
  10   2   8        138.24        157.69         8.46 o                         
  11   2   8        233.25        231.58        11.42 o                         
  12   2   8          6.74         12.05         6.31 o                         
  13   2   8          5.69         -6.96         8.84 o                         
 -14   3   8        132.62        156.82        15.17 o                         
 -13   3   8          0.16         -5.84         5.84 o                         
 -12   3   8        204.43        215.45        11.63 o                         
 -11   3   8         28.23         14.52         4.36 o                         
 -10   3   8         43.00         31.95         4.71 o                         
  -9   3   8        190.05        194.49         7.45 o                         
  -8   3   8        500.51        499.19        11.38 o                         
  -7   3   8       1208.27       1123.82        14.03 o                         
  -6   3   8         83.96         89.09         4.27 o                         
  -5   3   8        115.92         69.05         3.69 o                         
  -4   3   8        394.21        401.77         6.52 o                         
  -3   3   8        381.50        460.10         5.27 o                         
  -2   3   8       1360.41       1346.71        10.21 o                         
  -1   3   8       8886.21       9108.12        49.89 o                         
   0   3   8       2333.78       2484.61        16.82 o                         
   1   3   8       3950.05       4059.04        27.83 o                         
   2   3   8        131.20        135.64         3.13 o                         
   3   3   8        444.28        466.88         8.01 o                         
   4   3   8       1004.01       1053.26        10.57 o                         
   5   3   8         28.94         33.66         3.22 o                         
   6   3   8       2506.97       2532.30        25.72 o                         
   7   3   8        162.50        141.69         6.73 o                         
   8   3   8        598.50        573.51        15.74 o                         
   9   3   8        592.14        600.66        13.30 o                         
  10   3   8          0.80         -2.35         3.91 o                         
  11   3   8        412.94        430.23        16.09 o                         
  12   3   8         23.80         29.83         8.76 o                         
 -14   4   8          1.16          7.35         8.54 o                         
 -13   4   8          4.17          0.59         7.07 o                         
 -12   4   8         11.44          5.86         5.53 o                         
 -11   4   8          8.70          1.58         4.19 o                         
 -10   4   8        141.55        140.73         7.48 o                         
  -9   4   8       2015.54       1911.27        21.51 o                         
  -8   4   8        135.08        135.56         6.05 o                         
  -7   4   8         26.20         36.97         3.67 o                         
  -6   4   8        276.48        239.47         6.42 o                         
  -5   4   8       2126.53       2212.75        18.81 o                         
  -4   4   8        374.19        348.23         6.17 o                         
  -3   4   8         70.08        107.95         3.45 o                         
  -2   4   8       1328.62       1349.55        11.12 o                         
  -1   4   8        258.73        343.06         5.47 o                         
   0   4   8       1160.66       1272.87        12.88 o                         
   1   4   8        536.72        479.79         7.31 o                         
   2   4   8         27.94         23.19         2.20 o                         
   3   4   8          2.59         -0.80         1.58 o                         
   4   4   8        189.69        236.99         5.64 o                         
   5   4   8         90.46         95.00         4.82 o                         
   6   4   8         20.06         19.02         3.63 o                         
   7   4   8       1087.39       1060.68        16.38 o                         
   8   4   8         45.24         65.86         7.97 o                         
   9   4   8         17.99         24.40         4.75 o                         
  10   4   8         38.56         26.14         5.56 o                         
  11   4   8        672.59        773.80        27.74 o                         
  12   4   8          0.17         -4.36         8.48 o                         
 -13   5   8          0.74         -7.42         7.42 o                         
 -12   5   8         37.38         35.41         7.15 o                         
 -11   5   8         90.49         72.78         7.15 o                         
 -10   5   8         37.10         44.36         5.42 o                         
  -9   5   8          4.28         11.64         3.55 o                         
  -8   5   8        127.73        138.02         6.53 o                         
  -7   5   8        134.92        159.00         6.28 o                         
  -6   5   8        390.72        385.44         9.93 o                         
  -5   5   8        285.51        289.73         6.63 o                         
  -4   5   8        326.79        370.60         7.89 o                         
  -3   5   8         40.08         66.38         3.48 o                         
  -2   5   8         20.67         20.81         2.31 o                         
  -1   5   8       5967.47       6291.12        41.35 o                         
   0   5   8         62.89         48.65         3.62 o                         
   1   5   8         53.03         54.57         3.59 o                         
   2   5   8       1648.99       1562.86        16.56 o                         
   3   5   8          1.11         -2.00         2.00 o                         
   4   5   8         30.57         35.73         3.56 o                         
   5   5   8       1899.41       1849.06        21.45 o                         
   6   5   8         56.26         62.81         5.08 o                         
   7   5   8         15.35         15.92         4.42 o                         
   8   5   8         17.73         21.79         4.94 o                         
   9   5   8         68.04         77.28         8.23 o                         
  10   5   8        472.41        514.29        21.75 o                         
  11   5   8         81.05         70.52        12.08 o                         
  12   5   8          1.40         -9.31        12.36 o                         
 -13   6   8         47.53         56.82        11.35 o                         
 -12   6   8          0.28         -1.69         6.92 o                         
 -11   6   8         13.64         12.34         5.98 o                         
 -10   6   8        108.37        118.70         7.60 o                         
  -9   6   8        308.42        277.63         8.99 o                         
  -8   6   8        120.18         93.18         5.73 o                         
  -7   6   8        250.10        229.08         7.55 o                         
  -6   6   8        136.63        148.76         6.36 o                         
  -5   6   8        162.79        118.50         6.02 o                         
  -4   6   8        111.68        126.02         5.31 o                         
  -3   6   8          2.86          2.03         2.29 o                         
  -2   6   8        513.68        592.84        10.12 o                         
  -1   6   8         57.99         63.98         4.05 o                         
   0   6   8        568.46        588.46        10.26 o                         
   1   6   8         92.80         99.85         4.82 o                         
   2   6   8        666.11        618.30        10.46 o                         
   3   6   8       2492.05       2437.55        24.95 o                         
   4   6   8        381.75        384.27         8.75 o                         
   5   6   8        405.98        404.04        10.12 o                         
   6   6   8         12.67          5.86         3.61 o                         
   7   6   8         44.69         42.65         5.55 o                         
   8   6   8         57.88         76.50         7.13 o                         
   9   6   8        172.14        160.12        11.17 o                         
  10   6   8         69.16         66.85        11.56 o                         
  11   6   8         38.65         55.98        14.16 o                         
 -12   7   8         67.64         53.43        11.15 o                         
 -11   7   8         27.64         21.78         8.45 o                         
 -10   7   8         39.77         34.60         7.24 o                         
  -9   7   8          7.60          7.44         4.96 o                         
  -8   7   8         95.36        105.91         7.04 o                         
  -7   7   8        440.42        472.32        11.51 o                         
  -6   7   8       1152.29       1059.98        15.72 o                         
  -5   7   8        987.53        943.65        15.18 o                         
  -4   7   8         79.52         84.19         5.10 o                         
  -3   7   8         10.85         11.22         2.94 o                         
  -2   7   8        647.02        639.14        11.75 o                         
  -1   7   8        394.45        396.24         9.39 o                         
   0   7   8        117.18        135.95         5.66 o                         
   1   7   8        192.92        204.59         6.66 o                         
   2   7   8        348.00        301.13         8.03 o                         
   3   7   8          5.72          4.51         3.10 o                         
   4   7   8        992.17        897.60        14.55 o                         
   5   7   8        115.36        145.90         7.30 o                         
   6   7   8         23.60         22.93         4.67 o                         
   7   7   8          0.94          2.55         4.54 o                         
   8   7   8         18.11         28.65         6.54 o                         
   9   7   8        258.52        256.88        20.26 o                         
  10   7   8        480.29        537.78        27.19 o                         
 -11   8   8          4.74         -5.34         7.44 o                         
 -10   8   8          4.59         -2.95         5.87 o                         
  -9   8   8         25.52         16.76         6.12 o                         
  -8   8   8          3.35         -0.77         5.54 o                         
  -7   8   8        864.61        954.87        19.32 o                         
  -6   8   8         13.90         13.61         3.93 o                         
  -5   8   8        133.53        150.38         7.32 o                         
  -4   8   8          0.21         -0.99         3.31 o                         
  -3   8   8         83.18         94.97         6.15 o                         
  -2   8   8         25.36         27.81         4.16 o                         
  -1   8   8        675.28        663.80        16.37 o                         
   0   8   8        683.91        657.02        12.73 o                         
   1   8   8       1114.38       1104.46        15.71 o                         
   2   8   8        317.62        341.49         9.09 o                         
   3   8   8          2.77          1.32         3.12 o                         
   4   8   8          2.18         -1.41         3.47 o                         
   5   8   8        195.01        217.02         8.95 o                         
   6   8   8          5.47         -3.40         4.37 o                         
   7   8   8         12.85          9.09         6.47 o                         
   8   8   8          1.48         -3.69         6.36 o                         
   9   8   8         77.86         78.61        12.83 o                         
  10   8   8        163.25        210.01        41.14 o                         
 -10   9   8         15.29          7.92         6.91 o                         
  -9   9   8         56.05         51.51         8.24 o                         
  -8   9   8         17.02         14.35         6.38 o                         
  -7   9   8         82.47         81.28         9.79 o                         
  -6   9   8          8.98         -2.36         4.94 o                         
  -5   9   8          2.01         11.27         4.87 o                         
  -4   9   8          8.90          7.82         4.21 o                         
  -3   9   8        502.82        465.26        11.63 o                         
  -2   9   8         88.75        102.19         6.77 o                         
  -1   9   8        221.47        217.65         8.52 o                         
   0   9   8         18.14         15.71         4.00 o                         
   1   9   8        241.33        210.91         8.45 o                         
   2   9   8         15.30         29.28         4.38 o                         
   3   9   8        147.71        146.49         7.18 o                         
   4   9   8        150.55        173.92         9.06 o                         
   5   9   8          0.04          0.70         4.70 o                         
   6   9   8        184.99        189.78        11.05 o                         
   7   9   8          2.38          4.93         6.51 o                         
   8   9   8        268.49        294.88        18.66 o                         
   9   9   8         90.64        117.45        22.20 o                         
  -9  10   8          9.87         11.17         9.42 o                         
  -8  10   8        127.73        126.07        12.91 o                         
  -7  10   8          1.30          2.98         6.30 o                         
  -6  10   8         79.36         83.94         9.87 o                         
  -5  10   8          8.41          8.61         5.67 o                         
  -4  10   8        172.83        180.33        10.99 o                         
  -3  10   8         94.58         95.05         8.80 o                         
  -2  10   8         22.91         23.56         5.41 o                         
  -1  10   8          0.00         -3.22         3.81 o                         
   0  10   8          3.86          5.97         4.29 o                         
   1  10   8         90.12         85.92         7.13 o                         
   2  10   8          1.27         -3.93         3.93 o                         
   3  10   8         15.25          9.44         5.20 o                         
   4  10   8        122.04        108.16         8.87 o                         
   5  10   8         94.34         79.96         8.95 o                         
   6  10   8         12.19          6.42         6.40 o                         
   7  10   8          7.58          0.61         7.12 o                         
  -7  11   8        141.29        144.53        14.79 o                         
  -6  11   8         12.18         11.34         8.32 o                         
  -5  11   8        153.80        130.14        14.02 o                         
  -4  11   8        216.71        210.00        16.42 o                         
  -3  11   8         21.06         25.53         8.71 o                         
  -2  11   8          1.28          4.30         6.00 o                         
  -1  11   8          0.00         -4.40         5.27 o                         
   0  11   8        148.09        191.54        10.86 o                         
   1  11   8         96.59        101.63         8.79 o                         
   2  11   8         44.43         42.47         7.51 o                         
   3  11   8         45.37         56.57         9.21 o                         
   4  11   8         50.66         38.92         8.40 o                         
   5  11   8        179.21        190.84        14.03 o                         
   6  11   8         26.06          4.66         7.73 o                         
  -5  12   8          0.00          5.54        13.72 o                         
  -4  12   8         27.25         26.55        12.03 o                         
  -3  12   8         72.97         62.90        11.49 o                         
  -2  12   8         13.58         25.33         9.68 o                         
  -1  12   8        172.31        173.56        13.93 o                         
   0  12   8         73.90        100.34        12.55 o                         
   1  12   8          7.62          2.50         7.42 o                         
   2  12   8         32.25         24.94         9.59 o                         
   3  12   8         14.63          8.16         8.68 o                         
 -15   0   9         62.24         20.57        21.29 o                         
 -13   0   9        298.59        294.03        25.49 o                         
 -11   0   9        973.77       1067.57        26.37 o                         
  -9   0   9       2566.82       2435.63        39.40 o                         
  -7   0   9          9.82         14.90         3.58 o                         
  -5   0   9        450.57        686.11        11.39 o                         
  -3   0   9       1581.46       1384.24        13.91 o                         
  -1   0   9       4662.56       4995.25        48.14 o                         
   1   0   9        931.16        968.93        10.72 o                         
   3   0   9       3277.24       3283.91        28.60 o                         
   5   0   9       1685.15       1795.92        25.60 o                         
   7   0   9        218.08        208.81         9.76 o                         
   9   0   9        137.68        139.30        10.10 o                         
  11   0   9        267.32        284.77        18.40 o                         
  13   0   9         65.28         69.84        32.12 o                         
 -15   1   9        170.64        169.27        34.29 o                         
 -14   1   9         70.06         48.12        10.40 o                         
 -13   1   9         21.43         17.44         9.12 o                         
 -12   1   9         19.42         14.29         5.96 o                         
 -11   1   9         26.67         16.15         4.36 o                         
 -10   1   9         49.84         33.15         5.29 o                         
  -9   1   9        924.48        868.68        16.56 o                         
  -8   1   9        220.36        279.39         7.09 o                         
  -7   1   9        717.89        693.92         9.34 o                         
  -6   1   9        750.04        788.27         9.48 o                         
  -5   1   9       1351.47       1443.84        11.99 o                         
  -4   1   9       2377.82       2452.95        15.80 o                         
  -3   1   9       3520.88       3732.74        21.62 o                         
  -2   1   9        431.14        450.66         4.32 o                         
  -1   1   9      14509.04      15232.07        82.27 o                         
   0   1   9        540.46        594.47         6.12 o                         
   1   1   9        296.19        300.67         3.93 o                         
   2   1   9       1510.33       1552.32        11.75 o                         
   3   1   9       1773.80       1861.54        14.22 o                         
   4   1   9        362.41        349.74         5.91 o                         
   5   1   9        850.03        880.55        11.87 o                         
   6   1   9        541.66        476.68         9.34 o                         
   7   1   9          4.31          2.19         2.74 o                         
   8   1   9          0.72         -2.85         2.85 o                         
   9   1   9        405.52        407.46        11.44 o                         
  10   1   9         82.88         82.56         6.68 o                         
  11   1   9          3.85          3.34         5.27 o                         
  12   1   9        207.83        232.82        19.60 o                         
 -14   2   9         36.64         28.15         9.57 o                         
 -13   2   9          1.27          8.04         6.31 o                         
 -12   2   9          2.68          0.39         3.86 o                         
 -11   2   9        235.95        233.17         9.11 o                         
 -10   2   9        836.99        841.63        14.91 o                         
  -9   2   9        820.27        865.73        14.40 o                         
  -8   2   9          2.37          4.57         2.86 o                         
  -7   2   9        103.76        119.37         4.88 o                         
  -6   2   9        114.90        119.52         3.99 o                         
  -5   2   9        257.77        295.80         4.95 o                         
  -4   2   9        853.13        831.43         7.56 o                         
  -3   2   9        102.95         79.79         3.22 o                         
  -2   2   9         76.89        100.62         2.48 o                         
  -1   2   9       1638.37       1676.07        11.39 o                         
   0   2   9         12.75         25.83         1.55 o                         
   1   2   9       1132.48       1027.00         8.45 o                         
   2   2   9        653.63        773.73         7.41 o                         
   3   2   9        946.10        957.83         8.74 o                         
   4   2   9        211.30        177.00         4.63 o                         
   5   2   9         51.99         59.29         3.94 o                         
   6   2   9         84.89         95.27         5.02 o                         
   7   2   9        133.83        111.16         6.20 o                         
   8   2   9         88.94         82.55         6.03 o                         
   9   2   9        574.21        578.36        13.14 o                         
  10   2   9        444.06        494.62        13.01 o                         
  11   2   9        161.58        131.12         9.61 o                         
  12   2   9          7.08          6.51         6.63 o                         
 -14   3   9         44.68         44.56        11.04 o                         
 -13   3   9        255.94        298.62        15.79 o                         
 -12   3   9         38.38         32.75         5.83 o                         
 -11   3   9          4.24          3.59         3.76 o                         
 -10   3   9        216.53        209.22         8.28 o                         
  -9   3   9        244.48        235.13         8.13 o                         
  -8   3   9        398.09        424.05         9.02 o                         
  -7   3   9        351.03        351.78        10.60 o                         
  -6   3   9        456.50        482.51         8.49 o                         
  -5   3   9        148.07        137.54         4.63 o                         
  -4   3   9        621.36        618.70         7.49 o                         
  -3   3   9        550.83        531.11         6.06 o                         
  -2   3   9        482.42        448.43         6.33 o                         
  -1   3   9       1219.34       1308.66        10.76 o                         
   0   3   9         23.33         54.71         2.01 o                         
   1   3   9         77.87         70.04         2.36 o                         
   2   3   9       4689.00       4621.77        27.36 o                         
   3   3   9        130.42        103.17         3.30 o                         
   4   3   9        517.09        493.46         8.43 o                         
   5   3   9        229.69        239.79         6.46 o                         
   6   3   9        482.35        544.59        11.58 o                         
   7   3   9        231.72        252.93         8.40 o                         
   8   3   9        343.44        343.60        10.02 o                         
   9   3   9        329.83        338.90        12.12 o                         
  10   3   9         63.69         55.36         6.25 o                         
  11   3   9         81.32         83.04         9.12 o                         
  12   3   9        456.89        520.73        21.67 o                         
 -14   4   9         85.32        106.12        12.06 o                         
 -13   4   9         33.94         39.44         7.94 o                         
 -12   4   9         70.64         89.97         7.89 o                         
 -11   4   9        327.96        312.53        10.67 o                         
 -10   4   9        426.73        409.42        11.05 o                         
  -9   4   9        136.94        112.69         7.22 o                         
  -8   4   9        169.82        160.42         6.69 o                         
  -7   4   9        277.53        276.94        12.73 o                         
  -6   4   9       2171.33       2097.56        20.56 o                         
  -5   4   9        195.51        182.80         5.47 o                         
  -4   4   9          4.18         -1.52         1.52 o                         
  -3   4   9          6.74         11.17         1.50 o                         
  -2   4   9          0.79          2.78         1.28 o                         
  -1   4   9       1267.59       1190.48        11.24 o                         
   0   4   9         15.17          7.77         1.61 o                         
   1   4   9        342.75        312.10         6.05 o                         
   2   4   9       4049.63       4165.74        29.56 o                         
   3   4   9        167.00        198.99         5.08 o                         
   4   4   9         30.26         29.63         3.09 o                         
   5   4   9         29.49         38.80         3.67 o                         
   6   4   9       1282.17       1291.68        17.73 o                         
   7   4   9        307.39        299.30         9.12 o                         
   8   4   9         76.47         69.12         5.90 o                         
   9   4   9         10.25          5.81         4.49 o                         
  10   4   9        711.53        753.80        18.62 o                         
  11   4   9        149.27        141.28        14.70 o                         
  12   4   9          0.01         -6.10         8.36 o                         
 -13   5   9          1.74          4.65         7.05 o                         
 -12   5   9        108.35        100.11        12.61 o                         
 -11   5   9         10.49         14.93         5.06 o                         
 -10   5   9        620.83        593.02        13.34 o                         
  -9   5   9          1.43          0.10         3.15 o                         
  -8   5   9        160.87        154.06         6.63 o                         
  -7   5   9         27.92         18.75         3.45 o                         
  -6   5   9       1245.47       1213.13        16.05 o                         
  -5   5   9        141.26        121.36         5.11 o                         
  -4   5   9         18.13         20.43         2.59 o                         
  -3   5   9        333.44        313.84         6.80 o                         
  -2   5   9        720.82        652.12         8.79 o                         
  -1   5   9        652.62        643.67         8.71 o                         
   0   5   9        706.36        683.83        10.01 o                         
   1   5   9       1597.75       1565.09        16.51 o                         
   2   5   9        396.00        445.54         8.38 o                         
   3   5   9        774.13        789.99        11.64 o                         
   4   5   9        629.50        612.10        11.44 o                         
   5   5   9         34.36         46.64         4.61 o                         
   6   5   9        141.57        132.23         7.55 o                         
   7   5   9        234.26        225.72        13.38 o                         
   8   5   9          2.71          1.62         4.21 o                         
   9   5   9          6.04          1.15         4.54 o                         
  10   5   9         76.07         85.70        11.08 o                         
  11   5   9         57.85         61.75        11.71 o                         
 -13   6   9         41.11         44.93        10.12 o                         
 -12   6   9         23.73         18.47         7.31 o                         
 -11   6   9         74.39         85.69         7.83 o                         
 -10   6   9         57.90         51.13         6.19 o                         
  -9   6   9        157.08        176.01         9.45 o                         
  -8   6   9          6.97          4.86         3.46 o                         
  -7   6   9         15.70          4.62         3.33 o                         
  -6   6   9        480.49        474.54        10.11 o                         
  -5   6   9        573.66        577.39        11.37 o                         
  -4   6   9       3646.19       3439.69        29.41 o                         
  -3   6   9          6.31          3.76         2.51 o                         
  -2   6   9         21.14         14.59         2.73 o                         
  -1   6   9       1708.23       1745.24        18.20 o                         
   0   6   9        520.32        475.34         8.91 o                         
   1   6   9        202.24        209.33         6.41 o                         
   2   6   9         45.35         48.51         4.45 o                         
   3   6   9        355.75        346.15        10.39 o                         
   4   6   9         30.05         33.36         4.23 o                         
   5   6   9         12.49          4.64         3.31 o                         
   6   6   9         63.23         69.24         7.23 o                         
   7   6   9         28.53         21.05         4.92 o                         
   8   6   9         33.68         18.50         5.34 o                         
   9   6   9         81.29         62.73         8.32 o                         
  10   6   9          7.94         14.60         8.76 o                         
  11   6   9         41.16         44.02        12.07 o                         
 -12   7   9        112.31        113.03        18.34 o                         
 -11   7   9         28.49         30.80        11.35 o                         
 -10   7   9          1.14          1.16         4.95 o                         
  -9   7   9         37.58         29.45         5.33 o                         
  -8   7   9        162.06        148.12         7.88 o                         
  -7   7   9        159.84        146.15         7.54 o                         
  -6   7   9         10.04         10.45         3.58 o                         
  -5   7   9         34.99         30.19         4.23 o                         
  -4   7   9         45.07         37.61         4.00 o                         
  -3   7   9          6.59         -0.68         2.77 o                         
  -2   7   9        470.58        525.13        10.85 o                         
  -1   7   9        327.76        332.11        10.35 o                         
   0   7   9         33.95         25.85         3.48 o                         
   1   7   9       1798.94       1802.34        19.99 o                         
   2   7   9        789.36        832.80        13.17 o                         
   3   7   9        268.91        239.02         7.62 o                         
   4   7   9         13.15          7.30         3.48 o                         
   5   7   9          8.89          7.69         3.85 o                         
   6   7   9        540.56        516.09        13.48 o                         
   7   7   9         18.71         18.04         4.72 o                         
   8   7   9          7.31          9.30         5.94 o                         
   9   7   9         38.68         47.64        10.27 o                         
  10   7   9         52.97         50.67        10.81 o                         
 -11   8   9         14.74          4.03         9.86 o                         
 -10   8   9         96.91         89.10         9.46 o                         
  -9   8   9        274.51        326.12        13.11 o                         
  -8   8   9          5.83          0.52         4.43 o                         
  -7   8   9         20.09         29.85         5.06 o                         
  -6   8   9         94.12         78.42         6.29 o                         
  -5   8   9         75.25         69.45         6.26 o                         
  -4   8   9          5.56          2.03         3.67 o                         
  -3   8   9        178.99        199.95         7.86 o                         
  -2   8   9         14.28          5.82         3.40 o                         
  -1   8   9          1.01         -0.12         2.94 o                         
   0   8   9        359.95        298.63         9.15 o                         
   1   8   9        210.67        199.10         8.48 o                         
   2   8   9        654.08        608.36        11.94 o                         
   3   8   9         81.39         80.57         6.93 o                         
   4   8   9         12.36         10.51         4.00 o                         
   5   8   9          5.05          9.56         4.19 o                         
   6   8   9         24.74         15.09         5.98 o                         
   7   8   9          2.67          1.68         5.83 o                         
   8   8   9         10.74          4.16         7.04 o                         
   9   8   9        135.59        128.50        14.51 o                         
 -10   9   9          1.37         -1.66         6.81 o                         
  -9   9   9        109.14        116.71        10.75 o                         
  -8   9   9        138.77        153.19        10.46 o                         
  -7   9   9        214.40        222.19        12.11 o                         
  -6   9   9          0.81         -1.03         5.03 o                         
  -5   9   9        225.98        234.61        10.18 o                         
  -4   9   9        208.83        184.44         9.13 o                         
  -3   9   9        316.62        291.21        12.04 o                         
  -2   9   9         62.84         71.30         5.93 o                         
  -1   9   9        132.63        143.92         7.55 o                         
   0   9   9        425.86        459.14        12.30 o                         
   1   9   9        247.35        245.31        10.64 o                         
   2   9   9        104.67        125.41         7.48 o                         
   3   9   9        245.64        243.36         8.70 o                         
   4   9   9          4.22          2.88         4.26 o                         
   5   9   9        142.42        140.74         9.75 o                         
   6   9   9         27.25         29.51         6.60 o                         
   7   9   9         99.12         93.72        11.23 o                         
   8   9   9          0.40          6.74         9.01 o                         
  -9  10   9          2.69         -1.73         7.25 o                         
  -8  10   9         17.74          6.07         7.42 o                         
  -7  10   9         14.99         10.26         7.17 o                         
  -6  10   9          8.48         14.36         6.19 o                         
  -5  10   9        173.41        190.02        12.00 o                         
  -4  10   9        269.79        265.61        12.76 o                         
  -3  10   9        228.86        248.81        11.11 o                         
  -2  10   9         33.09         23.47         5.56 o                         
  -1  10   9         25.86         11.03         4.57 o                         
   0  10   9        542.12        560.42        14.32 o                         
   1  10   9          6.77         13.62         4.89 o                         
   2  10   9         61.28         48.65         6.22 o                         
   3  10   9         84.84         93.59         8.14 o                         
   4  10   9        614.10        654.24        17.57 o                         
   5  10   9         46.59         56.74         8.40 o                         
   6  10   9          6.66         16.04         7.70 o                         
   7  10   9          0.07         -6.31         7.69 o                         
  -7  11   9          1.23         -0.89         8.07 o                         
  -6  11   9          0.22         -4.03         7.92 o                         
  -5  11   9         26.99         30.14        10.37 o                         
  -4  11   9         60.85         54.66        10.53 o                         
  -3  11   9         14.39         19.34         5.90 o                         
  -2  11   9         18.29         19.62         6.51 o                         
  -1  11   9          0.15         -0.11         4.68 o                         
   0  11   9         30.31         21.59         5.57 o                         
   1  11   9        137.96        146.50         9.36 o                         
   2  11   9        113.24        127.29        10.54 o                         
   3  11   9        116.44        129.78        12.06 o                         
   4  11   9         22.93         22.80         7.91 o                         
   5  11   9          8.79         17.85         8.08 o                         
  -5  12   9         12.74         53.05        23.46 o                         
  -4  12   9        232.23        258.80        18.78 o                         
  -3  12   9        119.45        116.70        15.20 o                         
  -2  12   9         23.10         32.21         9.55 o                         
  -1  12   9         48.87         33.08        12.11 o                         
   0  12   9        206.42        193.66        15.81 o                         
   1  12   9         50.76         50.69        10.78 o                         
   2  12   9         10.81         11.65         7.85 o                         
   3  12   9          1.62         -3.57         7.56 o                         
 -14   0  10       1196.13       1284.51        49.00 o                         
 -12   0  10       1056.01       1009.89        32.14 o                         
 -10   0  10         34.70         25.17         6.47 o                         
  -8   0  10        133.85        132.95         7.87 o                         
  -6   0  10       1078.15       1000.63        15.21 o                         
  -4   0  10          4.82         21.40         2.21 o                         
  -2   0  10       2884.45       3280.22        33.82 o                         
   0   0  10       5391.07       6248.35        57.82 o                         
   2   0  10       1152.33       1229.50        13.73 o                         
   4   0  10        925.15        900.07        16.08 o                         
   6   0  10        390.74        422.21        12.46 o                         
   8   0  10         25.46         24.45         6.72 o                         
  10   0  10          0.24         -5.22         5.22 o                         
  12   0  10        799.71        846.84        51.34 o                         
 -15   1  10         22.54        -15.88        18.77 o                         
 -14   1  10         16.37         16.28         9.04 o                         
 -13   1  10         30.46         36.72         7.25 o                         
 -12   1  10        112.50        121.99         8.23 o                         
 -11   1  10        186.32        172.62         8.66 o                         
 -10   1  10        108.28        115.30         6.65 o                         
  -9   1  10         48.29         58.12         5.23 o                         
  -8   1  10        218.05        208.67         6.39 o                         
  -7   1  10        225.46        173.43         6.50 o                         
  -6   1  10          0.12          3.08         1.70 o                         
  -5   1  10       1302.35       1410.77        11.93 o                         
  -4   1  10         75.00         54.10         2.33 o                         
  -3   1  10       2714.13       2861.88        17.55 o                         
  -2   1  10          8.13          4.30         1.17 o                         
  -1   1  10       5278.44       4964.52        29.89 o                         
   0   1  10         27.25         16.76         1.47 o                         
   1   1  10        751.06        817.12         7.16 o                         
   2   1  10        253.81        246.94         3.95 o                         
   3   1  10        196.33        197.63         3.56 o                         
   4   1  10          3.07         -0.54         1.84 o                         
   5   1  10         30.55         28.91         3.11 o                         
   6   1  10       1151.57       1174.66        15.04 o                         
   7   1  10        120.75        115.03         5.90 o                         
   8   1  10          1.03         -1.42         2.93 o                         
   9   1  10         17.16         24.90         4.72 o                         
  10   1  10        230.08        232.65         9.88 o                         
  11   1  10          0.13          3.48         4.76 o                         
  12   1  10         80.70         76.63        10.67 o                         
 -14   2  10          3.45          5.52         8.11 o                         
 -13   2  10        122.09        138.57        14.01 o                         
 -12   2  10          0.20          1.13         4.18 o                         
 -11   2  10        394.21        401.06        12.41 o                         
 -10   2  10          0.28          1.38         3.34 o                         
  -9   2  10        213.65        227.06         7.97 o                         
  -8   2  10          8.27         -1.58         2.76 o                         
  -7   2  10         46.57         46.14         3.66 o                         
  -6   2  10        127.25        164.84         4.57 o                         
  -5   2  10        608.61        642.06         7.52 o                         
  -4   2  10        700.32        767.50         7.70 o                         
  -3   2  10       1438.80       1604.00        11.66 o                         
  -2   2  10       1563.99       1510.15        10.88 o                         
  -1   2  10         92.43        120.10         2.62 o                         
   0   2  10         20.54         45.11         2.12 o                         
   1   2  10        266.29        356.91         4.71 o                         
   2   2  10        128.86        125.92         3.11 o                         
   3   2  10        347.42        427.25         5.84 o                         
   4   2  10       1434.88       1547.55        14.88 o                         
   5   2  10        494.07        493.86         8.96 o                         
   6   2  10        128.68        135.09         6.19 o                         
   7   2  10        765.15        775.05        13.79 o                         
   8   2  10        228.23        210.27         8.23 o                         
   9   2  10        214.48        207.42         8.95 o                         
  10   2  10        234.57        273.42        10.47 o                         
  11   2  10         45.33         44.71         7.28 o                         
  12   2  10        380.66        442.02        21.12 o                         
 -14   3  10         12.09         25.70         9.90 o                         
 -13   3  10        143.97        137.12        11.81 o                         
 -12   3  10        109.44        124.44         8.35 o                         
 -11   3  10          2.00          3.68         4.02 o                         
 -10   3  10         31.51         25.82         4.60 o                         
  -9   3  10        847.69        809.24        14.18 o                         
  -8   3  10        923.57        890.98        13.18 o                         
  -7   3  10        188.07        144.41         5.55 o                         
  -6   3  10       1491.16       1472.30        16.81 o                         
  -5   3  10        146.81        138.16         4.54 o                         
  -4   3  10        613.50        620.36         6.59 o                         
  -3   3  10        396.00        393.29         5.13 o                         
  -2   3  10       1004.05       1160.62         9.56 o                         
  -1   3  10        791.15        831.62         7.77 o                         
   0   3  10          0.21          4.35         1.16 o                         
   1   3  10         52.17         44.45         2.19 o                         
   2   3  10         11.66          7.29         1.48 o                         
   3   3  10         50.22         65.90         3.11 o                         
   4   3  10        969.28       1002.42        12.60 o                         
   5   3  10        163.49        125.96         7.22 o                         
   6   3  10         23.24         26.16         3.93 o                         
   7   3  10        529.38        538.51        11.72 o                         
   8   3  10          1.08          2.67         3.64 o                         
   9   3  10          4.69         -1.68         3.83 o                         
  10   3  10        141.49        138.52         8.72 o                         
  11   3  10        149.07        159.18        12.23 o                         
  12   3  10          1.20         -1.93         7.38 o                         
 -14   4  10         15.70          4.45         8.69 o                         
 -13   4  10         18.39         22.19         7.30 o                         
 -12   4  10          4.78          4.58         4.99 o                         
 -11   4  10        275.08        319.75        10.88 o                         
 -10   4  10         82.76         82.24         6.35 o                         
  -9   4  10        804.30        726.56        13.83 o                         
  -8   4  10         30.42         25.62         3.74 o                         
  -7   4  10         61.18         62.35         4.44 o                         
  -6   4  10         52.82         36.66         3.57 o                         
  -5   4  10         73.20         57.87         3.74 o                         
  -4   4  10        204.86        213.82         6.49 o                         
  -3   4  10          0.27          2.97         1.44 o                         
  -2   4  10        209.04        180.91         3.63 o                         
  -1   4  10         39.28         32.00         2.28 o                         
   0   4  10         14.93          3.67         1.53 o                         
   1   4  10       1282.87       1275.03        13.40 o                         
   2   4  10         58.70         49.19         3.23 o                         
   3   4  10        262.80        290.99         6.17 o                         
   4   4  10        154.54        160.77         6.59 o                         
   5   4  10        724.78        728.59        12.72 o                         
   6   4  10        255.31        277.73         9.28 o                         
   7   4  10         81.28         74.65         6.27 o                         
   8   4  10         85.19         85.75         7.08 o                         
   9   4  10          4.38          7.40         4.70 o                         
  10   4  10        140.32        145.65        10.10 o                         
  11   4  10         46.61         32.63         8.82 o                         
 -13   5  10         28.74         32.20         7.90 o                         
 -12   5  10          0.26         -5.05         5.09 o                         
 -11   5  10         85.15         84.00         6.97 o                         
 -10   5  10        712.53        725.23        14.85 o                         
  -9   5  10         53.40         48.47         4.87 o                         
  -8   5  10        105.34         87.66         5.55 o                         
  -7   5  10        753.87        651.74        11.48 o                         
  -6   5  10       1126.94       1069.61        15.04 o                         
  -5   5  10        169.22        193.19         7.93 o                         
  -4   5  10         34.18         30.75         3.21 o                         
  -3   5  10         61.70         68.52         4.06 o                         
  -2   5  10       2659.04       2555.76        21.00 o                         
  -1   5  10         58.43         62.08         3.45 o                         
   0   5  10       3249.76       3226.36        28.74 o                         
   1   5  10        696.58        685.38        10.44 o                         
   2   5  10        468.40        452.35        10.10 o                         
   3   5  10          1.71          0.38         2.33 o                         
   4   5  10        123.21        112.09         6.43 o                         
   5   5  10         55.15         30.02         4.03 o                         
   6   5  10          6.10          1.17         3.71 o                         
   7   5  10          0.58         -2.09         3.67 o                         
   8   5  10         71.15         58.12         6.50 o                         
   9   5  10        253.16        268.41        12.09 o                         
  10   5  10         43.67         43.39         8.31 o                         
  11   5  10        149.44        128.54        14.66 o                         
 -13   6  10         12.14          4.77         8.21 o                         
 -12   6  10         22.21         27.76         8.29 o                         
 -11   6  10        110.66        104.80         8.83 o                         
 -10   6  10        116.36        101.81         7.84 o                         
  -9   6  10        810.04        761.23        18.60 o                         
  -8   6  10         60.65         58.09         5.49 o                         
  -7   6  10        203.22        170.45         7.53 o                         
  -6   6  10        331.06        313.32        12.49 o                         
  -5   6  10         26.42         25.42         3.99 o                         
  -4   6  10        586.05        655.88        10.91 o                         
  -3   6  10          2.92         -2.32         2.32 o                         
  -2   6  10         15.98         14.24         3.09 o                         
  -1   6  10         36.63         27.82         3.24 o                         
   0   6  10         41.74         38.76         3.58 o                         
   1   6  10        149.39        142.70         5.74 o                         
   2   6  10        162.55        169.23         6.37 o                         
   3   6  10          2.75          3.22         2.80 o                         
   4   6  10        139.47        135.28         6.74 o                         
   5   6  10          1.58          0.61         3.29 o                         
   6   6  10        320.86        312.84        14.31 o                         
   7   6  10         20.55         14.97         5.56 o                         
   8   6  10         80.52         91.45         7.71 o                         
   9   6  10          5.62         10.20         6.59 o                         
  10   6  10          9.87          2.15         8.35 o                         
 -12   7  10        320.11        361.62        20.49 o                         
 -11   7  10          4.49         10.20         7.20 o                         
 -10   7  10          7.57         10.80         6.00 o                         
  -9   7  10        102.37        107.17         7.50 o                         
  -8   7  10        147.11        130.58         8.50 o                         
  -7   7  10        380.52        370.96        10.69 o                         
  -6   7  10          5.22          0.80         3.28 o                         
  -5   7  10        307.59        336.21         9.55 o                         
  -4   7  10         21.79         12.92         3.62 o                         
  -3   7  10        467.06        409.83        11.93 o                         
  -2   7  10         27.58         27.31         3.81 o                         
  -1   7  10          3.20          5.13         3.01 o                         
   0   7  10        115.06        121.21         5.78 o                         
   1   7  10        592.85        552.73        10.69 o                         
   2   7  10          0.60         -0.90         2.83 o                         
   3   7  10        920.25        850.89        13.77 o                         
   4   7  10          0.92          2.89         3.43 o                         
   5   7  10        754.66        727.80        14.46 o                         
   6   7  10         51.74         35.69         5.51 o                         
   7   7  10          5.36          0.10         4.15 o                         
   8   7  10         17.84         13.81         6.71 o                         
   9   7  10         45.13         20.93         7.89 o                         
  10   7  10          0.96         -7.64         8.60 o                         
 -11   8  10        164.05        184.65        14.63 o                         
 -10   8  10        212.90        226.18        12.85 o                         
  -9   8  10         33.31         28.60         6.46 o                         
  -8   8  10        176.16        187.82         9.60 o                         
  -7   8  10        751.39        700.50        14.84 o                         
  -6   8  10          3.29         -0.92         3.80 o                         
  -5   8  10        195.51        208.68         9.99 o                         
  -4   8  10         20.17         12.26         4.38 o                         
  -3   8  10         39.63         41.25         4.68 o                         
  -2   8  10        138.91        115.28         6.63 o                         
  -1   8  10        233.98        225.84         7.79 o                         
   0   8  10         30.61         26.27         4.17 o                         
   1   8  10        643.51        620.54        14.30 o                         
   2   8  10        559.44        518.87        11.28 o                         
   3   8  10         24.56         20.12         4.39 o                         
   4   8  10         95.27         90.77         6.79 o                         
   5   8  10        502.04        470.03        12.49 o                         
   6   8  10          1.55          0.18         4.46 o                         
   7   8  10        104.10         98.38        12.81 o                         
   8   8  10          5.29         -0.50         6.43 o                         
   9   8  10        101.09        102.58        13.30 o                         
 -10   9  10         10.94          1.62         6.51 o                         
  -9   9  10          1.58         -5.61         5.61 o                         
  -8   9  10         12.06         12.87         6.25 o                         
  -7   9  10         27.01         31.19         6.80 o                         
  -6   9  10          7.43          6.65         4.75 o                         
  -5   9  10        200.53        196.06         9.59 o                         
  -4   9  10         84.14         82.85         7.17 o                         
  -3   9  10         15.05         14.46         4.50 o                         
  -2   9  10        115.82        118.46         7.20 o                         
  -1   9  10          5.74          7.24         3.65 o                         
   0   9  10        145.22        151.51         7.91 o                         
   1   9  10         11.35         17.10         4.24 o                         
   2   9  10          1.56         -0.80         3.70 o                         
   3   9  10         23.50         20.81         5.57 o                         
   4   9  10        202.99        190.73         9.23 o                         
   5   9  10        152.49        165.41        10.36 o                         
   6   9  10          4.75          5.91         6.20 o                         
   7   9  10          4.20          9.18         7.75 o                         
   8   9  10         10.99         -0.87         7.95 o                         
  -9  10  10         53.53         43.64        12.50 o                         
  -8  10  10         10.40          9.52         7.70 o                         
  -7  10  10          6.16         -5.77         5.77 o                         
  -6  10  10         62.24         95.48         9.74 o                         
  -5  10  10        154.12        166.05        11.57 o                         
  -4  10  10        233.77        250.11        13.81 o                         
  -3  10  10        253.99        257.28        11.44 o                         
  -2  10  10         30.84         24.62         5.02 o                         
  -1  10  10         11.59         13.96         4.61 o                         
   0  10  10          8.64         12.56         4.65 o                         
   1  10  10         12.97          8.21         4.85 o                         
   2  10  10        585.26        515.90        14.31 o                         
   3  10  10         81.06         69.17         7.75 o                         
   4  10  10        120.84        138.79        14.63 o                         
   5  10  10        150.41        164.85        12.51 o                         
   6  10  10          6.85         -5.36         6.54 o                         
   7  10  10         33.29         32.87        12.00 o                         
  -7  11  10         37.86         46.66        11.69 o                         
  -6  11  10         47.36         49.89        11.49 o                         
  -5  11  10          9.27          9.25         7.48 o                         
  -4  11  10         50.59         68.59         9.17 o                         
  -3  11  10        105.08         97.59        14.34 o                         
  -2  11  10         29.06         21.57         6.63 o                         
  -1  11  10         12.77          8.33         5.13 o                         
   0  11  10         35.53         41.57         6.56 o                         
   1  11  10        318.08        336.77        12.80 o                         
   2  11  10         39.17         34.45         6.97 o                         
   3  11  10         39.36         35.76         8.39 o                         
   4  11  10         12.56          8.14         7.39 o                         
   5  11  10         21.77         18.07        11.25 o                         
  -4  12  10         33.06         38.54        15.34 o                         
  -3  12  10          0.10          8.22         8.63 o                         
  -2  12  10          1.57          3.47         8.01 o                         
  -1  12  10          0.17          5.11         8.36 o                         
   0  12  10         39.51         50.26         9.61 o                         
   1  12  10         97.77        101.91        11.80 o                         
   2  12  10         12.33         16.02         9.35 o                         
 -13   0  11          5.71          2.88         7.05 o                         
 -11   0  11       1132.04       1087.80        27.14 o                         
  -9   0  11        199.48        213.95        14.07 o                         
  -7   0  11        357.79        345.63        10.57 o                         
  -5   0  11          0.64         -0.89         1.58 o                         
  -3   0  11       3243.97       3812.41        31.43 o                         
  -1   0  11      16387.44      15829.32       134.85 o                         
   1   0  11        351.20        340.58         6.17 o                         
   3   0  11         78.24         89.40         3.81 o                         
   5   0  11        149.08        148.11         7.81 o                         
   7   0  11        604.87        622.49        17.83 o                         
   9   0  11         13.41         15.91         5.80 o                         
  11   0  11        254.64        289.56        20.79 o                         
 -14   1  11        136.34        145.70        14.73 o                         
 -13   1  11         85.55         96.99         8.40 o                         
 -12   1  11          0.30          0.34         4.26 o                         
 -11   1  11        253.03        280.41        10.58 o                         
 -10   1  11         39.24         20.74         4.17 o                         
  -9   1  11         17.99         14.60         3.49 o                         
  -8   1  11        185.04        207.75         7.11 o                         
  -7   1  11        464.03        460.92         8.48 o                         
  -6   1  11        172.51        193.02         5.59 o                         
  -5   1  11        323.17        346.19         4.80 o                         
  -4   1  11        469.35        397.70         4.98 o                         
  -3   1  11        644.55        716.70         6.65 o                         
  -2   1  11       1217.03       1017.13         9.08 o                         
  -1   1  11        249.78        276.52         4.01 o                         
   0   1  11        113.75         99.34         2.78 o                         
   1   1  11        252.55        282.19         4.93 o                         
   2   1  11        112.16        116.10         2.96 o                         
   3   1  11        583.87        589.13         6.80 o                         
   4   1  11       1051.81       1054.58        12.94 o                         
   5   1  11         64.58         69.92         4.38 o                         
   6   1  11        303.67        263.72         7.72 o                         
   7   1  11         35.87         23.60         3.82 o                         
   8   1  11         38.84         36.22         4.93 o                         
   9   1  11        131.12        146.14         9.64 o                         
  10   1  11         24.27         22.37         5.27 o                         
  11   1  11         15.27         17.75         5.62 o                         
  12   1  11         84.99         93.05        11.09 o                         
 -14   2  11          0.69         -2.17         8.28 o                         
 -13   2  11         34.15         30.95         6.48 o                         
 -12   2  11         30.47         19.58         5.44 o                         
 -11   2  11        249.04        237.66        12.37 o                         
 -10   2  11         32.27         41.86         5.00 o                         
  -9   2  11         20.53         10.62         3.57 o                         
  -8   2  11          4.20          4.29         2.95 o                         
  -7   2  11        136.44        209.45         6.46 o                         
  -6   2  11         76.93         94.96         4.10 o                         
  -5   2  11       2018.70       1809.61        15.58 o                         
  -4   2  11       3638.12       3454.68        21.56 o                         
  -3   2  11       1002.56       1144.03         9.44 o                         
  -2   2  11        556.48        463.33         6.61 o                         
  -1   2  11       1696.44       1791.15        12.42 o                         
   0   2  11         61.40         82.28         2.46 o                         
   1   2  11       2543.51       2537.33        16.77 o                         
   2   2  11         77.39         56.92         2.50 o                         
   3   2  11         54.46         63.99         3.27 o                         
   4   2  11        829.69        790.16        11.06 o                         
   5   2  11        403.77        439.79         8.87 o                         
   6   2  11        216.54        199.49         6.79 o                         
   7   2  11        355.33        392.58        10.32 o                         
   8   2  11          2.14          1.98         3.53 o                         
   9   2  11        380.79        389.55        11.58 o                         
  10   2  11         27.60         30.90         5.59 o                         
  11   2  11         55.73         62.18         7.48 o                         
  12   2  11          2.99         -0.71         6.80 o                         
 -14   3  11         81.20         87.97        12.28 o                         
 -13   3  11          0.72         -4.45         5.49 o                         
 -12   3  11         95.30         97.81         8.95 o                         
 -11   3  11        112.84        118.67         7.75 o                         
 -10   3  11         53.36         49.70         5.19 o                         
  -9   3  11          3.32         -1.92         3.09 o                         
  -8   3  11        199.40        191.82         7.38 o                         
  -7   3  11        388.22        385.65         8.35 o                         
  -6   3  11        291.90        325.47         7.27 o                         
  -5   3  11        258.41        283.46         6.48 o                         
  -4   3  11         46.61         27.37         1.99 o                         
  -3   3  11         77.25         78.02         2.69 o                         
  -2   3  11       1115.45       1237.03        10.18 o                         
  -1   3  11         84.27        101.33         2.80 o                         
   0   3  11       1656.02       1845.30        13.03 o                         
   1   3  11        168.03        190.45         4.26 o                         
   2   3  11        189.19        135.06         3.73 o                         
   3   3  11        129.71        140.27         4.87 o                         
   4   3  11          9.47          8.69         2.45 o                         
   5   3  11         57.62         75.32         5.00 o                         
   6   3  11        161.62        142.12         6.69 o                         
   7   3  11         60.32         79.23         6.27 o                         
   8   3  11         39.82         43.09         7.12 o                         
   9   3  11          8.77         20.88         4.94 o                         
  10   3  11        393.01        443.73        14.15 o                         
  11   3  11         22.73         26.32         6.91 o                         
  12   3  11         46.14         39.59        12.22 o                         
 -14   4  11        118.01         99.68        14.14 o                         
 -13   4  11        195.78        189.29        14.06 o                         
 -12   4  11          0.45         -2.40         4.28 o                         
 -11   4  11         41.07         37.43         5.60 o                         
 -10   4  11         98.66        104.92         7.16 o                         
  -9   4  11        290.99        293.14         9.35 o                         
  -8   4  11        783.82        792.57        12.90 o                         
  -7   4  11        258.99        270.34         7.52 o                         
  -6   4  11        261.39        259.89         7.28 o                         
  -5   4  11        111.97        133.35         5.06 o                         
  -4   4  11        243.60        261.04         5.70 o                         
  -3   4  11        129.09        123.42         3.68 o                         
  -2   4  11        382.05        377.68         6.20 o                         
  -1   4  11        373.18        365.07         6.04 o                         
   0   4  11         11.88         14.10         1.93 o                         
   1   4  11         70.63         80.17         3.88 o                         
   2   4  11       2229.17       2244.22        20.82 o                         
   3   4  11          9.59          6.14         2.61 o                         
   4   4  11       1667.88       1673.95        19.61 o                         
   5   4  11        106.14         97.13         6.21 o                         
   6   4  11        810.53        719.96        14.65 o                         
   7   4  11        101.34        106.68         7.35 o                         
   8   4  11          8.00         13.72         4.83 o                         
   9   4  11         26.90         27.69         5.81 o                         
  10   4  11         83.74         92.23         8.23 o                         
  11   4  11         55.60         42.12        12.97 o                         
 -13   5  11        229.67        243.16        13.96 o                         
 -12   5  11         51.59         57.14         7.26 o                         
 -11   5  11         77.37         84.45         7.14 o                         
 -10   5  11        117.80        117.82         7.61 o                         
  -9   5  11        772.61        735.22        14.48 o                         
  -8   5  11          4.28          5.83         3.30 o                         
  -7   5  11       2332.11       2177.88        22.87 o                         
  -6   5  11         54.85         45.95         4.23 o                         
  -5   5  11         63.29         86.85         6.16 o                         
  -4   5  11        678.13        693.45        13.31 o                         
  -3   5  11        112.89        131.96         5.96 o                         
  -2   5  11       1901.71       1773.95        16.79 o                         
  -1   5  11         55.19         61.16         3.89 o                         
   0   5  11        458.93        465.02         8.58 o                         
   1   5  11          5.27          1.57         2.26 o                         
   2   5  11        238.74        247.37         7.30 o                         
   3   5  11         66.19         95.22         7.70 o                         
   4   5  11        120.50        119.62         6.15 o                         
   5   5  11         15.75          3.82         4.16 o                         
   6   5  11        670.93        636.72        16.49 o                         
   7   5  11         44.26         39.51         5.56 o                         
   8   5  11         80.05         90.99         7.56 o                         
   9   5  11         85.72         88.14         8.11 o                         
  10   5  11         26.88         28.67         7.17 o                         
  11   5  11         20.43         35.50        13.94 o                         
 -13   6  11          2.36         -0.55         8.32 o                         
 -12   6  11         94.51         54.77         8.72 o                         
 -11   6  11        191.04        174.83        11.06 o                         
 -10   6  11         10.92          9.74         4.96 o                         
  -9   6  11         12.89          4.87         4.03 o                         
  -8   6  11        501.82        500.49        13.10 o                         
  -7   6  11        110.44        116.60         6.65 o                         
  -6   6  11       4758.93       4593.28        40.81 o                         
  -5   6  11        149.37        148.38         6.69 o                         
  -4   6  11        407.18        374.41        13.02 o                         
  -3   6  11        308.90        275.30         7.20 o                         
  -2   6  11        264.41        227.17         7.17 o                         
  -1   6  11         83.18         78.91         4.84 o                         
   0   6  11         29.35         29.49         3.48 o                         
   1   6  11        142.25        142.00         5.76 o                         
   2   6  11         29.39         31.73         3.97 o                         
   3   6  11        224.70        221.25         7.87 o                         
   4   6  11         15.37         13.82         3.41 o                         
   5   6  11        150.14        143.70         8.04 o                         
   6   6  11        118.85        105.49         7.59 o                         
   7   6  11        511.97        494.32        13.81 o                         
   8   6  11         37.47         39.93         6.52 o                         
   9   6  11          0.23         -0.91         5.59 o                         
  10   6  11          5.75          1.72         7.81 o                         
 -12   7  11          7.86          9.87         7.98 o                         
 -11   7  11         22.62         26.46        10.22 o                         
 -10   7  11        186.25        181.41        10.90 o                         
  -9   7  11        245.48        237.81         9.84 o                         
  -8   7  11          0.53          5.26         3.92 o                         
  -7   7  11        327.32        334.35        10.30 o                         
  -6   7  11        581.40        522.13        12.01 o                         
  -5   7  11        407.85        387.11        10.34 o                         
  -4   7  11        131.28        133.35         7.52 o                         
  -3   7  11         81.93         91.99         5.85 o                         
  -2   7  11        982.20        916.02        14.73 o                         
  -1   7  11         68.95         70.52         5.25 o                         
   0   7  11         24.01         21.83         3.82 o                         
   1   7  11       1042.37       1027.50        16.82 o                         
   2   7  11        147.46        127.81         6.32 o                         
   3   7  11         38.32         28.12         4.29 o                         
   4   7  11        273.50        272.80         9.25 o                         
   5   7  11          0.00          4.18         4.15 o                         
   6   7  11          0.12          4.44         4.48 o                         
   7   7  11          7.60         -0.77         4.34 o                         
   8   7  11         65.67         47.76         8.52 o                         
   9   7  11          7.82          0.92         6.46 o                         
 -11   8  11        215.27        221.60        15.86 o                         
 -10   8  11          0.41         -4.36         6.12 o                         
  -9   8  11        196.82        216.51        13.53 o                         
  -8   8  11         33.58         18.24         4.84 o                         
  -7   8  11        226.67        222.77        11.36 o                         
  -6   8  11         10.25         13.05         4.50 o                         
  -5   8  11        236.16        219.31         9.57 o                         
  -4   8  11        284.02        263.45         9.85 o                         
  -3   8  11          6.11         10.22         3.83 o                         
  -2   8  11         81.32         89.88         8.27 o                         
  -1   8  11         33.55         41.97         4.56 o                         
   0   8  11        305.28        285.98         9.25 o                         
   1   8  11        459.87        458.80        11.27 o                         
   2   8  11        119.94        121.75         6.75 o                         
   3   8  11        713.61        718.89        14.54 o                         
   4   8  11         15.50         12.34         4.24 o                         
   5   8  11         22.27         21.18         5.09 o                         
   6   8  11         48.13         47.67         7.74 o                         
   7   8  11         46.92         48.46         8.05 o                         
   8   8  11          1.68         -4.28         6.39 o                         
   9   8  11         36.62         22.74        24.18 o                         
 -10   9  11         31.10         46.59        10.77 o                         
  -9   9  11         53.34         62.24         8.85 o                         
  -8   9  11          0.09         -3.41         5.45 o                         
  -7   9  11         25.04         15.01         6.22 o                         
  -6   9  11        115.20         94.83         7.72 o                         
  -5   9  11        184.16        177.41         9.57 o                         
  -4   9  11         49.41         37.46         5.58 o                         
  -3   9  11        436.19        464.28        13.13 o                         
  -2   9  11         35.65         33.24         6.51 o                         
  -1   9  11        346.55        349.72        10.54 o                         
   0   9  11          0.02          2.00         3.73 o                         
   1   9  11         60.01         51.21         6.32 o                         
   2   9  11          9.22          3.20         4.08 o                         
   3   9  11          2.82          6.86         4.66 o                         
   4   9  11        493.84        487.95        13.31 o                         
   5   9  11        110.71        111.15         8.68 o                         
   6   9  11         46.51         45.32         8.26 o                         
   7   9  11         66.47         77.43         9.73 o                         
   8   9  11         69.77         85.02        17.67 o                         
  -9  10  11          6.64          3.99         9.63 o                         
  -8  10  11        206.18        219.26        15.72 o                         
  -7  10  11        149.73        179.74        12.85 o                         
  -6  10  11         30.68         17.47         6.98 o                         
  -5  10  11         40.65         32.07         7.39 o                         
  -4  10  11        104.03         93.05         8.53 o                         
  -3  10  11        124.28        140.87         9.08 o                         
  -2  10  11        188.30        196.92        10.15 o                         
  -1  10  11         62.29         71.36         6.72 o                         
   0  10  11         19.54         18.68         5.05 o                         
   1  10  11        168.11        152.62         8.92 o                         
   2  10  11        136.39        125.93         9.39 o                         
   3  10  11         29.21         20.77         6.29 o                         
   4  10  11        225.66        218.84        12.97 o                         
   5  10  11        385.35        404.67        20.00 o                         
   6  10  11         23.21         20.34         8.36 o                         
  -7  11  11         12.18          7.75        12.69 o                         
  -6  11  11        135.75        142.57        13.55 o                         
  -5  11  11        212.34        260.16        14.44 o                         
  -4  11  11         82.68        106.61        11.33 o                         
  -3  11  11         80.22         87.74         9.54 o                         
  -2  11  11         28.98         24.29         6.55 o                         
  -1  11  11         81.50         95.19         8.15 o                         
   0  11  11         62.96         44.71         8.12 o                         
   1  11  11        371.28        405.32        20.73 o                         
   2  11  11         50.40         31.15         6.93 o                         
   3  11  11        157.84        200.17        12.84 o                         
   4  11  11         36.77         36.40        10.87 o                         
  -3  12  11         49.62         44.15        15.54 o                         
  -2  12  11        186.64        194.85        18.70 o                         
  -1  12  11         45.30         62.10        11.91 o                         
   0  12  11        108.78         94.95        11.65 o                         
   1  12  11          1.49          4.31         8.65 o                         
 -14   0  12         21.09         -1.21        11.19 o                         
 -12   0  12        228.22        194.66        14.38 o                         
 -10   0  12         59.76         50.83         7.95 o                         
  -8   0  12         83.31         61.92         6.77 o                         
  -6   0  12         92.38        138.52         6.88 o                         
  -4   0  12       6367.19       6657.87        52.09 o                         
  -2   0  12       7565.20       8538.92        77.77 o                         
   0   0  12        751.29        619.69        21.61 o                         
   2   0  12        639.77        627.50         9.15 o                         
   4   0  12       3047.55       3049.12        36.81 o                         
   6   0  12        200.23        190.24         9.47 o                         
   8   0  12          0.50         -3.54         4.49 o                         
  10   0  12          2.73         -3.88         6.40 o                         
  12   0  12        717.06        718.57        45.10 o                         
 -14   1  12         19.18          3.45         7.74 o                         
 -13   1  12        125.08        106.32         8.74 o                         
 -12   1  12        314.62        331.23        13.30 o                         
 -11   1  12         37.21         42.54         5.67 o                         
 -10   1  12         69.24         76.32         6.87 o                         
  -9   1  12       1190.66       1084.58        16.32 o                         
  -8   1  12       1533.81       1484.46        20.95 o                         
  -7   1  12        353.57        352.62         7.63 o                         
  -6   1  12       1067.18        928.47        10.85 o                         
  -5   1  12        585.41        570.53         6.56 o                         
  -4   1  12       1067.76       1112.87         9.26 o                         
  -3   1  12          9.32          1.95         1.02 o                         
  -2   1  12       1536.53       1597.78        12.66 o                         
  -1   1  12        171.70        219.05         3.67 o                         
   0   1  12         13.02         14.27         1.14 o                         
   1   1  12         22.46          8.99         1.35 o                         
   2   1  12        843.53        899.71         8.50 o                         
   3   1  12        729.43        740.82         9.30 o                         
   4   1  12        464.16        525.89         9.45 o                         
   5   1  12        233.42        249.08         7.53 o                         
   6   1  12         80.96         50.36         4.33 o                         
   7   1  12        446.32        482.07        12.79 o                         
   8   1  12         95.84         94.27         6.92 o                         
   9   1  12          3.41          2.51         3.97 o                         
  10   1  12         24.06         17.12         5.17 o                         
  11   1  12          5.94         -4.49         5.27 o                         
  12   1  12          6.66         12.40         7.40 o                         
 -14   2  12         80.03         70.13        10.43 o                         
 -13   2  12          4.55          6.52         4.95 o                         
 -12   2  12          1.60         -2.61         4.36 o                         
 -11   2  12        413.30        429.85        11.84 o                         
 -10   2  12        134.43        149.71         7.65 o                         
  -9   2  12        235.72        238.92         8.26 o                         
  -8   2  12       2407.11       2367.85        25.08 o                         
  -7   2  12        361.46        358.02         8.04 o                         
  -6   2  12        302.16        269.32         6.51 o                         
  -5   2  12        953.49        910.54        11.01 o                         
  -4   2  12         29.39          8.85         1.48 o                         
  -3   2  12        576.67        520.06         5.96 o                         
  -2   2  12        100.03         91.77         2.56 o                         
  -1   2  12          7.83          4.15         1.22 o                         
   0   2  12         21.87         10.06         1.33 o                         
   1   2  12        202.25        201.36         3.83 o                         
   2   2  12        212.48        242.36         4.46 o                         
   3   2  12        350.05        336.65         6.43 o                         
   4   2  12       1885.33       1896.03        19.05 o                         
   5   2  12         63.90         69.84         4.92 o                         
   6   2  12          0.05         -0.34         2.67 o                         
   7   2  12         82.76         64.15         5.91 o                         
   8   2  12        142.54        128.82         7.63 o                         
   9   2  12          0.71          6.87         4.32 o                         
  10   2  12          8.94          4.63         4.64 o                         
  11   2  12         90.50         84.62         7.98 o                         
 -14   3  12         65.17         71.61        13.01 o                         
 -13   3  12        125.05        107.64         9.41 o                         
 -12   3  12         11.72         11.49         4.88 o                         
 -11   3  12         75.71         67.29         6.34 o                         
 -10   3  12          2.78          1.76         3.60 o                         
  -9   3  12        120.08        131.22         7.02 o                         
  -8   3  12       1284.49       1309.72        17.84 o                         
  -7   3  12        188.91        212.57         6.52 o                         
  -6   3  12         90.25         76.45         4.35 o                         
  -5   3  12        105.64        105.34         4.51 o                         
  -4   3  12        788.10        725.70         8.02 o                         
  -3   3  12        280.96        316.28         4.89 o                         
  -2   3  12       1051.88       1134.10        11.95 o                         
  -1   3  12        514.93        533.04         6.17 o                         
   0   3  12         26.58         25.68         1.91 o                         
   1   3  12        628.24        657.78         7.56 o                         
   2   3  12        279.84        271.41         5.68 o                         
   3   3  12          2.68          1.13         2.26 o                         
   4   3  12        836.95        786.62        12.53 o                         
   5   3  12          0.28          3.29         2.96 o                         
   6   3  12        202.20        170.01         7.33 o                         
   7   3  12        586.92        543.20        13.03 o                         
   8   3  12        422.95        365.27        11.94 o                         
   9   3  12        133.45        138.78         9.08 o                         
  10   3  12        420.30        432.74        15.27 o                         
  11   3  12        108.33         90.90         9.26 o                         
 -14   4  12          2.60         -9.54        10.51 o                         
 -13   4  12        179.67        177.13        10.54 o                         
 -12   4  12        175.36        174.69        10.18 o                         
 -11   4  12         33.37         29.25         5.20 o                         
 -10   4  12       1052.77       1037.06        17.65 o                         
  -9   4  12        962.91        961.50        16.18 o                         
  -8   4  12        277.00        283.79         8.12 o                         
  -7   4  12       1539.12       1533.71        19.91 o                         
  -6   4  12          5.86          5.83         2.87 o                         
  -5   4  12        548.55        532.62        10.30 o                         
  -4   4  12          1.44          4.25         2.05 o                         
  -3   4  12       1154.96       1092.39        13.61 o                         
  -2   4  12         31.87         35.11         2.76 o                         
  -1   4  12        702.27        614.62         8.52 o                         
   0   4  12        311.74        311.66         6.49 o                         
   1   4  12       1051.78       1085.21        12.68 o                         
   2   4  12        706.41        672.34        10.32 o                         
   3   4  12          2.39          2.72         2.55 o                         
   4   4  12        185.77        183.44         6.89 o                         
   5   4  12        470.76        419.24        15.38 o                         
   6   4  12        160.34        143.10         7.85 o                         
   7   4  12        123.34        121.73         7.82 o                         
   8   4  12         55.29         79.29         7.23 o                         
   9   4  12        362.83        370.13        13.17 o                         
  10   4  12         25.65         28.47         6.62 o                         
  11   4  12          7.03         -7.41         7.41 o                         
 -13   5  12         15.38         11.85         7.71 o                         
 -12   5  12        105.19        106.38         8.94 o                         
 -11   5  12         94.74         85.01         7.37 o                         
 -10   5  12         90.53         93.26         7.14 o                         
  -9   5  12          1.92         -1.47         3.83 o                         
  -8   5  12          0.02         -1.70         3.16 o                         
  -7   5  12        195.44        203.38         7.79 o                         
  -6   5  12        549.73        575.00        11.53 o                         
  -5   5  12         19.00         11.48         3.19 o                         
  -4   5  12          5.43          5.90         2.81 o                         
  -3   5  12         27.93         40.35         3.52 o                         
  -2   5  12       1042.49       1018.38        12.91 o                         
  -1   5  12        163.95        119.17         4.95 o                         
   0   5  12        285.16        313.09         7.30 o                         
   1   5  12          2.71         12.04         2.78 o                         
   2   5  12        242.15        266.42         7.51 o                         
   3   5  12        117.76        106.16         6.59 o                         
   4   5  12         16.87         14.52         3.48 o                         
   5   5  12        501.92        519.54        12.71 o                         
   6   5  12        127.16        142.02         8.95 o                         
   7   5  12        241.35        241.36        10.35 o                         
   8   5  12        115.11        121.24         8.73 o                         
   9   5  12          3.29         -2.10         4.64 o                         
  10   5  12          1.01          1.82         6.11 o                         
 -13   6  12         25.98         12.20        15.58 o                         
 -12   6  12        103.73        113.74        10.07 o                         
 -11   6  12         65.31         61.16         7.60 o                         
 -10   6  12         32.08         30.33         5.86 o                         
  -9   6  12        210.43        202.04         9.74 o                         
  -8   6  12         34.51         31.49         4.86 o                         
  -7   6  12         10.57         10.59         3.78 o                         
  -6   6  12       1775.60       1844.10        22.66 o                         
  -5   6  12       1596.95       1523.87        19.71 o                         
  -4   6  12        449.59        407.88        10.88 o                         
  -3   6  12        342.05        291.60         9.91 o                         
  -2   6  12         19.17         20.88         3.49 o                         
  -1   6  12        208.03        192.72         6.96 o                         
   0   6  12        513.64        484.15         9.53 o                         
   1   6  12        424.72        444.26         9.89 o                         
   2   6  12        250.66        247.87        10.62 o                         
   3   6  12          1.86         -1.54         2.89 o                         
   4   6  12        444.41        458.18        10.55 o                         
   5   6  12         98.05         91.41         6.99 o                         
   6   6  12         14.97          9.67         4.66 o                         
   7   6  12          9.03         11.25         4.97 o                         
   8   6  12         72.88         76.04         7.60 o                         
   9   6  12         43.91         28.37         6.86 o                         
  10   6  12         11.84         11.52         8.40 o                         
 -12   7  12        110.91        116.42        13.84 o                         
 -11   7  12         36.42         33.99         7.28 o                         
 -10   7  12        108.52        100.50        10.54 o                         
  -9   7  12         51.76         45.25         5.98 o                         
  -8   7  12         10.55         13.42         4.43 o                         
  -7   7  12        121.99        124.54         7.52 o                         
  -6   7  12         49.58         58.22         5.53 o                         
  -5   7  12         99.15        102.83         6.98 o                         
  -4   7  12       1264.66       1170.24        18.82 o                         
  -3   7  12        353.76        352.45         9.52 o                         
  -2   7  12        799.28        714.72        13.26 o                         
  -1   7  12        409.47        403.04        11.02 o                         
   0   7  12        293.16        288.73        12.48 o                         
   1   7  12        301.54        274.12         8.11 o                         
   2   7  12        660.30        637.60        12.06 o                         
   3   7  12        312.22        291.16         9.47 o                         
   4   7  12          0.62          2.64         4.08 o                         
   5   7  12        242.93        237.58        10.31 o                         
   6   7  12         18.06         15.21         4.95 o                         
   7   7  12         41.53         42.86         6.05 o                         
   8   7  12          6.73          8.44         6.39 o                         
   9   7  12         13.44         17.89         7.62 o                         
 -11   8  12         11.37          6.75         7.78 o                         
 -10   8  12        139.19        136.35        11.52 o                         
  -9   8  12         14.59          5.81         5.07 o                         
  -8   8  12        146.35        141.39         8.58 o                         
  -7   8  12          0.81         -5.53         5.53 o                         
  -6   8  12          2.82          1.13         4.23 o                         
  -5   8  12        591.99        638.51        14.98 o                         
  -4   8  12          1.36         -1.49         3.68 o                         
  -3   8  12        867.69        820.53        17.87 o                         
  -2   8  12         29.95         28.87         5.06 o                         
  -1   8  12        176.91        182.38         7.83 o                         
   0   8  12        214.70        220.30         8.43 o                         
   1   8  12        346.26        347.78        10.26 o                         
   2   8  12        435.00        429.22        11.06 o                         
   3   8  12        320.28        268.16         9.64 o                         
   4   8  12          1.87         -2.70         3.57 o                         
   5   8  12         55.42         58.99         6.87 o                         
   6   8  12         50.30         58.12         7.09 o                         
   7   8  12         49.54         55.29         8.59 o                         
   8   8  12          7.57         -1.81         6.23 o                         
 -10   9  12        212.42        195.39        17.38 o                         
  -9   9  12         19.00         16.82         7.06 o                         
  -8   9  12          5.65         -0.37         5.50 o                         
  -7   9  12         87.01         94.69         8.63 o                         
  -6   9  12         12.11         14.43         5.22 o                         
  -5   9  12         16.35         14.06         5.13 o                         
  -4   9  12         30.36         25.33         5.26 o                         
  -3   9  12          3.40         -4.03         4.03 o                         
  -2   9  12         16.34         12.64         4.20 o                         
  -1   9  12        107.44        117.45         8.26 o                         
   0   9  12         16.25         17.43         4.53 o                         
   1   9  12        118.65        121.61         8.59 o                         
   2   9  12          0.27         -3.92         3.92 o                         
   3   9  12         10.45         20.96         5.16 o                         
   4   9  12          7.89         17.22         5.06 o                         
   5   9  12         91.92         97.59         8.46 o                         
   6   9  12         61.99         57.78         8.78 o                         
   7   9  12         19.35         19.20         8.20 o                         
  -8  10  12        262.33        270.38        14.71 o                         
  -7  10  12        164.40        188.16        13.26 o                         
  -6  10  12        219.86        236.92        14.31 o                         
  -5  10  12         75.87         68.23         7.98 o                         
  -4  10  12        306.29        321.25        13.22 o                         
  -3  10  12          0.01          2.54         4.63 o                         
  -2  10  12         29.12         22.61         5.40 o                         
  -1  10  12          0.77          1.62         4.21 o                         
   0  10  12         72.58         89.79         7.36 o                         
   1  10  12        103.82         96.48        10.80 o                         
   2  10  12         10.52          8.43         4.95 o                         
   3  10  12        155.35        146.07        10.33 o                         
   4  10  12          5.41          7.89         6.09 o                         
   5  10  12         82.91         56.23        10.40 o                         
   6  10  12          3.12          3.23         8.53 o                         
  -6  11  12          4.44         11.14         7.19 o                         
  -5  11  12         14.39         14.68         7.29 o                         
  -4  11  12        187.30        217.85        13.42 o                         
  -3  11  12        131.29        150.28        11.28 o                         
  -2  11  12        113.69        136.07        10.31 o                         
  -1  11  12        115.16        134.01        10.13 o                         
   0  11  12         30.01         38.85         6.77 o                         
   1  11  12        175.30        181.77        10.88 o                         
   2  11  12         47.85         49.59         7.60 o                         
   3  11  12        245.58        275.37        17.54 o                         
   4  11  12        439.88        492.29        18.86 o                         
  -2  12  12          7.42         19.10        22.38 o                         
  -1  12  12         70.74         60.25        13.91 o                         
 -13   0  13         55.38         57.22        10.44 o                         
 -11   0  13        137.01        140.34        12.92 o                         
  -9   0  13        603.02        692.89        19.85 o                         
  -7   0  13       1031.20       1155.93        20.19 o                         
  -5   0  13        596.47        667.96        10.37 o                         
  -3   0  13        898.17       1016.71        11.72 o                         
  -1   0  13        272.62        229.96         7.50 o                         
   1   0  13       4837.67       5208.18        42.43 o                         
   3   0  13        564.83        639.00        13.71 o                         
   5   0  13          2.53          2.28         3.71 o                         
   7   0  13       2690.55       2549.95        37.93 o                         
   9   0  13         22.23          9.69         6.92 o                         
  11   0  13         15.83         23.90         8.77 o                         
 -14   1  13        118.43        113.74        10.51 o                         
 -13   1  13        134.54        142.05         9.62 o                         
 -12   1  13         59.75         70.33         7.34 o                         
 -11   1  13          0.56         -2.29         3.83 o                         
 -10   1  13        197.66        192.32        10.98 o                         
  -9   1  13       2588.65       2418.81        26.34 o                         
  -8   1  13        613.47        620.89        11.68 o                         
  -7   1  13       2659.17       2719.11        26.33 o                         
  -6   1  13        229.93        201.41         5.27 o                         
  -5   1  13        169.54        177.78         3.86 o                         
  -4   1  13       2030.24       2000.66        14.38 o                         
  -3   1  13        501.35        477.27         5.30 o                         
  -2   1  13          0.21         -1.05         1.05 o                         
  -1   1  13        314.97        333.70         4.79 o                         
   0   1  13        323.48        287.12         4.30 o                         
   1   1  13        133.63        113.86         3.40 o                         
   2   1  13         70.39        102.44         3.17 o                         
   3   1  13        189.68        205.80         5.73 o                         
   4   1  13          0.13          1.02         2.14 o                         
   5   1  13        176.21        140.18         5.82 o                         
   6   1  13        459.90        465.03        10.67 o                         
   7   1  13        262.61        244.50         8.65 o                         
   8   1  13        718.18        669.08        16.16 o                         
   9   1  13          0.00         -0.10         4.14 o                         
  10   1  13         68.70         59.72         7.15 o                         
  11   1  13         20.72         13.04         5.72 o                         
 -14   2  13         15.51          0.99         7.73 o                         
 -13   2  13        257.78        264.04        11.29 o                         
 -12   2  13         31.99         26.35         7.23 o                         
 -11   2  13         53.71         76.03         6.71 o                         
 -10   2  13        355.12        372.38        10.86 o                         
  -9   2  13        531.45        486.02        11.17 o                         
  -8   2  13       1873.09       1733.61        21.42 o                         
  -7   2  13       2190.88       2103.78        22.58 o                         
  -6   2  13        526.95        502.89         8.84 o                         
  -5   2  13         68.54         60.40         3.27 o                         
  -4   2  13        313.95        288.96         4.74 o                         
  -3   2  13          0.84         -0.56         1.24 o                         
  -2   2  13       2736.44       2673.61        17.38 o                         
  -1   2  13         48.14         49.31         2.03 o                         
   0   2  13         43.43         61.22         2.54 o                         
   1   2  13       1488.94       1259.52        10.69 o                         
   2   2  13       1471.57       1442.27        12.74 o                         
   3   2  13       1112.99       1087.41        12.27 o                         
   4   2  13        291.03        307.94         8.01 o                         
   5   2  13        576.52        589.19        11.45 o                         
   6   2  13         18.21         20.39         3.85 o                         
   7   2  13        100.16         95.42         6.65 o                         
   8   2  13        138.69        131.69         8.73 o                         
   9   2  13          8.47          2.22         4.18 o                         
  10   2  13         34.87         28.62         6.47 o                         
  11   2  13          0.01         -0.68         6.01 o                         
 -14   3  13          4.48          0.31         7.67 o                         
 -13   3  13        145.54        168.47        10.50 o                         
 -12   3  13          8.95          7.10         5.04 o                         
 -11   3  13          2.02          1.00         4.51 o                         
 -10   3  13        416.51        425.75        11.45 o                         
  -9   3  13         10.26          8.53         3.60 o                         
  -8   3  13        952.83        916.35        14.91 o                         
  -7   3  13         25.99         26.59         3.47 o                         
  -6   3  13         11.85         12.09         2.89 o                         
  -5   3  13         18.94         17.56         2.74 o                         
  -4   3  13        234.56        204.04         4.85 o                         
  -3   3  13        647.73        632.19         7.49 o                         
  -2   3  13        722.37        682.71         7.37 o                         
  -1   3  13        787.96        736.54         7.62 o                         
   0   3  13        433.86        405.26         5.89 o                         
   1   3  13         75.64         83.42         3.32 o                         
   2   3  13        216.98        199.44         5.21 o                         
   3   3  13        284.86        274.49         6.78 o                         
   4   3  13        657.41        616.43        12.02 o                         
   5   3  13        507.62        476.66        12.35 o                         
   6   3  13          5.93          7.93         4.04 o                         
   7   3  13        694.45        706.11        14.53 o                         
   8   3  13         74.47         64.66         6.66 o                         
   9   3  13        266.99        268.69        14.50 o                         
  10   3  13         54.67         53.06         7.30 o                         
  11   3  13          0.32         -0.56         6.15 o                         
 -14   4  13          7.87          5.77        17.32 o                         
 -13   4  13          6.00          9.65         5.74 o                         
 -12   4  13         22.29         31.16         5.79 o                         
 -11   4  13          4.30         -1.91         3.97 o                         
 -10   4  13         29.04         25.58         4.75 o                         
  -9   4  13          9.89          8.90         3.83 o                         
  -8   4  13        213.12        220.39         8.08 o                         
  -7   4  13         28.05         15.53         3.28 o                         
  -6   4  13         23.55         28.17         3.31 o                         
  -5   4  13        193.18        204.90         6.87 o                         
  -4   4  13       3286.04       3227.51        33.10 o                         
  -3   4  13       1142.72       1147.58        13.54 o                         
  -2   4  13         91.60         85.28         4.34 o                         
  -1   4  13         28.53         33.58         2.82 o                         
   0   4  13        180.28        167.09         5.36 o                         
   1   4  13       1291.27       1351.88        15.29 o                         
   2   4  13        499.13        423.12         8.36 o                         
   3   4  13        595.98        540.41        10.62 o                         
   4   4  13        713.55        652.06        13.28 o                         
   5   4  13         56.12         65.44         5.83 o                         
   6   4  13          0.21         -1.89         3.78 o                         
   7   4  13          3.45          1.23         4.26 o                         
   8   4  13         69.78         61.68         6.48 o                         
   9   4  13         19.96         19.03         5.67 o                         
  10   4  13         36.20         20.34         7.21 o                         
 -13   5  13         40.98         42.23         9.26 o                         
 -12   5  13         41.71         33.19         6.70 o                         
 -11   5  13        177.96        192.83        10.30 o                         
 -10   5  13         19.31          9.79         4.56 o                         
  -9   5  13         14.79         19.72         4.86 o                         
  -8   5  13         24.59         20.71         4.29 o                         
  -7   5  13          5.36          7.14         3.52 o                         
  -6   5  13        228.81        237.78         8.05 o                         
  -5   5  13        554.35        529.12        16.37 o                         
  -4   5  13         94.60        111.87         5.59 o                         
  -3   5  13        505.66        474.40         8.95 o                         
  -2   5  13         99.08         93.38         5.92 o                         
  -1   5  13        993.77       1007.99        13.24 o                         
   0   5  13         34.47         40.52         3.86 o                         
   1   5  13        183.43        178.05         6.12 o                         
   2   5  13        123.19        109.56         5.84 o                         
   3   5  13        600.48        605.09        11.90 o                         
   4   5  13         35.68         29.24         4.59 o                         
   5   5  13        185.30        162.12         8.18 o                         
   6   5  13        107.26        125.94         8.05 o                         
   7   5  13         35.57         30.31         5.74 o                         
   8   5  13         89.79         82.64         7.89 o                         
   9   5  13          9.62          7.06         5.04 o                         
  10   5  13         32.35         35.97         8.95 o                         
 -12   6  13         26.25         22.31         6.93 o                         
 -11   6  13        270.54        303.91        16.36 o                         
 -10   6  13         30.97         34.11         6.25 o                         
  -9   6  13         44.69         48.14         6.10 o                         
  -8   6  13        151.65        136.57         7.59 o                         
  -7   6  13        464.81        476.89        11.68 o                         
  -6   6  13        731.35        678.37        13.39 o                         
  -5   6  13        484.81        477.33        10.88 o                         
  -4   6  13        300.63        237.71         8.54 o                         
  -3   6  13        257.34        263.83         7.98 o                         
  -2   6  13          2.47          6.86         2.97 o                         
  -1   6  13         68.29         65.44         6.33 o                         
   0   6  13        298.02        305.59         7.95 o                         
   1   6  13        182.48        166.87         7.68 o                         
   2   6  13       2466.08       2422.81        26.21 o                         
   3   6  13         47.72         50.13         4.97 o                         
   4   6  13        362.93        370.26        10.63 o                         
   5   6  13          0.70         -3.83         3.83 o                         
   6   6  13        107.24         92.41         7.44 o                         
   7   6  13        127.67        120.37         9.28 o                         
   8   6  13         21.85         25.89         6.38 o                         
   9   6  13          1.51         -5.15         5.15 o                         
 -12   7  13          4.76          7.25         8.34 o                         
 -11   7  13        117.88        147.67        13.69 o                         
 -10   7  13          0.23          5.83         5.30 o                         
  -9   7  13         63.67         67.77         7.59 o                         
  -8   7  13         14.29         11.61         4.50 o                         
  -7   7  13         53.33         36.51         5.59 o                         
  -6   7  13          0.00          2.69         3.93 o                         
  -5   7  13        158.73        182.58         8.56 o                         
  -4   7  13        223.09        196.35        10.05 o                         
  -3   7  13        176.02        159.32         7.75 o                         
  -2   7  13        131.02        163.59         7.68 o                         
  -1   7  13          0.08          0.79         3.05 o                         
   0   7  13          9.09         12.07         3.71 o                         
   1   7  13        128.95        145.18         6.97 o                         
   2   7  13          5.62          7.24         3.61 o                         
   3   7  13         59.08         59.36         5.61 o                         
   4   7  13        170.62        187.47         8.62 o                         
   5   7  13          9.35         10.35         4.72 o                         
   6   7  13          0.58         -2.98         4.43 o                         
   7   7  13         26.97         28.72         5.66 o                         
   8   7  13         99.00        110.71         9.45 o                         
   9   7  13         25.20         14.18        10.69 o                         
 -11   8  13         15.83         16.07         7.57 o                         
 -10   8  13        105.70         83.04        12.62 o                         
  -9   8  13        223.88        238.04        10.91 o                         
  -8   8  13         25.09         16.68         5.32 o                         
  -7   8  13         44.02         43.33         6.46 o                         
  -6   8  13         41.02         36.19         5.71 o                         
  -5   8  13         32.90         30.89         5.28 o                         
  -4   8  13          0.14         -0.35         3.54 o                         
  -3   8  13          1.04          3.70         3.85 o                         
  -2   8  13        181.08        180.68        10.12 o                         
  -1   8  13        143.79        139.87         9.26 o                         
   0   8  13         14.05          9.09         3.82 o                         
   1   8  13         58.47         56.94         5.70 o                         
   2   8  13         48.94         50.54         5.85 o                         
   3   8  13          6.76          3.27         4.39 o                         
   4   8  13         11.03         10.41         4.58 o                         
   5   8  13         37.53         38.50         6.34 o                         
   6   8  13         16.14         12.80         5.57 o                         
   7   8  13         40.60         36.63         7.94 o                         
   8   8  13         67.56         58.34        11.94 o                         
 -10   9  13        162.43        205.06        18.86 o                         
  -9   9  13         30.08         26.33         7.69 o                         
  -8   9  13         28.96         14.66         6.89 o                         
  -7   9  13          7.15          0.74         5.37 o                         
  -6   9  13        192.07        184.64        10.29 o                         
  -5   9  13        181.10        187.47        10.06 o                         
  -4   9  13         92.30         95.86         7.67 o                         
  -3   9  13        214.15        239.78        10.47 o                         
  -2   9  13        343.55        352.79        11.24 o                         
  -1   9  13         24.37         30.22         5.00 o                         
   0   9  13        338.86        340.33        14.65 o                         
   1   9  13        303.06        312.00        11.94 o                         
   2   9  13         24.74         18.50         5.07 o                         
   3   9  13          1.68          0.00         4.54 o                         
   4   9  13         14.03         14.48         5.45 o                         
   5   9  13        211.04        209.14        11.23 o                         
   6   9  13          0.03         12.88         6.71 o                         
   7   9  13         86.25         87.92        13.49 o                         
  -8  10  13          4.99          5.50         6.85 o                         
  -7  10  13          1.92          9.60         6.44 o                         
  -6  10  13        180.47        211.39        13.28 o                         
  -5  10  13         82.39         78.08         7.79 o                         
  -4  10  13         41.61         48.85         6.75 o                         
  -3  10  13        210.02        213.97        11.22 o                         
  -2  10  13         55.53         73.31         7.36 o                         
  -1  10  13        561.36        578.81        14.59 o                         
   0  10  13        101.91         96.43         7.53 o                         
   1  10  13         20.84         13.95         5.47 o                         
   2  10  13         52.27         59.72         7.17 o                         
   3  10  13        102.60         99.26         8.89 o                         
   4  10  13          1.25          2.08         5.89 o                         
   5  10  13         32.23         26.04         8.76 o                         
  -6  11  13          0.13          4.17         8.57 o                         
  -5  11  13         23.18         23.20         7.55 o                         
  -4  11  13          1.98          8.33         6.61 o                         
  -3  11  13         35.60         33.03         7.04 o                         
  -2  11  13          0.84         -4.82         5.25 o                         
  -1  11  13         75.87         79.55         8.85 o                         
   0  11  13         21.63         13.45         5.90 o                         
   1  11  13         31.30         43.76         7.38 o                         
   2  11  13         21.04         31.34         7.03 o                         
   3  11  13        462.31        529.29        19.09 o                         
 -14   0  14          1.89         -1.98         8.16 o                         
 -12   0  14        521.17        515.22        20.80 o                         
 -10   0  14       1730.36       1576.77        32.50 o                         
  -8   0  14        190.35        149.70         9.10 o                         
  -6   0  14       1707.01       1815.11        25.66 o                         
  -4   0  14        892.36        848.51        11.50 o                         
  -2   0  14        107.45        105.39         5.84 o                         
   0   0  14        149.89        120.81         3.95 o                         
   2   0  14         68.88         55.81         3.75 o                         
   4   0  14         10.61         12.37         4.12 o                         
   6   0  14        536.32        504.68        15.07 o                         
   8   0  14        174.84        169.97        15.00 o                         
  10   0  14         13.84         21.41         8.20 o                         
 -14   1  14          1.03         -0.18         5.56 o                         
 -13   1  14          8.21          3.53         5.45 o                         
 -12   1  14          1.19          5.67         5.01 o                         
 -11   1  14          0.00          4.22         4.43 o                         
 -10   1  14        102.57         71.89         6.35 o                         
  -9   1  14          1.75          7.78         3.46 o                         
  -8   1  14        673.58        650.78        13.69 o                         
  -7   1  14         18.85         15.96         3.27 o                         
  -6   1  14        177.01        144.98         5.25 o                         
  -5   1  14        346.57        360.06         6.15 o                         
  -4   1  14        542.14        598.58         7.02 o                         
  -3   1  14         17.63         20.99         1.49 o                         
  -2   1  14       1060.35       1051.74         9.90 o                         
  -1   1  14         66.85         94.01         2.85 o                         
   0   1  14          4.62          0.93         1.00 o                         
   1   1  14       2511.63       2662.04        17.92 o                         
   2   1  14        939.43        903.37        10.04 o                         
   3   1  14        814.75        750.63        10.94 o                         
   4   1  14         31.51         29.32         3.20 o                         
   5   1  14        575.26        595.80        10.87 o                         
   6   1  14         22.20         28.73         4.23 o                         
   7   1  14          4.42          0.88         3.50 o                         
   8   1  14         50.67         45.91         5.57 o                         
   9   1  14         23.29         17.20         5.33 o                         
  10   1  14          0.13          2.67         5.17 o                         
  11   1  14          9.39          3.31         5.95 o                         
 -14   2  14         20.77          3.70         6.38 o                         
 -13   2  14         66.13         70.08         7.47 o                         
 -12   2  14         86.02         67.58         7.14 o                         
 -11   2  14         22.13         11.99         4.80 o                         
 -10   2  14        179.41        193.10         8.74 o                         
  -9   2  14        667.96        612.79        12.56 o                         
  -8   2  14        267.37        272.73        10.01 o                         
  -7   2  14       3908.29       3883.58        34.49 o                         
  -6   2  14       5955.23       5780.55        42.46 o                         
  -5   2  14        317.99        344.58         6.39 o                         
  -4   2  14        288.97        260.89         4.95 o                         
  -3   2  14         54.22         64.18         3.47 o                         
  -2   2  14        188.32        216.41         3.81 o                         
  -1   2  14        261.47        296.41         5.75 o                         
   0   2  14       2129.20       1940.78        14.16 o                         
   1   2  14       1667.01       1628.32        12.97 o                         
   2   2  14       1900.01       1842.62        16.83 o                         
   3   2  14          7.77          0.93         2.33 o                         
   4   2  14        132.72        150.89         7.32 o                         
   5   2  14         19.00          3.57         3.04 o                         
   6   2  14         78.50         74.60         5.59 o                         
   7   2  14          1.78          5.71         3.67 o                         
   8   2  14         39.78         22.37         4.90 o                         
   9   2  14          0.00         -1.33         4.73 o                         
  10   2  14          5.87         11.14         5.72 o                         
  11   2  14         29.47         20.95         7.47 o                         
 -14   3  14         25.51         22.62         8.59 o                         
 -13   3  14         65.36         80.32         8.20 o                         
 -12   3  14          3.65         -4.86         4.86 o                         
 -11   3  14         16.23         13.88         4.73 o                         
 -10   3  14         49.23         53.84         5.67 o                         
  -9   3  14          9.68         12.10         3.77 o                         
  -8   3  14        888.66        808.22        14.05 o                         
  -7   3  14       2099.27       2046.54        22.71 o                         
  -6   3  14        161.08        158.41         5.87 o                         
  -5   3  14         99.10         97.58         4.95 o                         
  -4   3  14       1655.69       1651.80        18.68 o                         
  -3   3  14        318.99        371.42         5.85 o                         
  -2   3  14        319.44        300.84         5.21 o                         
  -1   3  14        584.21        494.83         7.09 o                         
   0   3  14        577.12        574.21         7.77 o                         
   1   3  14        152.93        153.79         5.20 o                         
   2   3  14        252.24        256.42         7.16 o                         
   3   3  14        308.23        347.20         9.25 o                         
   4   3  14        127.12        146.36         6.92 o                         
   5   3  14          0.06         -2.06         3.35 o                         
   6   3  14          2.98          1.39         3.71 o                         
   7   3  14         79.59         68.21         6.49 o                         
   8   3  14         32.51         27.95         5.55 o                         
   9   3  14         88.69         89.95         8.25 o                         
  10   3  14          5.92          3.79         5.41 o                         
 -13   4  14          1.58          3.29         5.66 o                         
 -12   4  14        237.91        231.22        14.58 o                         
 -11   4  14          2.61          2.34         4.39 o                         
 -10   4  14         88.99         90.89         6.85 o                         
  -9   4  14         43.30         46.01         5.27 o                         
  -8   4  14          7.66         14.30         3.82 o                         
  -7   4  14         30.69         28.99         4.01 o                         
  -6   4  14          1.67         -0.16         2.66 o                         
  -5   4  14        279.40        309.86         8.08 o                         
  -4   4  14         12.19          8.03         2.82 o                         
  -3   4  14          8.12         11.49         2.58 o                         
  -2   4  14        531.03        548.94         8.50 o                         
  -1   4  14       1203.73       1206.83        14.20 o                         
   0   4  14          7.01          4.29         2.24 o                         
   1   4  14       1680.42       1667.95        17.81 o                         
   2   4  14        441.65        473.41         9.83 o                         
   3   4  14        189.20        187.67         8.50 o                         
   4   4  14        144.83        146.18         7.32 o                         
   5   4  14          0.83          1.58         3.58 o                         
   6   4  14        146.19        135.02         8.21 o                         
   7   4  14        158.12        158.07         9.12 o                         
   8   4  14          0.41         -2.56         4.29 o                         
   9   4  14         86.13         59.45         7.52 o                         
  10   4  14          0.02         -0.41         5.61 o                         
 -13   5  14         25.24         24.12         7.41 o                         
 -12   5  14          0.19          4.36         5.32 o                         
 -11   5  14        401.55        415.66        13.73 o                         
 -10   5  14          0.16         -0.80         4.38 o                         
  -9   5  14        161.68        136.49         8.31 o                         
  -8   5  14          2.33         -3.71         3.71 o                         
  -7   5  14        400.57        376.38        10.02 o                         
  -6   5  14          5.61          2.69         3.31 o                         
  -5   5  14          2.61          5.17         3.00 o                         
  -4   5  14          0.44          0.59         2.84 o                         
  -3   5  14          0.01          1.00         2.37 o                         
  -2   5  14        875.58        819.86        12.90 o                         
  -1   5  14       1130.25       1069.02        13.98 o                         
   0   5  14         18.28         14.17         2.88 o                         
   1   5  14        938.02        881.54        14.14 o                         
   2   5  14        172.41        164.78         7.06 o                         
   3   5  14        435.25        468.79        10.78 o                         
   4   5  14       1505.47       1486.02        21.73 o                         
   5   5  14        100.30        121.35         8.70 o                         
   6   5  14         55.25         52.84         6.57 o                         
   7   5  14        216.32        214.00        10.45 o                         
   8   5  14         43.22         41.15         6.53 o                         
   9   5  14          0.74          2.51         5.64 o                         
  10   5  14         14.19          8.66         8.64 o                         
 -12   6  14          0.94         -5.79         5.79 o                         
 -11   6  14         10.69          3.44         5.58 o                         
 -10   6  14          0.00          0.34         4.68 o                         
  -9   6  14        104.99        101.59         8.56 o                         
  -8   6  14          0.10         -1.27         3.59 o                         
  -7   6  14        209.32        207.45        11.57 o                         
  -6   6  14        101.94        108.07         6.67 o                         
  -5   6  14        581.16        527.34        11.74 o                         
  -4   6  14        129.85        120.27         6.88 o                         
  -3   6  14        367.87        321.18         8.94 o                         
  -2   6  14        478.83        479.16        10.66 o                         
  -1   6  14          3.17          2.96         2.88 o                         
   0   6  14        170.12        163.75         6.48 o                         
   1   6  14         10.58         12.22         3.28 o                         
   2   6  14         37.60         32.48         4.75 o                         
   3   6  14         20.94         17.58         4.01 o                         
   4   6  14        315.70        329.13        10.23 o                         
   5   6  14          5.42          7.98         4.56 o                         
   6   6  14         42.14         47.42         6.35 o                         
   7   6  14          1.75          4.38         5.11 o                         
   8   6  14        228.05        233.03        11.73 o                         
   9   6  14         24.39         19.13         6.46 o                         
 -12   7  14          0.09          3.38         8.18 o                         
 -11   7  14          0.66         -1.81         5.53 o                         
 -10   7  14        148.47        149.46        10.01 o                         
  -9   7  14          9.27          6.90         4.90 o                         
  -8   7  14         59.35         53.15         6.12 o                         
  -7   7  14         41.25         40.19         5.73 o                         
  -6   7  14          9.88          4.63         4.17 o                         
  -5   7  14        364.53        370.66        11.43 o                         
  -4   7  14         43.24         31.67         4.94 o                         
  -3   7  14          4.00          6.19         3.82 o                         
  -2   7  14         11.36         12.64         3.69 o                         
  -1   7  14        149.59        147.47         6.81 o                         
   0   7  14         54.79         50.22         4.98 o                         
   1   7  14          6.84          3.66         3.35 o                         
   2   7  14        264.80        255.76         8.99 o                         
   3   7  14         60.91         49.43         5.32 o                         
   4   7  14         34.17         46.20         5.88 o                         
   5   7  14          4.40          6.10         4.46 o                         
   6   7  14          0.80         -4.35         4.45 o                         
   7   7  14        112.11        121.59         8.81 o                         
   8   7  14          4.21          0.58         5.73 o                         
 -11   8  14         90.42         64.59        11.76 o                         
 -10   8  14          8.47          4.39         6.46 o                         
  -9   8  14         16.48         18.93         6.43 o                         
  -8   8  14         34.15         27.79         6.10 o                         
  -7   8  14         21.45         13.76         5.47 o                         
  -6   8  14          0.40         -0.88         4.29 o                         
  -5   8  14       1024.90        945.61        18.51 o                         
  -4   8  14         25.79         27.87         5.33 o                         
  -3   8  14         11.75          9.54         4.31 o                         
  -2   8  14        392.14        436.54        14.54 o                         
  -1   8  14          0.05          5.17         3.60 o                         
   0   8  14         64.91         58.87         5.75 o                         
   1   8  14        866.09        872.14        16.29 o                         
   2   8  14         11.31          3.19         4.21 o                         
   3   8  14        105.00         98.32         7.22 o                         
   4   8  14         30.39         27.35         5.59 o                         
   5   8  14         29.76         32.89         6.29 o                         
   6   8  14         29.09         20.64         5.99 o                         
   7   8  14         15.18         18.64         6.12 o                         
  -9   9  14          2.60          3.81         6.78 o                         
  -8   9  14        327.75        350.07        13.59 o                         
  -7   9  14          3.16          5.72         5.64 o                         
  -6   9  14          1.53          7.25         5.13 o                         
  -5   9  14          0.02          1.60         4.43 o                         
  -4   9  14          1.25          6.12         4.65 o                         
  -3   9  14         97.54         76.56         7.13 o                         
  -2   9  14        199.59        209.26         9.45 o                         
  -1   9  14         51.68         43.13         5.59 o                         
   0   9  14        166.40        175.49         9.01 o                         
   1   9  14         19.98         26.19         5.34 o                         
   2   9  14         76.25         67.27         7.04 o                         
   3   9  14         15.32         11.23         5.28 o                         
   4   9  14         16.25         12.52         5.90 o                         
   5   9  14        369.69        368.46        15.09 o                         
   6   9  14          9.52          0.17         6.79 o                         
  -8  10  14        110.37        117.01        14.04 o                         
  -7  10  14         10.20         23.12         7.85 o                         
  -6  10  14        554.70        634.78        19.95 o                         
  -5  10  14         79.62         96.17         9.75 o                         
  -4  10  14        122.16        122.14         9.20 o                         
  -3  10  14         32.81         33.65         6.10 o                         
  -2  10  14        258.63        272.90        11.69 o                         
  -1  10  14          6.09         -0.46         4.79 o                         
   0  10  14         32.06         27.95         5.66 o                         
   1  10  14         69.70         63.09         7.28 o                         
   2  10  14        213.79        213.22        11.38 o                         
   3  10  14        132.77        126.30         9.51 o                         
   4  10  14        223.30        264.98        14.45 o                         
   5  10  14         11.37         22.26        11.14 o                         
  -5  11  14         91.16         80.85        11.54 o                         
  -4  11  14          0.05         -5.56         5.56 o                         
  -3  11  14         28.35         26.69         8.19 o                         
  -2  11  14          0.09         -3.23         5.82 o                         
  -1  11  14         35.23         41.90         7.59 o                         
   0  11  14        166.29        192.40        15.61 o                         
   1  11  14         14.32          8.18         6.62 o                         
   2  11  14          2.80         -2.96         6.10 o                         
 -13   0  15         15.73         10.78         7.82 o                         
 -11   0  15        221.03        214.35        16.41 o                         
  -9   0  15         45.61         44.87        10.35 o                         
  -7   0  15       1329.11       1267.73        21.75 o                         
  -5   0  15        347.73        390.03         9.13 o                         
  -3   0  15          6.92          2.00         2.28 o                         
  -1   0  15        214.28        135.81         6.81 o                         
   1   0  15        634.62        651.95         9.72 o                         
   3   0  15         65.09         50.97         5.37 o                         
   5   0  15        218.76        194.89         9.72 o                         
   7   0  15        137.86        142.60        11.77 o                         
   9   0  15         14.21          2.70         7.13 o                         
  11   0  15          9.63          6.38         9.82 o                         
 -14   1  15         69.96         74.45         8.48 o                         
 -13   1  15          3.51         -4.82         4.82 o                         
 -12   1  15         61.41         60.01         7.55 o                         
 -11   1  15          9.63          3.08         4.31 o                         
 -10   1  15        165.31        160.25         8.62 o                         
  -9   1  15        300.99        298.32        11.00 o                         
  -8   1  15        435.67        423.29        10.01 o                         
  -7   1  15         12.67         12.09         3.22 o                         
  -6   1  15       1134.25       1110.85        13.63 o                         
  -5   1  15         16.93         10.46         2.18 o                         
  -4   1  15        147.82        144.22         4.49 o                         
  -3   1  15       4602.11       4336.31        25.82 o                         
  -2   1  15        888.65        843.36         9.33 o                         
  -1   1  15          2.14          3.80         1.34 o                         
   0   1  15         12.25         13.82         1.58 o                         
   1   1  15        652.60        623.30         7.12 o                         
   2   1  15        295.45        287.84         6.20 o                         
   3   1  15       1827.55       1762.96        19.13 o                         
   4   1  15        104.66        124.82         5.52 o                         
   5   1  15         10.64         17.64         3.60 o                         
   6   1  15        218.17        228.56         9.13 o                         
   7   1  15          0.15          2.58         3.64 o                         
   8   1  15          0.26         -3.53         3.53 o                         
   9   1  15         59.84         46.14         6.59 o                         
  10   1  15         25.42         19.92         6.26 o                         
 -14   2  15        151.34        166.62        11.11 o                         
 -13   2  15        235.21        244.45        11.16 o                         
 -12   2  15         41.68         29.76         6.16 o                         
 -11   2  15         20.91         24.69         5.46 o                         
 -10   2  15        551.49        505.63        12.30 o                         
  -9   2  15          1.30          7.82         3.53 o                         
  -8   2  15        317.03        314.74        10.88 o                         
  -7   2  15        249.54        200.04         7.19 o                         
  -6   2  15        627.04        571.27         9.72 o                         
  -5   2  15        191.51        181.45         5.40 o                         
  -4   2  15        442.89        509.94         6.91 o                         
  -3   2  15        630.59        598.57         6.85 o                         
  -2   2  15         15.97         20.29         1.72 o                         
  -1   2  15       1111.93       1223.05        10.26 o                         
   0   2  15          4.71          4.59         1.53 o                         
   1   2  15          2.05          1.79         1.60 o                         
   2   2  15        100.31        120.68         4.51 o                         
   3   2  15        442.23        425.18         9.15 o                         
   4   2  15         45.50         37.92         4.10 o                         
   5   2  15        150.34        128.46         6.54 o                         
   6   2  15        206.78        207.28        10.54 o                         
   7   2  15          4.93         10.44         4.52 o                         
   8   2  15        161.04        152.84         9.21 o                         
   9   2  15          3.19         -3.53         4.71 o                         
  10   2  15        135.86        131.92        13.14 o                         
 -14   3  15        104.88        122.13        20.26 o                         
 -13   3  15         57.31         58.87         7.75 o                         
 -12   3  15          0.00         -4.69         4.69 o                         
 -11   3  15         38.57         53.53         5.91 o                         
 -10   3  15        441.05        418.69        11.57 o                         
  -9   3  15          2.41          4.78         3.61 o                         
  -8   3  15        931.36        899.91        15.28 o                         
  -7   3  15        250.79        234.64         7.67 o                         
  -6   3  15       1100.21       1112.65        18.39 o                         
  -5   3  15        680.10        591.77        10.28 o                         
  -4   3  15          2.43          3.70         2.17 o                         
  -3   3  15         97.76         71.95         3.41 o                         
  -2   3  15        167.26        210.11         4.89 o                         
  -1   3  15         42.30         39.86         2.73 o                         
   0   3  15        477.97        532.81         7.82 o                         
   1   3  15        944.92        918.50        12.07 o                         
   2   3  15        231.70        176.91         6.30 o                         
   3   3  15        101.18        106.95         6.25 o                         
   4   3  15          0.68         -0.09         3.21 o                         
   5   3  15        457.10        447.83        11.83 o                         
   6   3  15          2.63          0.42         3.89 o                         
   7   3  15         98.27        101.67         7.76 o                         
   8   3  15          1.75          8.41         4.89 o                         
   9   3  15         41.45         47.95         7.10 o                         
  10   3  15         20.78         10.08         6.16 o                         
 -13   4  15          1.74         -3.24         5.79 o                         
 -12   4  15        402.82        424.05        14.72 o                         
 -11   4  15         82.50         81.31         7.48 o                         
 -10   4  15         23.55         29.36         5.42 o                         
  -9   4  15          0.51         -3.68         3.68 o                         
  -8   4  15         19.81         15.50         4.18 o                         
  -7   4  15        588.93        613.69        12.14 o                         
  -6   4  15        351.20        335.81         8.53 o                         
  -5   4  15       1002.69       1032.24        14.94 o                         
  -4   4  15         90.78        118.93         5.53 o                         
  -3   4  15        408.88        397.29         8.08 o                         
  -2   4  15        155.17        136.36         4.83 o                         
  -1   4  15          3.72          7.07         2.46 o                         
   0   4  15        956.45        891.68        13.28 o                         
   1   4  15        280.08        270.93         7.08 o                         
   2   4  15       1046.04       1053.63        15.13 o                         
   3   4  15          0.18          0.39         3.04 o                         
   4   4  15        489.55        494.68        12.13 o                         
   5   4  15          6.45          8.96         4.07 o                         
   6   4  15        153.65        144.69         8.82 o                         
   7   4  15         84.06         70.52         7.07 o                         
   8   4  15          8.92          7.14         5.08 o                         
   9   4  15          1.34          9.24         5.54 o                         
  10   4  15         74.24         81.62         9.38 o                         
 -13   5  15          4.65          1.24         8.74 o                         
 -12   5  15          4.52         13.35         5.84 o                         
 -11   5  15         27.12         18.30         5.71 o                         
 -10   5  15          0.04          1.91         4.68 o                         
  -9   5  15          0.19         -3.98         3.98 o                         
  -8   5  15         55.97         58.02         5.97 o                         
  -7   5  15        143.51        144.66         7.17 o                         
  -6   5  15       1103.47       1113.93        16.86 o                         
  -5   5  15        354.25        340.02         9.14 o                         
  -4   5  15        815.27        800.13        13.83 o                         
  -3   5  15        720.76        684.71        12.04 o                         
  -2   5  15       1001.00        973.25        14.45 o                         
  -1   5  15          2.76         -0.37         2.74 o                         
   0   5  15         21.84         18.70         3.21 o                         
   1   5  15          0.67          3.35         3.33 o                         
   2   5  15        766.87        726.68        12.49 o                         
   3   5  15         61.23         69.10         8.11 o                         
   4   5  15          0.03         -3.28         3.32 o                         
   5   5  15        710.78        722.23        15.77 o                         
   6   5  15        177.88        166.42        10.47 o                         
   7   5  15          1.14          2.03         4.69 o                         
   8   5  15         32.99         26.23         6.39 o                         
   9   5  15          0.76          5.27         5.99 o                         
 -12   6  15         26.50         22.90         6.64 o                         
 -11   6  15          6.13          6.75         5.56 o                         
 -10   6  15         13.91         12.23         5.38 o                         
  -9   6  15        194.92        211.62        10.27 o                         
  -8   6  15         79.84         87.68         6.70 o                         
  -7   6  15         33.89         32.84         5.18 o                         
  -6   6  15          1.97          0.41         3.47 o                         
  -5   6  15          7.10          9.83         3.93 o                         
  -4   6  15         10.70         20.57         4.11 o                         
  -3   6  15        959.29        944.91        16.31 o                         
  -2   6  15        405.24        390.55        10.96 o                         
  -1   6  15        143.43        139.10         6.57 o                         
   0   6  15        392.39        402.00         9.90 o                         
   1   6  15        136.20        137.81         6.80 o                         
   2   6  15         83.03         74.27         5.61 o                         
   3   6  15        386.00        374.78        10.73 o                         
   4   6  15        460.98        452.00        12.16 o                         
   5   6  15        103.19         97.99         7.75 o                         
   6   6  15          0.05          2.49         4.62 o                         
   7   6  15          9.47          5.47         5.41 o                         
   8   6  15         26.56         24.87         6.47 o                         
   9   6  15         53.63         67.67        10.88 o                         
 -11   7  15          0.59         -5.41         5.41 o                         
 -10   7  15        455.77        461.37        14.80 o                         
  -9   7  15          6.66          9.91         5.36 o                         
  -8   7  15          0.03         -3.94         3.94 o                         
  -7   7  15          4.96          0.95         4.02 o                         
  -6   7  15        324.27        284.88        10.58 o                         
  -5   7  15         45.49         41.66         5.62 o                         
  -4   7  15        209.89        194.47         8.82 o                         
  -3   7  15         16.65         11.38         4.23 o                         
  -2   7  15        387.09        392.40        10.51 o                         
  -1   7  15       2208.21       2158.66        29.27 o                         
   0   7  15         51.86         45.81         5.16 o                         
   1   7  15        411.53        377.17        11.12 o                         
   2   7  15         13.29          9.37         3.94 o                         
   3   7  15          0.41          0.99         3.89 o                         
   4   7  15          8.95         -1.35         4.27 o                         
   5   7  15         77.48         64.54         6.91 o                         
   6   7  15         20.87         11.20         5.40 o                         
   7   7  15          0.02          1.55         4.97 o                         
   8   7  15        160.93        168.74        11.68 o                         
 -10   8  15        170.25        199.58        12.49 o                         
  -9   8  15          0.47         -5.28         5.28 o                         
  -8   8  15         52.78         69.90         7.44 o                         
  -7   8  15          3.75         -1.05         4.25 o                         
  -6   8  15         94.71         89.96         7.75 o                         
  -5   8  15         82.19         79.32         7.77 o                         
  -4   8  15         32.27         20.74         5.08 o                         
  -3   8  15        311.87        294.21        11.00 o                         
  -2   8  15         84.12        104.43        10.21 o                         
  -1   8  15        408.81        403.13        11.25 o                         
   0   8  15         16.83          9.83         4.14 o                         
   1   8  15         73.05         77.63        10.51 o                         
   2   8  15          1.48          3.84         4.35 o                         
   3   8  15         12.81         -1.07         4.96 o                         
   4   8  15         24.52         27.70         5.79 o                         
   5   8  15          0.40         -0.16         4.99 o                         
   6   8  15         92.77        105.29        13.30 o                         
   7   8  15        112.20        113.54        10.00 o                         
  -9   9  15         37.68         35.48        13.41 o                         
  -8   9  15        309.69        356.25        14.03 o                         
  -7   9  15        107.74        123.03         8.90 o                         
  -6   9  15         41.28         42.18         6.72 o                         
  -5   9  15        517.62        537.23        15.22 o                         
  -4   9  15         13.69         -0.35         4.66 o                         
  -3   9  15        203.11        221.29        10.47 o                         
  -2   9  15         46.96         49.32         6.33 o                         
  -1   9  15          2.09          5.91         4.39 o                         
   0   9  15          1.73         -3.85         3.85 o                         
   1   9  15         41.14         45.18         6.41 o                         
   2   9  15        379.52        410.06        13.43 o                         
   3   9  15        153.23        151.86        10.64 o                         
   4   9  15        133.56        118.22         9.87 o                         
   5   9  15          5.46         -6.09         6.09 o                         
   6   9  15         10.13         12.97        10.98 o                         
  -7  10  15          0.49         -2.15         6.43 o                         
  -6  10  15         65.90         67.91         8.23 o                         
  -5  10  15         78.69         72.55         8.08 o                         
  -4  10  15        103.93        118.25         9.23 o                         
  -3  10  15          2.10          2.67         4.78 o                         
  -2  10  15         60.29         62.21         7.25 o                         
  -1  10  15         20.57         28.08         6.10 o                         
   0  10  15         18.47         16.48         5.62 o                         
   1  10  15         62.04         66.33         7.60 o                         
   2  10  15          5.22          6.70         5.33 o                         
   3  10  15          6.19          4.06         5.48 o                         
   4  10  15          2.58          3.02         6.43 o                         
  -5  11  15          0.30         -2.56         9.94 o                         
  -4  11  15          6.74         -0.37         6.22 o                         
  -3  11  15         74.99         91.85        10.05 o                         
  -2  11  15          0.53         -3.62         5.59 o                         
  -1  11  15         82.82         73.55         8.56 o                         
   0  11  15         33.50         36.20         8.00 o                         
   1  11  15         51.17         52.30         8.86 o                         
 -14   0  16        251.06        261.67        18.65 o                         
 -12   0  16          1.14         -0.63         6.49 o                         
 -10   0  16        306.54        317.31        15.38 o                         
  -8   0  16        131.73        156.43        10.53 o                         
  -6   0  16          1.67          2.50         3.42 o                         
  -4   0  16       1116.57       1227.09        14.98 o                         
  -2   0  16       5904.98       6011.83        60.89 o                         
   0   0  16         60.44         59.67         4.13 o                         
   2   0  16        225.90        269.06         9.32 o                         
   4   0  16        160.16        140.27         8.34 o                         
   6   0  16          3.65          5.06         5.64 o                         
   8   0  16         17.81          7.88         6.90 o                         
  10   0  16         37.07         34.64         9.82 o                         
 -14   1  16         23.16         28.20         7.31 o                         
 -13   1  16          8.48          7.55         5.53 o                         
 -12   1  16          8.27         -0.04         4.70 o                         
 -11   1  16         37.14         35.72         5.77 o                         
 -10   1  16        177.97        196.48         9.13 o                         
  -9   1  16         22.99         20.01         4.41 o                         
  -8   1  16        331.37        322.27         9.00 o                         
  -7   1  16        261.97        265.62         7.82 o                         
  -6   1  16         38.65         37.65         3.73 o                         
  -5   1  16        316.71        279.98         6.17 o                         
  -4   1  16        425.59        514.83         6.46 o                         
  -3   1  16       1645.90       1662.51        12.88 o                         
  -2   1  16        291.26        268.74         4.71 o                         
  -1   1  16        171.77        166.88         4.02 o                         
   0   1  16          0.99          1.68         1.24 o                         
   1   1  16        252.01        267.58         5.14 o                         
   2   1  16         56.61         74.27         4.23 o                         
   3   1  16        189.63        214.44         6.26 o                         
   4   1  16         65.05         69.80         5.11 o                         
   5   1  16        223.64        219.72         7.96 o                         
   6   1  16        359.49        365.53        10.44 o                         
   7   1  16         56.70         64.53         5.90 o                         
   8   1  16         46.11         58.42         7.56 o                         
   9   1  16         15.55         20.66         6.48 o                         
  10   1  16         47.23         54.53         8.67 o                         
 -14   2  16         21.28         44.30         9.55 o                         
 -13   2  16         25.30         33.98         6.46 o                         
 -12   2  16         31.75         27.49         6.13 o                         
 -11   2  16        140.69        152.93        13.09 o                         
 -10   2  16         13.14          5.66         4.26 o                         
  -9   2  16        233.25        248.51         8.88 o                         
  -8   2  16        292.40        242.66         8.22 o                         
  -7   2  16         34.14         48.95         4.54 o                         
  -6   2  16        671.92        609.89        11.04 o                         
  -5   2  16       1670.87       1553.99        16.72 o                         
  -4   2  16         32.93         47.95         3.04 o                         
  -3   2  16        803.24        845.37         8.33 o                         
  -2   2  16        235.42        243.75         4.18 o                         
  -1   2  16       1631.70       1585.71        12.50 o                         
   0   2  16        170.59        140.72         4.62 o                         
   1   2  16       2480.67       2389.99        22.10 o                         
   2   2  16          6.57          6.41         2.61 o                         
   3   2  16        425.08        407.18         9.28 o                         
   4   2  16        392.61        395.19        10.36 o                         
   5   2  16         80.66         81.95         5.99 o                         
   6   2  16          2.16          6.43         3.90 o                         
   7   2  16          1.96         -1.43         4.06 o                         
   8   2  16        136.35        148.88         9.31 o                         
   9   2  16        233.60        240.45        12.14 o                         
  10   2  16         75.33         85.33         9.42 o                         
 -13   3  16         32.45         25.90         6.71 o                         
 -12   3  16        250.57        267.85        11.88 o                         
 -11   3  16          8.53          5.92         4.57 o                         
 -10   3  16          9.36          3.92         3.92 o                         
  -9   3  16          0.00          1.22         3.52 o                         
  -8   3  16        209.53        180.97         7.55 o                         
  -7   3  16        394.97        408.51        13.38 o                         
  -6   3  16        566.92        540.26        10.66 o                         
  -5   3  16        901.63        928.43        15.16 o                         
  -4   3  16          3.85          2.41         2.53 o                         
  -3   3  16         32.66         28.28         2.79 o                         
  -2   3  16        706.88        704.07         8.92 o                         
  -1   3  16       3927.49       3749.94        26.79 o                         
   0   3  16       2973.27       2908.40        25.21 o                         
   1   3  16        692.76        607.83        10.66 o                         
   2   3  16         99.02         99.56         5.41 o                         
   3   3  16          9.80         11.26         3.50 o                         
   4   3  16        238.55        262.30         9.14 o                         
   5   3  16        918.41        908.18        16.93 o                         
   6   3  16        346.21        344.41        11.48 o                         
   7   3  16         10.75         14.52         5.03 o                         
   8   3  16        114.81        119.16         8.97 o                         
   9   3  16         33.35         24.13         6.41 o                         
  10   3  16         42.88         30.55         7.64 o                         
 -13   4  16         96.37        101.17        10.01 o                         
 -12   4  16        200.19        220.03        11.85 o                         
 -11   4  16         39.60         25.78         7.62 o                         
 -10   4  16         66.55         65.76         6.83 o                         
  -9   4  16          0.07         -1.06         3.85 o                         
  -8   4  16        800.51        780.94        15.65 o                         
  -7   4  16        334.76        345.15        10.59 o                         
  -6   4  16        136.56        117.88         6.24 o                         
  -5   4  16        406.91        400.56         9.47 o                         
  -4   4  16        103.94        107.63         5.58 o                         
  -3   4  16         29.09         30.24         3.36 o                         
  -2   4  16       1320.09       1266.25        16.07 o                         
  -1   4  16        391.13        369.70         8.01 o                         
   0   4  16          3.20          3.49         2.50 o                         
   1   4  16        697.08        628.53        11.48 o                         
   2   4  16         24.44         18.62         3.45 o                         
   3   4  16        176.57        185.30         7.89 o                         
   4   4  16        155.06        148.86         7.86 o                         
   5   4  16        112.79        112.47         7.55 o                         
   6   4  16         70.56         77.78         9.67 o                         
   7   4  16         11.73          5.78         5.03 o                         
   8   4  16          0.17         -3.90         4.87 o                         
   9   4  16         74.42         90.78         8.83 o                         
 -12   5  16         92.31        100.16         8.93 o                         
 -11   5  16          3.17          5.67         5.23 o                         
 -10   5  16          0.10         -4.63         4.63 o                         
  -9   5  16        371.38        392.89        12.48 o                         
  -8   5  16          0.03         -3.77         3.77 o                         
  -7   5  16       1019.80       1028.44        16.67 o                         
  -6   5  16          0.45          0.13         3.15 o                         
  -5   5  16        646.16        650.88        12.57 o                         
  -4   5  16       1029.89        987.24        19.51 o                         
  -3   5  16       1187.78       1130.72        17.32 o                         
  -2   5  16         27.63         18.01         3.35 o                         
  -1   5  16         44.09         53.43         4.57 o                         
   0   5  16         89.63         85.22         5.15 o                         
   1   5  16       1244.83       1159.14        16.66 o                         
   2   5  16        185.76        176.28         7.40 o                         
   3   5  16          0.44         -1.09         3.40 o                         
   4   5  16         61.49         64.66         6.37 o                         
   5   5  16         68.13         67.36         6.48 o                         
   6   5  16         14.06          8.67         4.97 o                         
   7   5  16         30.44         20.94         5.57 o                         
   8   5  16          3.55         -4.99         4.99 o                         
   9   5  16        167.31        204.37        13.03 o                         
 -12   6  16         23.72         11.16         6.04 o                         
 -11   6  16         32.58         30.78         6.59 o                         
 -10   6  16        295.52        293.17        14.20 o                         
  -9   6  16          3.30          4.45         4.59 o                         
  -8   6  16        116.87        124.06         8.36 o                         
  -7   6  16        179.53        166.65         8.89 o                         
  -6   6  16        116.12        138.60         8.11 o                         
  -5   6  16        442.51        452.00        12.01 o                         
  -4   6  16        967.15        975.82        17.09 o                         
  -3   6  16        468.16        418.85        11.16 o                         
  -2   6  16         48.73         48.55         4.77 o                         
  -1   6  16        147.16        128.88         6.33 o                         
   0   6  16        552.81        563.26        14.59 o                         
   1   6  16        111.12        107.72         6.39 o                         
   2   6  16        181.25        191.64         8.87 o                         
   3   6  16        440.67        445.46        12.42 o                         
   4   6  16         52.04         49.20         5.61 o                         
   5   6  16        211.90        219.99        12.13 o                         
   6   6  16        107.21         89.83         8.14 o                         
   7   6  16        382.18        417.31        14.48 o                         
   8   6  16        197.64        238.48        13.38 o                         
 -11   7  16          2.60          2.20         5.78 o                         
 -10   7  16         83.83         82.59         8.24 o                         
  -9   7  16        120.98        121.51         9.29 o                         
  -8   7  16         82.21         92.10         7.83 o                         
  -7   7  16         18.07          8.18         4.32 o                         
  -6   7  16         35.71         36.02         5.62 o                         
  -5   7  16         28.00         18.00         4.72 o                         
  -4   7  16          1.74          1.74         3.89 o                         
  -3   7  16        527.93        494.37        12.89 o                         
  -2   7  16          1.70          5.52         3.95 o                         
  -1   7  16         39.67         34.26         4.75 o                         
   0   7  16          7.00          9.31         3.84 o                         
   1   7  16        246.69        227.32         9.40 o                         
   2   7  16        294.79        294.08        10.63 o                         
   3   7  16        103.53        116.24         8.00 o                         
   4   7  16          9.97         11.37         5.12 o                         
   5   7  16         25.93         15.46         5.52 o                         
   6   7  16         14.83         10.88         5.53 o                         
   7   7  16         22.30         16.71         5.83 o                         
 -10   8  16         26.55         33.14         7.49 o                         
  -9   8  16         11.39          6.58         5.96 o                         
  -8   8  16         36.93         36.80         6.28 o                         
  -7   8  16          0.00         -1.91         4.62 o                         
  -6   8  16         48.33         50.58         6.53 o                         
  -5   8  16         48.24         52.11         6.47 o                         
  -4   8  16         10.28          6.18         4.56 o                         
  -3   8  16        182.50        180.23         9.20 o                         
  -2   8  16          7.03          5.79         4.24 o                         
  -1   8  16          8.86         15.57         4.33 o                         
   0   8  16        192.80        197.92         9.02 o                         
   1   8  16          0.77          1.75         4.13 o                         
   2   8  16          0.04         -1.98         4.20 o                         
   3   8  16        554.04        590.29        27.35 o                         
   4   8  16          1.56         -0.47         4.82 o                         
   5   8  16        215.75        220.64        12.21 o                         
   6   8  16          0.60         -5.10         5.10 o                         
  -9   9  16         19.58         12.83         8.55 o                         
  -8   9  16        197.63        186.49        13.32 o                         
  -7   9  16         50.22         47.89         6.77 o                         
  -6   9  16         17.87         18.92         6.04 o                         
  -5   9  16         53.63         69.00         8.47 o                         
  -4   9  16         71.57         57.78         7.13 o                         
  -3   9  16        246.76        255.45        11.23 o                         
  -2   9  16         91.77         89.45         7.85 o                         
  -1   9  16          6.35          4.84         4.76 o                         
   0   9  16          0.45         -4.06         4.06 o                         
   1   9  16        241.86        243.21        11.19 o                         
   2   9  16          0.59         13.80         5.23 o                         
   3   9  16         61.43         55.88         7.85 o                         
   4   9  16         41.52         47.91         7.86 o                         
   5   9  16         32.91         30.38         7.54 o                         
  -7  10  16        367.98        396.97        18.75 o                         
  -6  10  16        111.74        144.32        10.50 o                         
  -5  10  16         22.10         19.70         6.33 o                         
  -4  10  16         38.89         51.33         7.36 o                         
  -3  10  16          0.36         -4.45         4.45 o                         
  -2  10  16          3.90          7.92         5.49 o                         
  -1  10  16          0.55         -1.22         4.93 o                         
   0  10  16         28.91         23.19         6.10 o                         
   1  10  16         47.90         57.66         7.44 o                         
   2  10  16        112.51        131.73        11.59 o                         
   3  10  16         20.35          9.63         8.99 o                         
  -3  11  16          8.97          4.21         6.62 o                         
  -2  11  16         89.96         88.31         9.70 o                         
  -1  11  16        399.27        431.80        21.36 o                         
   0  11  16         24.55         20.02        11.32 o                         
 -13   0  17         59.19         69.08        11.70 o                         
 -11   0  17        304.38        338.48        16.79 o                         
  -9   0  17         10.23         26.84         6.42 o                         
  -7   0  17        112.55        123.19        10.77 o                         
  -5   0  17        880.37        884.31        16.60 o                         
  -3   0  17        914.69       1016.62        18.48 o                         
  -1   0  17         48.43         29.52         4.20 o                         
   1   0  17       3087.01       3099.24        33.29 o                         
   3   0  17          1.43          4.74         3.69 o                         
   5   0  17          7.19         10.71         5.07 o                         
   7   0  17        176.15        169.35        12.96 o                         
   9   0  17         22.93          5.18         7.67 o                         
 -14   1  17         68.41         69.14        14.24 o                         
 -13   1  17        125.19        137.22         9.99 o                         
 -12   1  17          0.51         -4.55         4.55 o                         
 -11   1  17          0.66         -3.26         4.40 o                         
 -10   1  17          0.00          9.42         4.27 o                         
  -9   1  17          0.01         -2.55         3.49 o                         
  -8   1  17        345.44        340.85         9.39 o                         
  -7   1  17        357.72        311.86         8.55 o                         
  -6   1  17        181.62        184.29         8.25 o                         
  -5   1  17        169.08        156.76         5.03 o                         
  -4   1  17         20.86         17.38         1.87 o                         
  -3   1  17         11.77         11.51         1.91 o                         
  -2   1  17        342.71        382.47         5.89 o                         
  -1   1  17       1194.18       1103.30        11.17 o                         
   0   1  17         32.65         30.18         2.17 o                         
   1   1  17       3337.39       3231.68        25.44 o                         
   2   1  17       1360.34       1314.19        17.19 o                         
   3   1  17          9.76          2.95         2.58 o                         
   4   1  17        306.70        294.85         8.68 o                         
   5   1  17          4.16         -2.14         3.06 o                         
   6   1  17          1.26         -3.23         3.23 o                         
   7   1  17        168.91        188.32         9.56 o                         
   8   1  17         23.98         13.94         6.15 o                         
   9   1  17          4.82          1.04         5.57 o                         
  10   1  17         11.05          9.38         7.23 o                         
 -13   2  17         54.54         71.24         7.75 o                         
 -12   2  17          5.92          0.93         4.92 o                         
 -11   2  17         44.81         31.27         5.81 o                         
 -10   2  17         52.97         51.48         6.09 o                         
  -9   2  17         26.14         15.86         4.85 o                         
  -8   2  17         16.34         16.79         3.96 o                         
  -7   2  17         50.87         60.45         4.90 o                         
  -6   2  17        127.65        119.24         5.82 o                         
  -5   2  17         21.21         19.19         2.97 o                         
  -4   2  17         78.53         69.62         3.57 o                         
  -3   2  17        855.00        903.01         9.49 o                         
  -2   2  17          0.89         -0.14         1.29 o                         
  -1   2  17          3.04         -1.41         1.41 o                         
   0   2  17       2574.53       2556.17        20.09 o                         
   1   2  17        575.44        573.37        11.48 o                         
   2   2  17        515.51        519.99        11.95 o                         
   3   2  17         19.58         19.80         4.06 o                         
   4   2  17        663.25        664.22        13.76 o                         
   5   2  17        285.70        275.94         9.79 o                         
   6   2  17         72.14         78.40         7.20 o                         
   7   2  17         20.26         18.98         5.11 o                         
   8   2  17        234.44        234.66        13.05 o                         
   9   2  17         22.88         24.59         6.91 o                         
 -13   3  17          0.23         -2.36         5.58 o                         
 -12   3  17        125.13        136.92        10.07 o                         
 -11   3  17         35.41         36.13         5.94 o                         
 -10   3  17        217.95        230.02         9.56 o                         
  -9   3  17         48.80         35.86         4.89 o                         
  -8   3  17        139.86        146.16         7.90 o                         
  -7   3  17        770.40        696.62        16.57 o                         
  -6   3  17          0.78         -1.19         2.89 o                         
  -5   3  17       1711.41       1589.93        18.94 o                         
  -4   3  17        159.53        182.13         6.34 o                         
  -3   3  17       2060.01       2010.22        19.59 o                         
  -2   3  17        400.96        378.84         7.20 o                         
  -1   3  17        601.82        612.82         9.52 o                         
   0   3  17       2586.60       2610.10        23.75 o                         
   1   3  17          0.00         -2.30         2.30 o                         
   2   3  17       1812.19       1755.72        22.07 o                         
   3   3  17        236.70        241.03         8.50 o                         
   4   3  17        745.53        754.87        17.21 o                         
   5   3  17        588.98        622.69        14.40 o                         
   6   3  17         40.55         42.87         5.63 o                         
   7   3  17         10.09          9.64         5.04 o                         
   8   3  17         30.10         19.10         5.67 o                         
   9   3  17         30.49         42.82         7.37 o                         
 -13   4  17         27.11         22.46         7.82 o                         
 -12   4  17         11.10         13.22         6.24 o                         
 -11   4  17          0.60          0.39         4.85 o                         
 -10   4  17          3.96          0.85         4.43 o                         
  -9   4  17         40.14         46.39         5.85 o                         
  -8   4  17         11.79         10.11         4.13 o                         
  -7   4  17         53.24         52.37         5.40 o                         
  -6   4  17        113.16        100.53         6.11 o                         
  -5   4  17        135.76        128.13         6.21 o                         
  -4   4  17        311.62        302.88         9.08 o                         
  -3   4  17          2.33         -0.20         2.48 o                         
  -2   4  17        381.92        384.79         8.83 o                         
  -1   4  17         76.33         69.24         4.45 o                         
   0   4  17         92.50         92.99         5.09 o                         
   1   4  17          0.01         -1.28         2.52 o                         
   2   4  17          8.61          4.49         3.44 o                         
   3   4  17        247.24        230.38         8.74 o                         
   4   4  17         18.64         11.03         4.06 o                         
   5   4  17        192.49        209.01        12.35 o                         
   6   4  17          0.44         -4.04         4.04 o                         
   7   4  17         15.79         14.77         5.07 o                         
   8   4  17         40.54         43.01         7.09 o                         
   9   4  17        135.39        138.15        12.27 o                         
 -12   5  17         52.17         56.95         7.70 o                         
 -11   5  17        252.87        268.94        12.17 o                         
 -10   5  17         91.55         99.54         8.22 o                         
  -9   5  17         11.17          6.62         4.59 o                         
  -8   5  17        230.87        228.82        10.03 o                         
  -7   5  17         15.21         19.42         4.18 o                         
  -6   5  17         14.00          9.34         3.65 o                         
  -5   5  17        435.37        459.09        10.95 o                         
  -4   5  17        409.00        397.79        16.57 o                         
  -3   5  17         32.70         25.22         4.26 o                         
  -2   5  17          1.52          0.56         2.80 o                         
  -1   5  17        154.95        140.00         6.20 o                         
   0   5  17        152.05        142.81         6.19 o                         
   1   5  17         98.18         97.12         5.93 o                         
   2   5  17         36.24         28.18         4.62 o                         
   3   5  17        420.04        425.21        15.07 o                         
   4   5  17         47.86         53.44         6.11 o                         
   5   5  17        166.37        158.33         9.36 o                         
   6   5  17         97.95         99.45         8.35 o                         
   7   5  17        311.11        337.21        14.49 o                         
   8   5  17        228.00        226.90        11.50 o                         
 -12   6  17         18.30         24.30         7.98 o                         
 -11   6  17        183.08        161.33        10.64 o                         
 -10   6  17        129.31        147.17         9.71 o                         
  -9   6  17          7.51          8.45         4.92 o                         
  -8   6  17          8.73         -0.47         4.19 o                         
  -7   6  17        142.27        132.86         8.87 o                         
  -6   6  17         83.32         76.97         6.64 o                         
  -5   6  17        646.65        612.04        14.06 o                         
  -4   6  17        240.64        215.20         8.85 o                         
  -3   6  17        428.95        457.41        12.94 o                         
  -2   6  17          0.86          5.27         3.42 o                         
  -1   6  17         49.97         53.03         5.06 o                         
   0   6  17        801.04        813.67        14.84 o                         
   1   6  17         15.11          7.88         3.80 o                         
   2   6  17          8.18          8.15         3.81 o                         
   3   6  17        135.50        131.87        10.06 o                         
   4   6  17        443.05        411.17        12.24 o                         
   5   6  17         34.41         25.66         5.82 o                         
   6   6  17         56.44         54.97         7.27 o                         
   7   6  17         14.35         23.67         6.26 o                         
   8   6  17        331.20        336.43        16.68 o                         
 -11   7  17         95.54         98.01         9.88 o                         
 -10   7  17          8.15         10.52         6.37 o                         
  -9   7  17        380.11        385.43        14.69 o                         
  -8   7  17          0.61         -0.07         4.94 o                         
  -7   7  17          4.33         -0.10         4.02 o                         
  -6   7  17          8.12          2.11         4.31 o                         
  -5   7  17        358.79        334.02        11.45 o                         
  -4   7  17        132.83        126.29         8.00 o                         
  -3   7  17        653.51        611.48        14.41 o                         
  -2   7  17        281.65        288.88        10.42 o                         
  -1   7  17         60.74         66.84         5.80 o                         
   0   7  17          9.03          5.50         4.03 o                         
   1   7  17        180.95        198.50         9.37 o                         
   2   7  17        214.60        213.51         9.55 o                         
   3   7  17         37.19         23.07         5.28 o                         
   4   7  17          0.44          1.07         4.51 o                         
   5   7  17         13.08          9.76         5.42 o                         
   6   7  17          2.77          6.91         5.75 o                         
   7   7  17          3.76          8.33         7.22 o                         
 -10   8  17         94.60         72.30        11.11 o                         
  -9   8  17         27.05         17.76         6.83 o                         
  -8   8  17          8.13         -5.74         6.21 o                         
  -7   8  17          6.74          2.60         4.79 o                         
  -6   8  17          1.34         -4.44         4.44 o                         
  -5   8  17         85.03         81.27         7.66 o                         
  -4   8  17        101.21        120.47         8.42 o                         
  -3   8  17          1.57          7.45         4.32 o                         
  -2   8  17         14.58         17.41         4.67 o                         
  -1   8  17        166.81        174.13         8.75 o                         
   0   8  17        185.83        199.29        12.00 o                         
   1   8  17         20.39         22.40         5.18 o                         
   2   8  17         42.13         33.98         5.73 o                         
   3   8  17         19.90         10.85         5.41 o                         
   4   8  17          7.35          0.10         5.39 o                         
   5   8  17         31.59         33.28         6.84 o                         
   6   8  17         13.80          4.20         7.24 o                         
  -8   9  17          0.56         -0.72         5.62 o                         
  -7   9  17         27.60         18.81         5.59 o                         
  -6   9  17         39.80         39.75         6.88 o                         
  -5   9  17        339.32        374.86        13.51 o                         
  -4   9  17         14.96         19.40         5.75 o                         
  -3   9  17        134.48        123.63         8.99 o                         
  -2   9  17        356.24        343.11        12.65 o                         
  -1   9  17         33.26         36.75        10.29 o                         
   0   9  17        232.81        246.88        11.28 o                         
   1   9  17          9.79          0.90         4.80 o                         
   2   9  17        197.89        232.09        13.59 o                         
   3   9  17         31.40         15.56         7.53 o                         
   4   9  17         12.14          8.87         6.22 o                         
  -6  10  17         35.94         39.25         9.41 o                         
  -5  10  17          9.98         12.42         8.58 o                         
  -4  10  17         16.09         12.16         5.98 o                         
  -3  10  17          8.25          7.85         5.69 o                         
  -2  10  17          0.23          5.88         5.39 o                         
  -1  10  17        148.49        136.18        11.31 o                         
   0  10  17        134.32        130.78        10.29 o                         
   1  10  17         41.66         36.69         7.08 o                         
   2  10  17          5.28          7.55         5.83 o                         
 -12   0  18         62.56         60.65        14.64 o                         
 -10   0  18        115.69        115.94        11.40 o                         
  -8   0  18         10.10         13.43         5.69 o                         
  -6   0  18        116.34        108.27         7.25 o                         
  -4   0  18        116.69        100.35         4.52 o                         
  -2   0  18        248.71        236.22         9.41 o                         
   0   0  18        600.11        541.24        12.05 o                         
   2   0  18       1537.49       1457.25        23.54 o                         
   4   0  18        125.31        120.53         9.46 o                         
   6   0  18        105.85         96.00        11.72 o                         
   8   0  18          7.23          2.48         7.24 o                         
 -13   1  18         37.51         37.67         6.76 o                         
 -12   1  18          5.62          5.08         5.11 o                         
 -11   1  18         11.52          8.95         4.91 o                         
 -10   1  18          0.16          3.08         4.13 o                         
  -9   1  18          2.28          7.63         3.87 o                         
  -8   1  18          2.19          5.62         3.45 o                         
  -7   1  18        490.19        474.79        10.44 o                         
  -6   1  18        352.33        309.34        13.42 o                         
  -5   1  18         39.44         63.53         4.06 o                         
  -4   1  18         16.79         19.97         2.19 o                         
  -3   1  18        302.83        299.52         5.55 o                         
  -2   1  18        572.60        562.42         7.65 o                         
  -1   1  18         51.34         69.37         3.74 o                         
   0   1  18       1406.11       1344.09        11.84 o                         
   1   1  18          0.14          5.32         2.22 o                         
   2   1  18         10.71          6.46         2.55 o                         
   3   1  18         47.53         49.95         4.39 o                         
   4   1  18        177.42        162.01         7.16 o                         
   5   1  18        114.46        107.21         7.35 o                         
   6   1  18        364.62        373.30        12.41 o                         
   7   1  18        127.11        127.02         9.53 o                         
   8   1  18         30.71         29.30         6.71 o                         
   9   1  18         20.64         22.14         6.80 o                         
 -13   2  18         10.37          7.42         5.63 o                         
 -12   2  18         46.72         45.70         7.20 o                         
 -11   2  18          0.22          3.95         4.53 o                         
 -10   2  18        215.95        215.94         9.82 o                         
  -9   2  18         53.38         29.31         4.71 o                         
  -8   2  18         43.12         30.80         4.45 o                         
  -7   2  18         92.94         80.92         5.51 o                         
  -6   2  18        310.54        280.28         7.94 o                         
  -5   2  18          1.21         -2.31         2.31 o                         
  -4   2  18        493.18        528.39         8.96 o                         
  -3   2  18         13.75          5.36         1.84 o                         
  -2   2  18        159.85        175.18         4.56 o                         
  -1   2  18        148.34        137.86         3.80 o                         
   0   2  18          6.40          9.82         2.30 o                         
   1   2  18        199.68        191.35         6.56 o                         
   2   2  18        488.48        453.16        10.45 o                         
   3   2  18          4.35          6.41         3.25 o                         
   4   2  18        135.94        128.35         7.36 o                         
   5   2  18        321.17        316.50        10.64 o                         
   6   2  18          0.66          0.79         4.24 o                         
   7   2  18         13.75         15.80         5.62 o                         
   8   2  18         23.00         15.39         6.12 o                         
   9   2  18         88.88         85.92         9.60 o                         
 -13   3  18          0.18          4.48         6.37 o                         
 -12   3  18         13.77         10.42         6.12 o                         
 -11   3  18         33.94         21.07         6.11 o                         
 -10   3  18        306.41        275.05        11.05 o                         
  -9   3  18         13.67          9.33         4.42 o                         
  -8   3  18        313.32        288.08        10.03 o                         
  -7   3  18         16.01          9.58         3.77 o                         
  -6   3  18         18.39         13.77         4.03 o                         
  -5   3  18        793.25        739.59        12.50 o                         
  -4   3  18        208.55        196.92         6.95 o                         
  -3   3  18        191.57        192.16         5.95 o                         
  -2   3  18        970.03        962.78        11.97 o                         
  -1   3  18          4.73          7.78         2.40 o                         
   0   3  18        241.70        232.25         6.56 o                         
   1   3  18          0.01          0.53         2.58 o                         
   2   3  18         22.16         19.90         3.87 o                         
   3   3  18        192.22        204.77         8.36 o                         
   4   3  18         83.01         79.65         6.38 o                         
   5   3  18          3.24          2.77         4.22 o                         
   6   3  18          1.09          0.50         4.38 o                         
   7   3  18         11.05          9.52         5.15 o                         
   8   3  18        170.95        195.09        11.77 o                         
   9   3  18         47.99         63.27         9.37 o                         
 -12   4  18         77.74         63.27         8.29 o                         
 -11   4  18         64.28         60.48         7.22 o                         
 -10   4  18          5.13          2.25         4.68 o                         
  -9   4  18         13.91         23.32         5.06 o                         
  -8   4  18          1.36          5.22         4.01 o                         
  -7   4  18         26.86         23.89         4.57 o                         
  -6   4  18        122.18        109.54         6.37 o                         
  -5   4  18        208.53        213.93         7.50 o                         
  -4   4  18        628.39        640.97        14.00 o                         
  -3   4  18         52.51         45.58         4.53 o                         
  -2   4  18       1003.42       1014.30        17.80 o                         
  -1   4  18         51.65         52.55         3.97 o                         
   0   4  18         42.83         40.11         4.08 o                         
   1   4  18        173.03        166.80         6.66 o                         
   2   4  18        339.74        363.15        10.42 o                         
   3   4  18         92.55         86.68         7.56 o                         
   4   4  18         26.14         23.92         5.43 o                         
   5   4  18        141.90        128.41         8.37 o                         
   6   4  18        240.57        238.58        14.69 o                         
   7   4  18         43.88         35.03         6.03 o                         
   8   4  18          8.29          7.08         5.96 o                         
 -12   5  18         30.67         32.05         7.04 o                         
 -11   5  18         25.65         19.07         6.21 o                         
 -10   5  18         25.62         18.50         5.55 o                         
  -9   5  18        536.29        553.94        14.84 o                         
  -8   5  18        292.31        307.37        11.12 o                         
  -7   5  18        364.68        347.69        12.08 o                         
  -6   5  18        300.44        315.32        11.03 o                         
  -5   5  18         22.18         19.28         4.27 o                         
  -4   5  18          7.43          0.50         3.25 o                         
  -3   5  18        111.30        128.04         6.96 o                         
  -2   5  18         43.07         44.77         4.35 o                         
  -1   5  18        286.59        285.86         8.47 o                         
   0   5  18        234.68        237.21         8.73 o                         
   1   5  18         28.34         31.73         4.20 o                         
   2   5  18        262.04        265.00        10.61 o                         
   3   5  18        342.82        324.59        10.91 o                         
   4   5  18          5.19          6.54         4.36 o                         
   5   5  18        174.57        184.28        10.01 o                         
   6   5  18        184.11        192.40        10.72 o                         
   7   5  18          0.06         12.44         5.79 o                         
   8   5  18          1.20         -1.59         6.11 o                         
 -11   6  18         13.55         15.02         5.88 o                         
 -10   6  18         13.33         11.28         5.79 o                         
  -9   6  18          4.52         10.17         5.14 o                         
  -8   6  18        124.30        136.15         9.66 o                         
  -7   6  18         16.57         18.08         4.89 o                         
  -6   6  18         31.64         28.31         5.22 o                         
  -5   6  18        261.11        258.85        10.44 o                         
  -4   6  18         33.21         33.58         4.95 o                         
  -3   6  18          2.97          2.93         3.64 o                         
  -2   6  18        469.11        431.20        11.61 o                         
  -1   6  18         64.37         62.91         5.47 o                         
   0   6  18        418.86        431.58        11.70 o                         
   1   6  18        124.36        133.81         7.78 o                         
   2   6  18          0.20         -2.74         3.79 o                         
   3   6  18          9.73          7.23         4.54 o                         
   4   6  18         61.20         61.91         6.64 o                         
   5   6  18          9.47          6.09         5.03 o                         
   6   6  18         11.71         21.11         6.07 o                         
   7   6  18          0.10          4.14         5.54 o                         
 -10   7  18        120.48        148.88        14.53 o                         
  -9   7  18         13.62          7.79         5.57 o                         
  -8   7  18          0.07         -2.29         4.90 o                         
  -7   7  18        138.00        137.43         8.69 o                         
  -6   7  18         80.30         77.24         7.49 o                         
  -5   7  18        232.76        244.48        11.27 o                         
  -4   7  18        110.98         93.57         7.27 o                         
  -3   7  18        250.44        274.17        10.37 o                         
  -2   7  18         79.72         82.27         6.96 o                         
  -1   7  18         95.26         97.43         6.73 o                         
   0   7  18         10.19          5.57         4.14 o                         
   1   7  18         37.93         43.75         5.67 o                         
   2   7  18        162.78        166.99        12.95 o                         
   3   7  18         33.76         32.48         6.08 o                         
   4   7  18          0.05          0.98         4.81 o                         
   5   7  18          0.05         -2.62         5.16 o                         
   6   7  18         28.89         18.38         6.43 o                         
  -9   8  18         44.48         62.46         8.46 o                         
  -8   8  18         45.96         42.35         7.66 o                         
  -7   8  18        175.23        194.14        10.16 o                         
  -6   8  18         36.57         47.74         6.79 o                         
  -5   8  18        381.78        414.87        13.45 o                         
  -4   8  18        463.35        458.82        14.48 o                         
  -3   8  18        124.99        114.25         8.43 o                         
  -2   8  18         36.96         28.89         5.63 o                         
  -1   8  18         81.97         81.69         7.35 o                         
   0   8  18          0.10          2.31         4.43 o                         
   1   8  18          7.41          6.72         4.87 o                         
   2   8  18        159.51        168.94        10.71 o                         
   3   8  18         41.28         28.40         6.51 o                         
   4   8  18        295.91        302.30        13.73 o                         
   5   8  18         18.60         10.20         6.44 o                         
  -8   9  18         17.29         16.46         9.16 o                         
  -7   9  18        580.13        685.27        17.34 o                         
  -6   9  18        213.67        240.07        12.15 o                         
  -5   9  18          5.98         -4.85         4.85 o                         
  -4   9  18          8.58          5.20         5.10 o                         
  -3   9  18          1.11         -4.33         4.78 o                         
  -2   9  18        138.45        140.11         9.53 o                         
  -1   9  18        227.58        245.64        12.25 o                         
   0   9  18        154.83        139.63         9.88 o                         
   1   9  18          2.10         -1.02         5.02 o                         
   2   9  18         26.88         13.46         6.30 o                         
   3   9  18         53.17         40.26         7.70 o                         
   4   9  18          7.07         -0.18         8.39 o                         
  -5  10  18          0.08         -6.79         8.44 o                         
  -4  10  18          0.04          6.88         5.73 o                         
  -3  10  18          0.16         -1.14         5.39 o                         
  -2  10  18         54.83         37.01         6.80 o                         
  -1  10  18         61.89         63.63         8.19 o
[truncated: 94,366 more chars]
